# Supplementary material for: Causal associations between the gut microbiota and multiple myeloma: a two-sample Mendelian randomization study
Source: Front Nutr. 2024 Jun 14;11:1400116. doi: 10.3389/fnut.2024.1400116 (PMC11212462; doi:10.3389/fnut.2024.1400116)
Supplement: Supplementary file 1 [file Table_1.xlsx]

## Sheet: Supplementary  Table-overview
Table S1. Harmonization data_211 Gut bacterial taxa and overall documented Multiple myeloma
Table S2. Full result of MR estimates for the association between 211 gut microbiota and MM
Table S3. Results for the Mendelian randomization estimates and sensitivity analysis in multiple myeloma.
Table S4. MR-PRESSO analysis for the association between gut microbiota and MM.
Table S5. PhenoScanner

## Sheet: Supplementary Table 1
Table S1. Harmonization data_211 Gut bacterial taxa and overall documented Multiple myeloma
SNP	effect_allele.exposure	other_allele.exposure	effect_allele.outcome	other_allele.outcome	beta.exposure	beta.outcome	eaf.exposure	eaf.outcome	remove	palindromic	ambiguous	id.outcome	chr	pos	se.outcome	samplesize.outcome	pval.outcome	outcome	originalname.outcome	outcome.deprecated	mr_keep.outcome	data_source.outcome	proxy.outcome	target_snp.outcome	proxy_snp.outcome	target_a1.outcome	target_a2.outcome	proxy_a1.outcome	proxy_a2.outcome	exposure	se.exposure	pval.exposure	mr_keep.exposure	pval_origin.exposure	id.exposure	data_source.exposure	action	mr_keep	R2	F
rs10262702	T	C	T	C	0.0918017	-0.0265	NA	0.1241	FALSE	FALSE	FALSE	finn-b-CD2_MULTIPLE_MYELOMA_PLASMA_CELL	7	66890843	0.0892	NA	0.7665	Multiple myeloma and malignant plasma cell neoplasms || id:finn-b-CD2_MULTIPLE_MYELOMA_PLASMA_CELL	Multiple myeloma and malignant plasma cell neoplasms	Multiple myeloma and malignant plasma cell neoplasms || ||	TRUE	igd	NA	NA	NA	NA	NA	NA	NA	genus.Intestinimonas.id.2062	0.0194885	2.06e-06	TRUE	reported	yMRY6p	textfile	2	TRUE	0.00120843	22.187
rs11258178	A	G	A	G	0.0660742	-0.0743	NA	0.4906	FALSE	FALSE	FALSE	finn-b-CD2_MULTIPLE_MYELOMA_PLASMA_CELL	10	13124513	0.0588	NA	0.2061	Multiple myeloma and malignant plasma cell neoplasms || id:finn-b-CD2_MULTIPLE_MYELOMA_PLASMA_CELL	Multiple myeloma and malignant plasma cell neoplasms	Multiple myeloma and malignant plasma cell neoplasms || ||	TRUE	igd	NA	NA	NA	NA	NA	NA	NA	genus.Intestinimonas.id.2062	0.0134139	6.98e-07	TRUE	reported	yMRY6p	textfile	2	TRUE	0.00132124	24.2609
rs11928843	G	A	G	A	-0.0607331	0.0897	NA	0.4812	FALSE	FALSE	FALSE	finn-b-CD2_MULTIPLE_MYELOMA_PLASMA_CELL	3	17187915	0.0586	NA	0.1257	Multiple myeloma and malignant plasma cell neoplasms || id:finn-b-CD2_MULTIPLE_MYELOMA_PLASMA_CELL	Multiple myeloma and malignant plasma cell neoplasms	Multiple myeloma and malignant plasma cell neoplasms || ||	TRUE	igd	NA	NA	NA	NA	NA	NA	NA	genus.Intestinimonas.id.2062	0.0132035	4.21e-06	TRUE	reported	yMRY6p	textfile	2	TRUE	0.00115232	21.1555
rs12226153	A	G	A	G	-0.151142	0.0449	NA	0.01428	FALSE	FALSE	FALSE	finn-b-CD2_MULTIPLE_MYELOMA_PLASMA_CELL	11	94364293	0.2432	NA	0.8534	Multiple myeloma and malignant plasma cell neoplasms || id:finn-b-CD2_MULTIPLE_MYELOMA_PLASMA_CELL	Multiple myeloma and malignant plasma cell neoplasms	Multiple myeloma and malignant plasma cell neoplasms || ||	TRUE	igd	NA	NA	NA	NA	NA	NA	NA	genus.Intestinimonas.id.2062	0.0306922	5.12e-07	TRUE	reported	yMRY6p	textfile	2	TRUE	0.00132051	24.2476
rs17067892	C	T	C	T	0.107194	-0.0881	NA	0.08742	FALSE	FALSE	FALSE	finn-b-CD2_MULTIPLE_MYELOMA_PLASMA_CELL	8	3763540	0.1038	NA	0.396	Multiple myeloma and malignant plasma cell neoplasms || id:finn-b-CD2_MULTIPLE_MYELOMA_PLASMA_CELL	Multiple myeloma and malignant plasma cell neoplasms	Multiple myeloma and malignant plasma cell neoplasms || ||	TRUE	igd	NA	NA	NA	NA	NA	NA	NA	genus.Intestinimonas.id.2062	0.0250013	6.38e-06	TRUE	reported	yMRY6p	textfile	2	TRUE	0.00100133	18.3808
rs1859797	G	A	G	A	0.060368	0.0169	NA	0.5496	FALSE	FALSE	FALSE	finn-b-CD2_MULTIPLE_MYELOMA_PLASMA_CELL	7	22007303	0.059	NA	0.774399	Multiple myeloma and malignant plasma cell neoplasms || id:finn-b-CD2_MULTIPLE_MYELOMA_PLASMA_CELL	Multiple myeloma and malignant plasma cell neoplasms	Multiple myeloma and malignant plasma cell neoplasms || ||	TRUE	igd	NA	NA	NA	NA	NA	NA	NA	genus.Intestinimonas.id.2062	0.0131793	4.12e-06	TRUE	reported	yMRY6p	textfile	2	TRUE	0.00114271	20.979
rs2276760	A	G	A	G	-0.0685233	-0.0206	NA	0.2394	FALSE	FALSE	FALSE	finn-b-CD2_MULTIPLE_MYELOMA_PLASMA_CELL	3	150620956	0.0686	NA	0.7643	Multiple myeloma and malignant plasma cell neoplasms || id:finn-b-CD2_MULTIPLE_MYELOMA_PLASMA_CELL	Multiple myeloma and malignant plasma cell neoplasms	Multiple myeloma and malignant plasma cell neoplasms || ||	TRUE	igd	NA	NA	NA	NA	NA	NA	NA	genus.Intestinimonas.id.2062	0.0152546	7.84e-06	TRUE	reported	yMRY6p	textfile	2	TRUE	0.00109901	20.1758
rs2731794	C	T	C	T	0.120632	0.0538	NA	0.03417	FALSE	FALSE	FALSE	finn-b-CD2_MULTIPLE_MYELOMA_PLASMA_CELL	5	17209391	0.1613	NA	0.738999	Multiple myeloma and malignant plasma cell neoplasms || id:finn-b-CD2_MULTIPLE_MYELOMA_PLASMA_CELL	Multiple myeloma and malignant plasma cell neoplasms	Multiple myeloma and malignant plasma cell neoplasms || ||	TRUE	igd	NA	NA	NA	NA	NA	NA	NA	genus.Intestinimonas.id.2062	0.0257529	1.92e-06	TRUE	reported	yMRY6p	textfile	2	TRUE	0.00119496	21.9394
rs2930225	G	T	G	T	0.0729524	0.0362	NA	0.2329	FALSE	FALSE	FALSE	finn-b-CD2_MULTIPLE_MYELOMA_PLASMA_CELL	16	85327902	0.0695	NA	0.6031	Multiple myeloma and malignant plasma cell neoplasms || id:finn-b-CD2_MULTIPLE_MYELOMA_PLASMA_CELL	Multiple myeloma and malignant plasma cell neoplasms	Multiple myeloma and malignant plasma cell neoplasms || ||	TRUE	igd	NA	NA	NA	NA	NA	NA	NA	genus.Intestinimonas.id.2062	0.0152948	1.35e-06	TRUE	reported	yMRY6p	textfile	2	TRUE	0.00123894	22.7479
rs4113676	A	C	A	C	-0.218507	0.0783	NA	0.01484	FALSE	FALSE	FALSE	finn-b-CD2_MULTIPLE_MYELOMA_PLASMA_CELL	20	6218922	0.2456	NA	0.749799	Multiple myeloma and malignant plasma cell neoplasms || id:finn-b-CD2_MULTIPLE_MYELOMA_PLASMA_CELL	Multiple myeloma and malignant plasma cell neoplasms	Multiple myeloma and malignant plasma cell neoplasms || ||	TRUE	igd	NA	NA	NA	NA	NA	NA	NA	genus.Intestinimonas.id.2062	0.0490152	7.42e-06	TRUE	reported	yMRY6p	textfile	2	TRUE	0.00108243	19.8711
rs4784055	T	C	T	C	-0.175324	0.0971	NA	0.05018	FALSE	FALSE	FALSE	finn-b-CD2_MULTIPLE_MYELOMA_PLASMA_CELL	16	58818770	0.1333	NA	0.4665	Multiple myeloma and malignant plasma cell neoplasms || id:finn-b-CD2_MULTIPLE_MYELOMA_PLASMA_CELL	Multiple myeloma and malignant plasma cell neoplasms	Multiple myeloma and malignant plasma cell neoplasms || ||	TRUE	igd	NA	NA	NA	NA	NA	NA	NA	genus.Intestinimonas.id.2062	0.038599	8.72e-07	TRUE	reported	yMRY6p	textfile	2	TRUE	0.00112368	20.6292
rs62240188	G	A	G	A	0.130074	0.0253	NA	0.09361	FALSE	FALSE	FALSE	finn-b-CD2_MULTIPLE_MYELOMA_PLASMA_CELL	3	10611142	0.1004	NA	0.8013	Multiple myeloma and malignant plasma cell neoplasms || id:finn-b-CD2_MULTIPLE_MYELOMA_PLASMA_CELL	Multiple myeloma and malignant plasma cell neoplasms	Multiple myeloma and malignant plasma cell neoplasms || ||	TRUE	igd	NA	NA	NA	NA	NA	NA	NA	genus.Intestinimonas.id.2062	0.0267179	2.2e-06	TRUE	reported	yMRY6p	textfile	2	TRUE	0.00129067	23.6988
rs6934519	C	T	C	T	0.0692373	0.0816	NA	0.2574	FALSE	FALSE	FALSE	finn-b-CD2_MULTIPLE_MYELOMA_PLASMA_CELL	6	67200802	0.067	NA	0.223	Multiple myeloma and malignant plasma cell neoplasms || id:finn-b-CD2_MULTIPLE_MYELOMA_PLASMA_CELL	Multiple myeloma and malignant plasma cell neoplasms	Multiple myeloma and malignant plasma cell neoplasms || ||	TRUE	igd	NA	NA	NA	NA	NA	NA	NA	genus.Intestinimonas.id.2062	0.0151154	8.57e-06	TRUE	reported	yMRY6p	textfile	2	TRUE	0.00114274	20.9795
rs716604	A	G	A	G	0.0818068	-0.0449	NA	0.2292	FALSE	FALSE	FALSE	finn-b-CD2_MULTIPLE_MYELOMA_PLASMA_CELL	2	6514088	0.0697	NA	0.519501	Multiple myeloma and malignant plasma cell neoplasms || id:finn-b-CD2_MULTIPLE_MYELOMA_PLASMA_CELL	Multiple myeloma and malignant plasma cell neoplasms	Multiple myeloma and malignant plasma cell neoplasms || ||	TRUE	igd	NA	NA	NA	NA	NA	NA	NA	genus.Intestinimonas.id.2062	0.0165992	8.57e-07	TRUE	reported	yMRY6p	textfile	2	TRUE	0.0013226	24.286
rs7170984	T	C	T	C	-0.0658116	-0.0157	NA	0.2824	FALSE	FALSE	FALSE	finn-b-CD2_MULTIPLE_MYELOMA_PLASMA_CELL	15	93819735	0.0652	NA	0.8093	Multiple myeloma and malignant plasma cell neoplasms || id:finn-b-CD2_MULTIPLE_MYELOMA_PLASMA_CELL	Multiple myeloma and malignant plasma cell neoplasms	Multiple myeloma and malignant plasma cell neoplasms || ||	TRUE	igd	NA	NA	NA	NA	NA	NA	NA	genus.Intestinimonas.id.2062	0.0140767	2.98e-06	TRUE	reported	yMRY6p	textfile	2	TRUE	0.00119038	21.8551
rs72982915	C	T	C	T	0.183158	-0.2044	NA	0.05644	FALSE	FALSE	FALSE	finn-b-CD2_MULTIPLE_MYELOMA_PLASMA_CELL	2	140898088	0.1279	NA	0.11	Multiple myeloma and malignant plasma cell neoplasms || id:finn-b-CD2_MULTIPLE_MYELOMA_PLASMA_CELL	Multiple myeloma and malignant plasma cell neoplasms	Multiple myeloma and malignant plasma cell neoplasms || ||	TRUE	igd	NA	NA	NA	NA	NA	NA	NA	genus.Intestinimonas.id.2062	0.0402743	4.91e-06	TRUE	reported	yMRY6p	textfile	2	TRUE	0.00112644	20.6799
rs10028567	C	T	C	T	-0.0921167	-0.0884	NA	0.1207	FALSE	FALSE	FALSE	finn-b-CD2_MULTIPLE_MYELOMA_PLASMA_CELL	4	53657577	0.0906	NA	0.3295	Multiple myeloma and malignant plasma cell neoplasms || id:finn-b-CD2_MULTIPLE_MYELOMA_PLASMA_CELL	Multiple myeloma and malignant plasma cell neoplasms	Multiple myeloma and malignant plasma cell neoplasms || ||	TRUE	igd	NA	NA	NA	NA	NA	NA	NA	genus.Streptococcus.id.1853	0.0191881	7.3e-06	TRUE	reported	OH9ppb	textfile	2	TRUE	0.00125507	23.0443
rs10448310	A	G	A	G	-0.0517935	-0.0168	NA	0.3607	FALSE	FALSE	FALSE	finn-b-CD2_MULTIPLE_MYELOMA_PLASMA_CELL	9	93556174	0.0609	NA	0.7824	Multiple myeloma and malignant plasma cell neoplasms || id:finn-b-CD2_MULTIPLE_MYELOMA_PLASMA_CELL	Multiple myeloma and malignant plasma cell neoplasms	Multiple myeloma and malignant plasma cell neoplasms || ||	TRUE	igd	NA	NA	NA	NA	NA	NA	NA	genus.Streptococcus.id.1853	0.0111324	3.31e-06	TRUE	reported	OH9ppb	textfile	2	TRUE	0.00117887	21.6436
rs11110281	T	C	T	C	-0.137519	-0.0569	NA	0.04808	FALSE	FALSE	FALSE	finn-b-CD2_MULTIPLE_MYELOMA_PLASMA_CELL	12	100584014	0.1357	NA	0.675	Multiple myeloma and malignant plasma cell neoplasms || id:finn-b-CD2_MULTIPLE_MYELOMA_PLASMA_CELL	Multiple myeloma and malignant plasma cell neoplasms	Multiple myeloma and malignant plasma cell neoplasms || ||	TRUE	igd	NA	NA	NA	NA	NA	NA	NA	genus.Streptococcus.id.1853	0.0227398	2.58e-09	TRUE	reported	OH9ppb	textfile	2	TRUE	0.00199015	36.5682
rs11720390	G	A	G	A	0.107024	0.1812	NA	0.06198	FALSE	FALSE	FALSE	finn-b-CD2_MULTIPLE_MYELOMA_PLASMA_CELL	3	94103591	0.1222	NA	0.1381	Multiple myeloma and malignant plasma cell neoplasms || id:finn-b-CD2_MULTIPLE_MYELOMA_PLASMA_CELL	Multiple myeloma and malignant plasma cell neoplasms	Multiple myeloma and malignant plasma cell neoplasms || ||	TRUE	igd	NA	NA	NA	NA	NA	NA	NA	genus.Streptococcus.id.1853	0.0228121	3.59e-06	TRUE	reported	OH9ppb	textfile	2	TRUE	0.0011987	22.0081
rs11764382	A	G	A	G	-0.0695345	-0.0282	NA	0.1395	FALSE	FALSE	FALSE	finn-b-CD2_MULTIPLE_MYELOMA_PLASMA_CELL	7	46774896	0.0843	NA	0.737999	Multiple myeloma and malignant plasma cell neoplasms || id:finn-b-CD2_MULTIPLE_MYELOMA_PLASMA_CELL	Multiple myeloma and malignant plasma cell neoplasms	Multiple myeloma and malignant plasma cell neoplasms || ||	TRUE	igd	NA	NA	NA	NA	NA	NA	NA	genus.Streptococcus.id.1853	0.0143671	1.29e-06	TRUE	reported	OH9ppb	textfile	2	TRUE	0.00127558	23.4214
rs17708276	A	G	A	G	-0.0793955	0.0319	NA	0.109	FALSE	FALSE	FALSE	finn-b-CD2_MULTIPLE_MYELOMA_PLASMA_CELL	8	10199548	0.1001	NA	0.749899	Multiple myeloma and malignant plasma cell neoplasms || id:finn-b-CD2_MULTIPLE_MYELOMA_PLASMA_CELL	Multiple myeloma and malignant plasma cell neoplasms	Multiple myeloma and malignant plasma cell neoplasms || ||	TRUE	igd	NA	NA	NA	NA	NA	NA	NA	genus.Streptococcus.id.1853	0.0170628	3.04e-06	TRUE	reported	OH9ppb	textfile	2	TRUE	0.00117919	21.6494
rs1918540	G	A	G	A	0.059639	-0.0799	NA	0.1865	FALSE	FALSE	FALSE	finn-b-CD2_MULTIPLE_MYELOMA_PLASMA_CELL	11	131649446	0.0758	NA	0.2919	Multiple myeloma and malignant plasma cell neoplasms || id:finn-b-CD2_MULTIPLE_MYELOMA_PLASMA_CELL	Multiple myeloma and malignant plasma cell neoplasms	Multiple myeloma and malignant plasma cell neoplasms || ||	TRUE	igd	NA	NA	NA	NA	NA	NA	NA	genus.Streptococcus.id.1853	0.0128148	2.44e-06	TRUE	reported	OH9ppb	textfile	2	TRUE	0.00117957	21.6566
rs2370083	G	T	G	T	-0.0816836	0.0219	NA	0.06453	FALSE	FALSE	FALSE	finn-b-CD2_MULTIPLE_MYELOMA_PLASMA_CELL	14	97526750	0.1193	NA	0.854	Multiple myeloma and malignant plasma cell neoplasms || id:finn-b-CD2_MULTIPLE_MYELOMA_PLASMA_CELL	Multiple myeloma and malignant plasma cell neoplasms	Multiple myeloma and malignant plasma cell neoplasms || ||	TRUE	igd	NA	NA	NA	NA	NA	NA	NA	genus.Streptococcus.id.1853	0.0185851	9.75e-06	TRUE	reported	OH9ppb	textfile	2	TRUE	0.00105216	19.3149
rs4968759	A	G	A	G	-0.0515109	-0.0808	NA	0.4855	FALSE	FALSE	FALSE	finn-b-CD2_MULTIPLE_MYELOMA_PLASMA_CELL	17	61363540	0.0585	NA	0.167	Multiple myeloma and malignant plasma cell neoplasms || id:finn-b-CD2_MULTIPLE_MYELOMA_PLASMA_CELL	Multiple myeloma and malignant plasma cell neoplasms	Multiple myeloma and malignant plasma cell neoplasms || ||	TRUE	igd	TRUE	rs4968759	rs9895557	A	G	T	C	genus.Streptococcus.id.1853	0.0112068	3.78e-06	TRUE	reported	OH9ppb	textfile	2	TRUE	0.00115062	21.1245
rs57646748	G	A	G	A	-0.0907696	-0.1763	NA	0.03864	FALSE	FALSE	FALSE	finn-b-CD2_MULTIPLE_MYELOMA_PLASMA_CELL	4	37452858	0.1512	NA	0.2436	Multiple myeloma and malignant plasma cell neoplasms || id:finn-b-CD2_MULTIPLE_MYELOMA_PLASMA_CELL	Multiple myeloma and malignant plasma cell neoplasms	Multiple myeloma and malignant plasma cell neoplasms || ||	TRUE	igd	NA	NA	NA	NA	NA	NA	NA	genus.Streptococcus.id.1853	0.0200344	5.48e-06	TRUE	reported	OH9ppb	textfile	2	TRUE	0.001118	20.5248
rs6806351	T	C	T	C	-0.0633829	0.0131	NA	0.2193	FALSE	FALSE	FALSE	finn-b-CD2_MULTIPLE_MYELOMA_PLASMA_CELL	3	132058723	0.071	NA	0.8532	Multiple myeloma and malignant plasma cell neoplasms || id:finn-b-CD2_MULTIPLE_MYELOMA_PLASMA_CELL	Multiple myeloma and malignant plasma cell neoplasms	Multiple myeloma and malignant plasma cell neoplasms || ||	TRUE	igd	NA	NA	NA	NA	NA	NA	NA	genus.Streptococcus.id.1853	0.0136647	4.94e-06	TRUE	reported	OH9ppb	textfile	2	TRUE	0.00117174	21.5126
rs71481756	T	G	T	G	0.0931048	-0.0474	NA	0.06595	FALSE	FALSE	FALSE	finn-b-CD2_MULTIPLE_MYELOMA_PLASMA_CELL	10	8102404	0.1202	NA	0.693499	Multiple myeloma and malignant plasma cell neoplasms || id:finn-b-CD2_MULTIPLE_MYELOMA_PLASMA_CELL	Multiple myeloma and malignant plasma cell neoplasms	Multiple myeloma and malignant plasma cell neoplasms || ||	TRUE	igd	NA	NA	NA	NA	NA	NA	NA	genus.Streptococcus.id.1853	0.0207949	6.51e-06	TRUE	reported	OH9ppb	textfile	2	TRUE	0.00109183	20.0439
rs77558518	A	G	A	G	-0.103999	-0.1249	NA	0.09573	FALSE	FALSE	FALSE	finn-b-CD2_MULTIPLE_MYELOMA_PLASMA_CELL	5	174173171	0.0999	NA	0.2112	Multiple myeloma and malignant plasma cell neoplasms || id:finn-b-CD2_MULTIPLE_MYELOMA_PLASMA_CELL	Multiple myeloma and malignant plasma cell neoplasms	Multiple myeloma and malignant plasma cell neoplasms || ||	TRUE	igd	NA	NA	NA	NA	NA	NA	NA	genus.Streptococcus.id.1853	0.0229714	4.71e-06	TRUE	reported	OH9ppb	textfile	2	TRUE	0.00111635	20.4946
rs7916711	A	G	A	G	0.102891	-0.0463	NA	0.1382	FALSE	FALSE	FALSE	finn-b-CD2_MULTIPLE_MYELOMA_PLASMA_CELL	10	28588269	0.0852	NA	0.587	Multiple myeloma and malignant plasma cell neoplasms || id:finn-b-CD2_MULTIPLE_MYELOMA_PLASMA_CELL	Multiple myeloma and malignant plasma cell neoplasms	Multiple myeloma and malignant plasma cell neoplasms || ||	TRUE	igd	NA	NA	NA	NA	NA	NA	NA	genus.Streptococcus.id.1853	0.0217362	2.72e-06	TRUE	reported	OH9ppb	textfile	2	TRUE	0.00122027	22.4047
rs8191642	G	A	G	A	-0.0604189	-0.0307	NA	0.1583	FALSE	FALSE	FALSE	finn-b-CD2_MULTIPLE_MYELOMA_PLASMA_CELL	8	11640784	0.0886	NA	0.729201	Multiple myeloma and malignant plasma cell neoplasms || id:finn-b-CD2_MULTIPLE_MYELOMA_PLASMA_CELL	Multiple myeloma and malignant plasma cell neoplasms	Multiple myeloma and malignant plasma cell neoplasms || ||	TRUE	igd	NA	NA	NA	NA	NA	NA	NA	genus.Streptococcus.id.1853	0.013671	8.09e-06	TRUE	reported	OH9ppb	textfile	2	TRUE	0.00106387	19.53
rs9903102	C	A	C	A	-0.0709483	-0.0917	NA	0.1984	FALSE	FALSE	FALSE	finn-b-CD2_MULTIPLE_MYELOMA_PLASMA_CELL	17	80581123	0.0738	NA	0.214	Multiple myeloma and malignant plasma cell neoplasms || id:finn-b-CD2_MULTIPLE_MYELOMA_PLASMA_CELL	Multiple myeloma and malignant plasma cell neoplasms	Multiple myeloma and malignant plasma cell neoplasms || ||	TRUE	igd	TRUE	rs9903102	rs13341352	C	A	T	C	genus.Streptococcus.id.1853	0.0155275	4.18e-06	TRUE	reported	OH9ppb	textfile	2	TRUE	0.00113707	20.8754
rs10028567	C	T	C	T	-0.0934027	-0.0884	NA	0.1207	FALSE	FALSE	FALSE	finn-b-CD2_MULTIPLE_MYELOMA_PLASMA_CELL	4	53657577	0.0906	NA	0.3295	Multiple myeloma and malignant plasma cell neoplasms || id:finn-b-CD2_MULTIPLE_MYELOMA_PLASMA_CELL	Multiple myeloma and malignant plasma cell neoplasms	Multiple myeloma and malignant plasma cell neoplasms || ||	TRUE	igd	NA	NA	NA	NA	NA	NA	NA	family.Streptococcaceae.id.1850	0.0190343	3.72e-06	TRUE	reported	CDxdgV	textfile	2	TRUE	0.00131121	24.0766
rs11110281	T	C	T	C	-0.130554	-0.0569	NA	0.04808	FALSE	FALSE	FALSE	finn-b-CD2_MULTIPLE_MYELOMA_PLASMA_CELL	12	100584014	0.1357	NA	0.675	Multiple myeloma and malignant plasma cell neoplasms || id:finn-b-CD2_MULTIPLE_MYELOMA_PLASMA_CELL	Multiple myeloma and malignant plasma cell neoplasms	Multiple myeloma and malignant plasma cell neoplasms || ||	TRUE	igd	NA	NA	NA	NA	NA	NA	NA	family.Streptococcaceae.id.1850	0.0225943	1.4e-08	TRUE	reported	CDxdgV	textfile	2	TRUE	0.00181716	33.3838
rs16950051	A	G	A	G	0.107008	0.0233	NA	0.06551	FALSE	FALSE	FALSE	finn-b-CD2_MULTIPLE_MYELOMA_PLASMA_CELL	12	120729505	0.1193	NA	0.8451	Multiple myeloma and malignant plasma cell neoplasms || id:finn-b-CD2_MULTIPLE_MYELOMA_PLASMA_CELL	Multiple myeloma and malignant plasma cell neoplasms	Multiple myeloma and malignant plasma cell neoplasms || ||	TRUE	igd	NA	NA	NA	NA	NA	NA	NA	family.Streptococcaceae.id.1850	0.0236973	5.34e-06	TRUE	reported	CDxdgV	textfile	2	TRUE	0.00111058	20.3884
rs2370083	G	T	G	T	-0.0842751	0.0219	NA	0.06453	FALSE	FALSE	FALSE	finn-b-CD2_MULTIPLE_MYELOMA_PLASMA_CELL	14	97526750	0.1193	NA	0.854	Multiple myeloma and malignant plasma cell neoplasms || id:finn-b-CD2_MULTIPLE_MYELOMA_PLASMA_CELL	Multiple myeloma and malignant plasma cell neoplasms	Multiple myeloma and malignant plasma cell neoplasms || ||	TRUE	igd	NA	NA	NA	NA	NA	NA	NA	family.Streptococcaceae.id.1850	0.0184509	4.26e-06	TRUE	reported	CDxdgV	textfile	2	TRUE	0.00113624	20.86
rs28718126	A	G	A	G	0.109069	0.1286	NA	0.03215	FALSE	FALSE	FALSE	finn-b-CD2_MULTIPLE_MYELOMA_PLASMA_CELL	8	15312558	0.166	NA	0.4384	Multiple myeloma and malignant plasma cell neoplasms || id:finn-b-CD2_MULTIPLE_MYELOMA_PLASMA_CELL	Multiple myeloma and malignant plasma cell neoplasms	Multiple myeloma and malignant plasma cell neoplasms || ||	TRUE	igd	NA	NA	NA	NA	NA	NA	NA	family.Streptococcaceae.id.1850	0.0246868	9.41e-06	TRUE	reported	CDxdgV	textfile	2	TRUE	0.0010632	19.5176
rs2952251	A	G	A	G	-0.0639298	-0.0094	NA	0.2287	FALSE	FALSE	FALSE	finn-b-CD2_MULTIPLE_MYELOMA_PLASMA_CELL	8	10143164	0.0765	NA	0.9019	Multiple myeloma and malignant plasma cell neoplasms || id:finn-b-CD2_MULTIPLE_MYELOMA_PLASMA_CELL	Multiple myeloma and malignant plasma cell neoplasms	Multiple myeloma and malignant plasma cell neoplasms || ||	TRUE	igd	NA	NA	NA	NA	NA	NA	NA	family.Streptococcaceae.id.1850	0.0126525	3.72e-07	TRUE	reported	CDxdgV	textfile	2	TRUE	0.00139012	25.5275
rs35344081	G	A	G	A	0.0609349	-0.0912	NA	0.2625	FALSE	FALSE	FALSE	finn-b-CD2_MULTIPLE_MYELOMA_PLASMA_CELL	16	991253	0.0662	NA	0.1682	Multiple myeloma and malignant plasma cell neoplasms || id:finn-b-CD2_MULTIPLE_MYELOMA_PLASMA_CELL	Multiple myeloma and malignant plasma cell neoplasms	Multiple myeloma and malignant plasma cell neoplasms || ||	TRUE	igd	NA	NA	NA	NA	NA	NA	NA	family.Streptococcaceae.id.1850	0.0129703	2.64e-06	TRUE	reported	CDxdgV	textfile	2	TRUE	0.00120201	22.069
rs4968759	A	G	A	G	-0.0544035	-0.0808	NA	0.4855	FALSE	FALSE	FALSE	finn-b-CD2_MULTIPLE_MYELOMA_PLASMA_CELL	17	61363540	0.0585	NA	0.167	Multiple myeloma and malignant plasma cell neoplasms || id:finn-b-CD2_MULTIPLE_MYELOMA_PLASMA_CELL	Multiple myeloma and malignant plasma cell neoplasms	Multiple myeloma and malignant plasma cell neoplasms || ||	TRUE	igd	TRUE	rs4968759	rs9895557	A	G	T	C	family.Streptococcaceae.id.1850	0.0111271	8.92e-07	TRUE	reported	CDxdgV	textfile	2	TRUE	0.00130174	23.9023
rs57646748	G	A	G	A	-0.088021	-0.1763	NA	0.03864	FALSE	FALSE	FALSE	finn-b-CD2_MULTIPLE_MYELOMA_PLASMA_CELL	4	37452858	0.1512	NA	0.2436	Multiple myeloma and malignant plasma cell neoplasms || id:finn-b-CD2_MULTIPLE_MYELOMA_PLASMA_CELL	Multiple myeloma and malignant plasma cell neoplasms	Multiple myeloma and malignant plasma cell neoplasms || ||	TRUE	igd	NA	NA	NA	NA	NA	NA	NA	family.Streptococcaceae.id.1850	0.019876	7.88e-06	TRUE	reported	CDxdgV	textfile	2	TRUE	0.0010682	19.6096
rs6806351	T	C	T	C	-0.0619209	0.0131	NA	0.2193	FALSE	FALSE	FALSE	finn-b-CD2_MULTIPLE_MYELOMA_PLASMA_CELL	3	132058723	0.071	NA	0.8532	Multiple myeloma and malignant plasma cell neoplasms || id:finn-b-CD2_MULTIPLE_MYELOMA_PLASMA_CELL	Multiple myeloma and malignant plasma cell neoplasms	Multiple myeloma and malignant plasma cell neoplasms || ||	TRUE	igd	NA	NA	NA	NA	NA	NA	NA	family.Streptococcaceae.id.1850	0.0135744	6.94e-06	TRUE	reported	CDxdgV	textfile	2	TRUE	0.00113329	20.8059
rs77558518	A	G	A	G	-0.104239	-0.1249	NA	0.09573	FALSE	FALSE	FALSE	finn-b-CD2_MULTIPLE_MYELOMA_PLASMA_CELL	5	174173171	0.0999	NA	0.2112	Multiple myeloma and malignant plasma cell neoplasms || id:finn-b-CD2_MULTIPLE_MYELOMA_PLASMA_CELL	Multiple myeloma and malignant plasma cell neoplasms	Multiple myeloma and malignant plasma cell neoplasms || ||	TRUE	igd	NA	NA	NA	NA	NA	NA	NA	family.Streptococcaceae.id.1850	0.022806	3.72e-06	TRUE	reported	CDxdgV	textfile	2	TRUE	0.0011378	20.8887
rs77968078	G	A	G	A	-0.0993013	-0.0326	NA	0.06087	FALSE	FALSE	FALSE	finn-b-CD2_MULTIPLE_MYELOMA_PLASMA_CELL	1	240441766	0.1225	NA	0.7902	Multiple myeloma and malignant plasma cell neoplasms || id:finn-b-CD2_MULTIPLE_MYELOMA_PLASMA_CELL	Multiple myeloma and malignant plasma cell neoplasms	Multiple myeloma and malignant plasma cell neoplasms || ||	TRUE	igd	NA	NA	NA	NA	NA	NA	NA	family.Streptococcaceae.id.1850	0.0224788	7.93e-06	TRUE	reported	CDxdgV	textfile	2	TRUE	0.00106293	19.5127
rs7916711	A	G	A	G	0.0959639	-0.0463	NA	0.1382	FALSE	FALSE	FALSE	finn-b-CD2_MULTIPLE_MYELOMA_PLASMA_CELL	10	28588269	0.0852	NA	0.587	Multiple myeloma and malignant plasma cell neoplasms || id:finn-b-CD2_MULTIPLE_MYELOMA_PLASMA_CELL	Multiple myeloma and malignant plasma cell neoplasms	Multiple myeloma and malignant plasma cell neoplasms || ||	TRUE	igd	NA	NA	NA	NA	NA	NA	NA	family.Streptococcaceae.id.1850	0.021545	6.33e-06	TRUE	reported	CDxdgV	textfile	2	TRUE	0.00108057	19.8369
rs957755	T	G	T	G	-0.0642449	-0.0282	NA	0.1395	FALSE	FALSE	FALSE	finn-b-CD2_MULTIPLE_MYELOMA_PLASMA_CELL	7	46778653	0.0843	NA	0.7381	Multiple myeloma and malignant plasma cell neoplasms || id:finn-b-CD2_MULTIPLE_MYELOMA_PLASMA_CELL	Multiple myeloma and malignant plasma cell neoplasms	Multiple myeloma and malignant plasma cell neoplasms || ||	TRUE	igd	NA	NA	NA	NA	NA	NA	NA	family.Streptococcaceae.id.1850	0.0142702	7.42e-06	TRUE	reported	CDxdgV	textfile	2	TRUE	0.00110392	20.266
rs9903102	C	A	C	A	-0.0693015	-0.0917	NA	0.1984	FALSE	FALSE	FALSE	finn-b-CD2_MULTIPLE_MYELOMA_PLASMA_CELL	17	80581123	0.0738	NA	0.214	Multiple myeloma and malignant plasma cell neoplasms || id:finn-b-CD2_MULTIPLE_MYELOMA_PLASMA_CELL	Multiple myeloma and malignant plasma cell neoplasms	Multiple myeloma and malignant plasma cell neoplasms || ||	TRUE	igd	TRUE	rs9903102	rs13341352	C	A	T	C	family.Streptococcaceae.id.1850	0.0154096	4.92e-06	TRUE	reported	CDxdgV	textfile	2	TRUE	0.0011016	20.2234
rs1002941	G	A	G	A	0.105025	0.0444	NA	0.2455	FALSE	FALSE	FALSE	finn-b-CD2_MULTIPLE_MYELOMA_PLASMA_CELL	15	101242690	0.068	NA	0.514	Multiple myeloma and malignant plasma cell neoplasms || id:finn-b-CD2_MULTIPLE_MYELOMA_PLASMA_CELL	Multiple myeloma and malignant plasma cell neoplasms	Multiple myeloma and malignant plasma cell neoplasms || ||	TRUE	igd	NA	NA	NA	NA	NA	NA	NA	order.Victivallales.id.2254	0.0233484	8.15e-06	TRUE	reported	a8soJ2	textfile	2	TRUE	0.00110203	20.2312
rs11770843	C	T	C	T	0.109431	-0.0979	NA	0.3284	FALSE	FALSE	FALSE	finn-b-CD2_MULTIPLE_MYELOMA_PLASMA_CELL	7	146795379	0.0628	NA	0.119	Multiple myeloma and malignant plasma cell neoplasms || id:finn-b-CD2_MULTIPLE_MYELOMA_PLASMA_CELL	Multiple myeloma and malignant plasma cell neoplasms	Multiple myeloma and malignant plasma cell neoplasms || ||	TRUE	igd	NA	NA	NA	NA	NA	NA	NA	order.Victivallales.id.2254	0.0234879	1.91e-06	TRUE	reported	a8soJ2	textfile	2	TRUE	0.00118217	21.7042
rs17114848	G	A	G	A	0.152377	-0.1257	NA	0.09898	FALSE	FALSE	FALSE	finn-b-CD2_MULTIPLE_MYELOMA_PLASMA_CELL	15	25162535	0.0985	NA	0.2019	Multiple myeloma and malignant plasma cell neoplasms || id:finn-b-CD2_MULTIPLE_MYELOMA_PLASMA_CELL	Multiple myeloma and malignant plasma cell neoplasms	Multiple myeloma and malignant plasma cell neoplasms || ||	TRUE	igd	NA	NA	NA	NA	NA	NA	NA	order.Victivallales.id.2254	0.0324332	4.06e-06	TRUE	reported	a8soJ2	textfile	2	TRUE	0.00120209	22.0705
rs2031282	A	G	A	G	0.122369	-0.0712	NA	0.184	FALSE	FALSE	FALSE	finn-b-CD2_MULTIPLE_MYELOMA_PLASMA_CELL	13	20687179	0.0776	NA	0.3587	Multiple myeloma and malignant plasma cell neoplasms || id:finn-b-CD2_MULTIPLE_MYELOMA_PLASMA_CELL	Multiple myeloma and malignant plasma cell neoplasms	Multiple myeloma and malignant plasma cell neoplasms || ||	TRUE	igd	NA	NA	NA	NA	NA	NA	NA	order.Victivallales.id.2254	0.0270329	4.38e-06	TRUE	reported	a8soJ2	textfile	2	TRUE	0.00111601	20.4883
rs2825714	A	G	A	G	-0.13741	0.0217	NA	0.1684	FALSE	FALSE	FALSE	finn-b-CD2_MULTIPLE_MYELOMA_PLASMA_CELL	21	21023966	0.0786	NA	0.782899	Multiple myeloma and malignant plasma cell neoplasms || id:finn-b-CD2_MULTIPLE_MYELOMA_PLASMA_CELL	Multiple myeloma and malignant plasma cell neoplasms	Multiple myeloma and malignant plasma cell neoplasms || ||	TRUE	igd	NA	NA	NA	NA	NA	NA	NA	order.Victivallales.id.2254	0.0289246	1.72e-06	TRUE	reported	a8soJ2	textfile	2	TRUE	0.00122905	22.5661
rs62570196	C	T	C	T	-0.21635	0.0052	NA	0.04195	FALSE	FALSE	FALSE	finn-b-CD2_MULTIPLE_MYELOMA_PLASMA_CELL	9	111086170	0.1469	NA	0.9718	Multiple myeloma and malignant plasma cell neoplasms || id:finn-b-CD2_MULTIPLE_MYELOMA_PLASMA_CELL	Multiple myeloma and malignant plasma cell neoplasms	Multiple myeloma and malignant plasma cell neoplasms || ||	TRUE	igd	NA	NA	NA	NA	NA	NA	NA	order.Victivallales.id.2254	0.0439866	1.08e-06	TRUE	reported	a8soJ2	textfile	2	TRUE	0.00131736	24.1896
rs72640280	A	G	A	G	0.220207	-0.1981	NA	0.05528	FALSE	FALSE	FALSE	finn-b-CD2_MULTIPLE_MYELOMA_PLASMA_CELL	1	11943792	0.1268	NA	0.1182	Multiple myeloma and malignant plasma cell neoplasms || id:finn-b-CD2_MULTIPLE_MYELOMA_PLASMA_CELL	Multiple myeloma and malignant plasma cell neoplasms	Multiple myeloma and malignant plasma cell neoplasms || ||	TRUE	igd	NA	NA	NA	NA	NA	NA	NA	order.Victivallales.id.2254	0.0486196	5.18e-06	TRUE	reported	a8soJ2	textfile	2	TRUE	0.00111726	20.5112
rs77599476	A	G	A	G	0.230292	-0.1441	NA	0.05594	FALSE	FALSE	FALSE	finn-b-CD2_MULTIPLE_MYELOMA_PLASMA_CELL	20	61394262	0.1273	NA	0.2576	Multiple myeloma and malignant plasma cell neoplasms || id:finn-b-CD2_MULTIPLE_MYELOMA_PLASMA_CELL	Multiple myeloma and malignant plasma cell neoplasms	Multiple myeloma and malignant plasma cell neoplasms || ||	TRUE	igd	NA	NA	NA	NA	NA	NA	NA	order.Victivallales.id.2254	0.0480168	1.86e-06	TRUE	reported	a8soJ2	textfile	2	TRUE	0.00125264	22.9997
rs1002941	G	A	G	A	0.105025	0.0444	NA	0.2455	FALSE	FALSE	FALSE	finn-b-CD2_MULTIPLE_MYELOMA_PLASMA_CELL	15	101242690	0.068	NA	0.514	Multiple myeloma and malignant plasma cell neoplasms || id:finn-b-CD2_MULTIPLE_MYELOMA_PLASMA_CELL	Multiple myeloma and malignant plasma cell neoplasms	Multiple myeloma and malignant plasma cell neoplasms || ||	TRUE	igd	NA	NA	NA	NA	NA	NA	NA	class.Lentisphaeria.id.2250	0.0233484	8.15e-06	TRUE	reported	76hx22	textfile	2	TRUE	0.00110203	20.2312
rs11770843	C	T	C	T	0.109431	-0.0979	NA	0.3284	FALSE	FALSE	FALSE	finn-b-CD2_MULTIPLE_MYELOMA_PLASMA_CELL	7	146795379	0.0628	NA	0.119	Multiple myeloma and malignant plasma cell neoplasms || id:finn-b-CD2_MULTIPLE_MYELOMA_PLASMA_CELL	Multiple myeloma and malignant plasma cell neoplasms	Multiple myeloma and malignant plasma cell neoplasms || ||	TRUE	igd	NA	NA	NA	NA	NA	NA	NA	class.Lentisphaeria.id.2250	0.0234879	1.91e-06	TRUE	reported	76hx22	textfile	2	TRUE	0.00118217	21.7042
rs17114848	G	A	G	A	0.152377	-0.1257	NA	0.09898	FALSE	FALSE	FALSE	finn-b-CD2_MULTIPLE_MYELOMA_PLASMA_CELL	15	25162535	0.0985	NA	0.2019	Multiple myeloma and malignant plasma cell neoplasms || id:finn-b-CD2_MULTIPLE_MYELOMA_PLASMA_CELL	Multiple myeloma and malignant plasma cell neoplasms	Multiple myeloma and malignant plasma cell neoplasms || ||	TRUE	igd	NA	NA	NA	NA	NA	NA	NA	class.Lentisphaeria.id.2250	0.0324332	4.06e-06	TRUE	reported	76hx22	textfile	2	TRUE	0.00120209	22.0705
rs2031282	A	G	A	G	0.122369	-0.0712	NA	0.184	FALSE	FALSE	FALSE	finn-b-CD2_MULTIPLE_MYELOMA_PLASMA_CELL	13	20687179	0.0776	NA	0.3587	Multiple myeloma and malignant plasma cell neoplasms || id:finn-b-CD2_MULTIPLE_MYELOMA_PLASMA_CELL	Multiple myeloma and malignant plasma cell neoplasms	Multiple myeloma and malignant plasma cell neoplasms || ||	TRUE	igd	NA	NA	NA	NA	NA	NA	NA	class.Lentisphaeria.id.2250	0.0270329	4.38e-06	TRUE	reported	76hx22	textfile	2	TRUE	0.00111601	20.4883
rs2825714	A	G	A	G	-0.13741	0.0217	NA	0.1684	FALSE	FALSE	FALSE	finn-b-CD2_MULTIPLE_MYELOMA_PLASMA_CELL	21	21023966	0.0786	NA	0.782899	Multiple myeloma and malignant plasma cell neoplasms || id:finn-b-CD2_MULTIPLE_MYELOMA_PLASMA_CELL	Multiple myeloma and malignant plasma cell neoplasms	Multiple myeloma and malignant plasma cell neoplasms || ||	TRUE	igd	NA	NA	NA	NA	NA	NA	NA	class.Lentisphaeria.id.2250	0.0289246	1.72e-06	TRUE	reported	76hx22	textfile	2	TRUE	0.00122905	22.5661
rs62570196	C	T	C	T	-0.21635	0.0052	NA	0.04195	FALSE	FALSE	FALSE	finn-b-CD2_MULTIPLE_MYELOMA_PLASMA_CELL	9	111086170	0.1469	NA	0.9718	Multiple myeloma and malignant plasma cell neoplasms || id:finn-b-CD2_MULTIPLE_MYELOMA_PLASMA_CELL	Multiple myeloma and malignant plasma cell neoplasms	Multiple myeloma and malignant plasma cell neoplasms || ||	TRUE	igd	NA	NA	NA	NA	NA	NA	NA	class.Lentisphaeria.id.2250	0.0439866	1.08e-06	TRUE	reported	76hx22	textfile	2	TRUE	0.00131736	24.1896
rs72640280	A	G	A	G	0.220207	-0.1981	NA	0.05528	FALSE	FALSE	FALSE	finn-b-CD2_MULTIPLE_MYELOMA_PLASMA_CELL	1	11943792	0.1268	NA	0.1182	Multiple myeloma and malignant plasma cell neoplasms || id:finn-b-CD2_MULTIPLE_MYELOMA_PLASMA_CELL	Multiple myeloma and malignant plasma cell neoplasms	Multiple myeloma and malignant plasma cell neoplasms || ||	TRUE	igd	NA	NA	NA	NA	NA	NA	NA	class.Lentisphaeria.id.2250	0.0486196	5.18e-06	TRUE	reported	76hx22	textfile	2	TRUE	0.00111726	20.5112
rs77599476	A	G	A	G	0.230292	-0.1441	NA	0.05594	FALSE	FALSE	FALSE	finn-b-CD2_MULTIPLE_MYELOMA_PLASMA_CELL	20	61394262	0.1273	NA	0.2576	Multiple myeloma and malignant plasma cell neoplasms || id:finn-b-CD2_MULTIPLE_MYELOMA_PLASMA_CELL	Multiple myeloma and malignant plasma cell neoplasms	Multiple myeloma and malignant plasma cell neoplasms || ||	TRUE	igd	NA	NA	NA	NA	NA	NA	NA	class.Lentisphaeria.id.2250	0.0480168	1.86e-06	TRUE	reported	76hx22	textfile	2	TRUE	0.00125264	22.9997
rs1002941	G	A	G	A	0.107661	0.0444	NA	0.2455	FALSE	FALSE	FALSE	finn-b-CD2_MULTIPLE_MYELOMA_PLASMA_CELL	15	101242690	0.068	NA	0.514	Multiple myeloma and malignant plasma cell neoplasms || id:finn-b-CD2_MULTIPLE_MYELOMA_PLASMA_CELL	Multiple myeloma and malignant plasma cell neoplasms	Multiple myeloma and malignant plasma cell neoplasms || ||	TRUE	igd	NA	NA	NA	NA	NA	NA	NA	phylum.Lentisphaerae.id.2238	0.0233382	4.31e-06	TRUE	reported	eijp4S	textfile	2	TRUE	0.00115898	21.2781
rs11770843	C	T	C	T	0.111896	-0.0979	NA	0.3284	FALSE	FALSE	FALSE	finn-b-CD2_MULTIPLE_MYELOMA_PLASMA_CELL	7	146795379	0.0628	NA	0.119	Multiple myeloma and malignant plasma cell neoplasms || id:finn-b-CD2_MULTIPLE_MYELOMA_PLASMA_CELL	Multiple myeloma and malignant plasma cell neoplasms	Multiple myeloma and malignant plasma cell neoplasms || ||	TRUE	igd	NA	NA	NA	NA	NA	NA	NA	phylum.Lentisphaerae.id.2238	0.0234776	1.14e-06	TRUE	reported	eijp4S	textfile	2	TRUE	0.00123703	22.7128
rs17114848	G	A	G	A	0.148972	-0.1257	NA	0.09898	FALSE	FALSE	FALSE	finn-b-CD2_MULTIPLE_MYELOMA_PLASMA_CELL	15	25162535	0.0985	NA	0.2019	Multiple myeloma and malignant plasma cell neoplasms || id:finn-b-CD2_MULTIPLE_MYELOMA_PLASMA_CELL	Multiple myeloma and malignant plasma cell neoplasms	Multiple myeloma and malignant plasma cell neoplasms || ||	TRUE	igd	NA	NA	NA	NA	NA	NA	NA	phylum.Lentisphaerae.id.2238	0.0324162	6.77e-06	TRUE	reported	eijp4S	textfile	2	TRUE	0.00115023	21.1173
rs2031282	A	G	A	G	0.120412	-0.0712	NA	0.184	FALSE	FALSE	FALSE	finn-b-CD2_MULTIPLE_MYELOMA_PLASMA_CELL	13	20687179	0.0776	NA	0.3587	Multiple myeloma and malignant plasma cell neoplasms || id:finn-b-CD2_MULTIPLE_MYELOMA_PLASMA_CELL	Multiple myeloma and malignant plasma cell neoplasms	Multiple myeloma and malignant plasma cell neoplasms || ||	TRUE	igd	NA	NA	NA	NA	NA	NA	NA	phylum.Lentisphaerae.id.2238	0.0270263	5.86e-06	TRUE	reported	eijp4S	textfile	2	TRUE	0.00108118	19.8481
rs2825714	A	G	A	G	-0.138226	0.0217	NA	0.1684	FALSE	FALSE	FALSE	finn-b-CD2_MULTIPLE_MYELOMA_PLASMA_CELL	21	21023966	0.0786	NA	0.782899	Multiple myeloma and malignant plasma cell neoplasms || id:finn-b-CD2_MULTIPLE_MYELOMA_PLASMA_CELL	Multiple myeloma and malignant plasma cell neoplasms	Multiple myeloma and malignant plasma cell neoplasms || ||	TRUE	igd	NA	NA	NA	NA	NA	NA	NA	phylum.Lentisphaerae.id.2238	0.0289096	1.5e-06	TRUE	reported	eijp4S	textfile	2	TRUE	0.00124496	22.8586
rs60995569	T	G	T	G	-0.16062	-0.0809	NA	0.1098	FALSE	FALSE	FALSE	finn-b-CD2_MULTIPLE_MYELOMA_PLASMA_CELL	10	53930085	0.0938	NA	0.3885	Multiple myeloma and malignant plasma cell neoplasms || id:finn-b-CD2_MULTIPLE_MYELOMA_PLASMA_CELL	Multiple myeloma and malignant plasma cell neoplasms	Multiple myeloma and malignant plasma cell neoplasms || ||	TRUE	igd	NA	NA	NA	NA	NA	NA	NA	phylum.Lentisphaerae.id.2238	0.0336806	9.19e-06	TRUE	reported	eijp4S	textfile	2	TRUE	0.00123852	22.7402
rs62570196	C	T	C	T	-0.217203	0.0052	NA	0.04195	FALSE	FALSE	FALSE	finn-b-CD2_MULTIPLE_MYELOMA_PLASMA_CELL	9	111086170	0.1469	NA	0.9718	Multiple myeloma and malignant plasma cell neoplasms || id:finn-b-CD2_MULTIPLE_MYELOMA_PLASMA_CELL	Multiple myeloma and malignant plasma cell neoplasms	Multiple myeloma and malignant plasma cell neoplasms || ||	TRUE	igd	NA	NA	NA	NA	NA	NA	NA	phylum.Lentisphaerae.id.2238	0.0439621	9.64e-07	TRUE	reported	eijp4S	textfile	2	TRUE	0.00132922	24.4077
rs72640280	A	G	A	G	0.220185	-0.1981	NA	0.05528	FALSE	FALSE	FALSE	finn-b-CD2_MULTIPLE_MYELOMA_PLASMA_CELL	1	11943792	0.1268	NA	0.1182	Multiple myeloma and malignant plasma cell neoplasms || id:finn-b-CD2_MULTIPLE_MYELOMA_PLASMA_CELL	Multiple myeloma and malignant plasma cell neoplasms	Multiple myeloma and malignant plasma cell neoplasms || ||	TRUE	igd	NA	NA	NA	NA	NA	NA	NA	phylum.Lentisphaerae.id.2238	0.0485947	5.19e-06	TRUE	reported	eijp4S	textfile	2	TRUE	0.00111818	20.5282
rs77599476	A	G	A	G	0.229981	-0.1441	NA	0.05594	FALSE	FALSE	FALSE	finn-b-CD2_MULTIPLE_MYELOMA_PLASMA_CELL	20	61394262	0.1273	NA	0.2576	Multiple myeloma and malignant plasma cell neoplasms || id:finn-b-CD2_MULTIPLE_MYELOMA_PLASMA_CELL	Multiple myeloma and malignant plasma cell neoplasms	Multiple myeloma and malignant plasma cell neoplasms || ||	TRUE	igd	NA	NA	NA	NA	NA	NA	NA	phylum.Lentisphaerae.id.2238	0.0479918	1.9e-06	TRUE	reported	eijp4S	textfile	2	TRUE	0.00125057	22.9617
rs10031059	T	C	T	C	-0.121167	-0.0833	NA	0.2352	FALSE	FALSE	FALSE	finn-b-CD2_MULTIPLE_MYELOMA_PLASMA_CELL	4	35358594	0.0688	NA	0.2261	Multiple myeloma and malignant plasma cell neoplasms || id:finn-b-CD2_MULTIPLE_MYELOMA_PLASMA_CELL	Multiple myeloma and malignant plasma cell neoplasms	Multiple myeloma and malignant plasma cell neoplasms || ||	TRUE	igd	NA	NA	NA	NA	NA	NA	NA	genus.Peptococcus.id.2037	0.0225844	1.24e-07	TRUE	reported	uEFtFW	textfile	2	TRUE	0.001567	28.7807
rs11001941	G	A	G	A	-0.195611	0.0341	NA	0.08719	FALSE	FALSE	FALSE	finn-b-CD2_MULTIPLE_MYELOMA_PLASMA_CELL	10	78716030	0.104	NA	0.743201	Multiple myeloma and malignant plasma cell neoplasms || id:finn-b-CD2_MULTIPLE_MYELOMA_PLASMA_CELL	Multiple myeloma and malignant plasma cell neoplasms	Multiple myeloma and malignant plasma cell neoplasms || ||	TRUE	igd	NA	NA	NA	NA	NA	NA	NA	genus.Peptococcus.id.2037	0.0392217	1.33e-06	TRUE	reported	uEFtFW	textfile	2	TRUE	0.0013544	24.8707
rs12069354	C	T	C	T	0.16763	0.0188	NA	0.06252	FALSE	FALSE	FALSE	finn-b-CD2_MULTIPLE_MYELOMA_PLASMA_CELL	1	216223782	0.1197	NA	0.8754	Multiple myeloma and malignant plasma cell neoplasms || id:finn-b-CD2_MULTIPLE_MYELOMA_PLASMA_CELL	Multiple myeloma and malignant plasma cell neoplasms	Multiple myeloma and malignant plasma cell neoplasms || ||	TRUE	igd	NA	NA	NA	NA	NA	NA	NA	genus.Peptococcus.id.2037	0.03795	9.28e-06	TRUE	reported	uEFtFW	textfile	2	TRUE	0.00106271	19.5088
rs2054133	G	A	G	A	0.0895433	0.0184	NA	0.3655	FALSE	FALSE	FALSE	finn-b-CD2_MULTIPLE_MYELOMA_PLASMA_CELL	2	33691809	0.0614	NA	0.7637	Multiple myeloma and malignant plasma cell neoplasms || id:finn-b-CD2_MULTIPLE_MYELOMA_PLASMA_CELL	Multiple myeloma and malignant plasma cell neoplasms	Multiple myeloma and malignant plasma cell neoplasms || ||	TRUE	igd	NA	NA	NA	NA	NA	NA	NA	genus.Peptococcus.id.2037	0.0188332	2.14e-06	TRUE	reported	uEFtFW	textfile	2	TRUE	0.00123108	22.6033
rs36121075	A	G	A	G	-0.14067	-0.0694	NA	0.1693	FALSE	FALSE	FALSE	finn-b-CD2_MULTIPLE_MYELOMA_PLASMA_CELL	20	43118017	0.0787	NA	0.3779	Multiple myeloma and malignant plasma cell neoplasms || id:finn-b-CD2_MULTIPLE_MYELOMA_PLASMA_CELL	Multiple myeloma and malignant plasma cell neoplasms	Multiple myeloma and malignant plasma cell neoplasms || ||	TRUE	igd	NA	NA	NA	NA	NA	NA	NA	genus.Peptococcus.id.2037	0.030628	6.99e-06	TRUE	reported	uEFtFW	textfile	2	TRUE	0.00114886	21.0921
rs413827	G	A	G	A	0.110229	-0.0613	NA	0.2383	FALSE	FALSE	FALSE	finn-b-CD2_MULTIPLE_MYELOMA_PLASMA_CELL	14	57985112	0.0688	NA	0.3726	Multiple myeloma and malignant plasma cell neoplasms || id:finn-b-CD2_MULTIPLE_MYELOMA_PLASMA_CELL	Multiple myeloma and malignant plasma cell neoplasms	Multiple myeloma and malignant plasma cell neoplasms || ||	TRUE	igd	NA	NA	NA	NA	NA	NA	NA	genus.Peptococcus.id.2037	0.0237523	3.3e-06	TRUE	reported	uEFtFW	textfile	2	TRUE	0.00117293	21.5345
rs5770862	T	C	T	C	0.162018	-0.0448	NA	0.09283	FALSE	FALSE	FALSE	finn-b-CD2_MULTIPLE_MYELOMA_PLASMA_CELL	22	50973113	0.1013	NA	0.6581	Multiple myeloma and malignant plasma cell neoplasms || id:finn-b-CD2_MULTIPLE_MYELOMA_PLASMA_CELL	Multiple myeloma and malignant plasma cell neoplasms	Multiple myeloma and malignant plasma cell neoplasms || ||	TRUE	igd	NA	NA	NA	NA	NA	NA	NA	genus.Peptococcus.id.2037	0.0356813	3.22e-06	TRUE	reported	uEFtFW	textfile	2	TRUE	0.00112294	20.6156
rs62424012	G	A	G	A	0.137164	-0.0313	NA	0.06037	FALSE	FALSE	FALSE	finn-b-CD2_MULTIPLE_MYELOMA_PLASMA_CELL	6	99020209	0.1224	NA	0.7984	Multiple myeloma and malignant plasma cell neoplasms || id:finn-b-CD2_MULTIPLE_MYELOMA_PLASMA_CELL	Multiple myeloma and malignant plasma cell neoplasms	Multiple myeloma and malignant plasma cell neoplasms || ||	TRUE	igd	NA	NA	NA	NA	NA	NA	NA	genus.Peptococcus.id.2037	0.0292136	1.15e-06	TRUE	reported	uEFtFW	textfile	2	TRUE	0.00120057	22.0426
rs7033353	T	G	T	G	0.090152	-0.0228	NA	0.5228	FALSE	FALSE	FALSE	finn-b-CD2_MULTIPLE_MYELOMA_PLASMA_CELL	9	104595848	0.0586	NA	0.696899	Multiple myeloma and malignant plasma cell neoplasms || id:finn-b-CD2_MULTIPLE_MYELOMA_PLASMA_CELL	Multiple myeloma and malignant plasma cell neoplasms	Multiple myeloma and malignant plasma cell neoplasms || ||	TRUE	igd	NA	NA	NA	NA	NA	NA	NA	genus.Peptococcus.id.2037	0.018995	2.22e-06	TRUE	reported	uEFtFW	textfile	2	TRUE	0.0012267	22.5229
rs72850165	T	C	T	C	-0.134304	0.0299	NA	0.07741	FALSE	FALSE	FALSE	finn-b-CD2_MULTIPLE_MYELOMA_PLASMA_CELL	11	968356	0.1089	NA	0.783599	Multiple myeloma and malignant plasma cell neoplasms || id:finn-b-CD2_MULTIPLE_MYELOMA_PLASMA_CELL	Multiple myeloma and malignant plasma cell neoplasms	Multiple myeloma and malignant plasma cell neoplasms || ||	TRUE	igd	NA	NA	NA	NA	NA	NA	NA	genus.Peptococcus.id.2037	0.0300423	5.74e-06	TRUE	reported	uEFtFW	textfile	2	TRUE	0.00108853	19.9831
rs74592222	G	A	G	A	0.137957	0.0847	NA	0.1157	FALSE	FALSE	FALSE	finn-b-CD2_MULTIPLE_MYELOMA_PLASMA_CELL	1	75971700	0.092	NA	0.3571	Multiple myeloma and malignant plasma cell neoplasms || id:finn-b-CD2_MULTIPLE_MYELOMA_PLASMA_CELL	Multiple myeloma and malignant plasma cell neoplasms	Multiple myeloma and malignant plasma cell neoplasms || ||	TRUE	igd	NA	NA	NA	NA	NA	NA	NA	genus.Peptococcus.id.2037	0.0302965	8.55e-06	TRUE	reported	uEFtFW	textfile	2	TRUE	0.00112931	20.7327
rs77614201	T	C	T	C	-0.175864	-0.0171	NA	0.05315	FALSE	FALSE	FALSE	finn-b-CD2_MULTIPLE_MYELOMA_PLASMA_CELL	13	89245906	0.1323	NA	0.8974	Multiple myeloma and malignant plasma cell neoplasms || id:finn-b-CD2_MULTIPLE_MYELOMA_PLASMA_CELL	Multiple myeloma and malignant plasma cell neoplasms	Multiple myeloma and malignant plasma cell neoplasms || ||	TRUE	igd	NA	NA	NA	NA	NA	NA	NA	genus.Peptococcus.id.2037	0.0387523	5.68e-06	TRUE	reported	uEFtFW	textfile	2	TRUE	0.00112169	20.5926
rs77681628	C	T	C	T	0.200307	-0.1498	NA	0.08164	FALSE	FALSE	FALSE	finn-b-CD2_MULTIPLE_MYELOMA_PLASMA_CELL	13	91182556	0.1077	NA	0.1644	Multiple myeloma and malignant plasma cell neoplasms || id:finn-b-CD2_MULTIPLE_MYELOMA_PLASMA_CELL	Multiple myeloma and malignant plasma cell neoplasms	Multiple myeloma and malignant plasma cell neoplasms || ||	TRUE	igd	NA	NA	NA	NA	NA	NA	NA	genus.Peptococcus.id.2037	0.0387328	2.69e-07	TRUE	reported	uEFtFW	textfile	2	TRUE	0.00145614	26.7417
rs10036909	C	T	C	T	0.185519	0.1428	NA	0.04047	FALSE	FALSE	FALSE	finn-b-CD2_MULTIPLE_MYELOMA_PLASMA_CELL	5	127861692	0.15	NA	0.3411	Multiple myeloma and malignant plasma cell neoplasms || id:finn-b-CD2_MULTIPLE_MYELOMA_PLASMA_CELL	Multiple myeloma and malignant plasma cell neoplasms	Multiple myeloma and malignant plasma cell neoplasms || ||	TRUE	igd	NA	NA	NA	NA	NA	NA	NA	genus.Senegalimassilia.id.11160	0.0400881	8.05e-06	TRUE	reported	aiTkyA	textfile	2	TRUE	0.00116638	21.4141
rs11787826	C	A	C	A	0.081327	-0.0944	NA	0.4085	FALSE	FALSE	FALSE	finn-b-CD2_MULTIPLE_MYELOMA_PLASMA_CELL	9	34332382	0.0594	NA	0.1117	Multiple myeloma and malignant plasma cell neoplasms || id:finn-b-CD2_MULTIPLE_MYELOMA_PLASMA_CELL	Multiple myeloma and malignant plasma cell neoplasms	Multiple myeloma and malignant plasma cell neoplasms || ||	TRUE	igd	NA	NA	NA	NA	NA	NA	NA	genus.Senegalimassilia.id.11160	0.0171154	2.63e-06	TRUE	reported	aiTkyA	textfile	2	TRUE	0.00122959	22.576
rs1990708	A	C	A	C	-0.109619	-0.0556	NA	0.07852	FALSE	FALSE	FALSE	finn-b-CD2_MULTIPLE_MYELOMA_PLASMA_CELL	2	206654123	0.1083	NA	0.6075	Multiple myeloma and malignant plasma cell neoplasms || id:finn-b-CD2_MULTIPLE_MYELOMA_PLASMA_CELL	Multiple myeloma and malignant plasma cell neoplasms	Multiple myeloma and malignant plasma cell neoplasms || ||	TRUE	igd	NA	NA	NA	NA	NA	NA	NA	genus.Senegalimassilia.id.11160	0.0247785	8.91e-06	TRUE	reported	aiTkyA	textfile	2	TRUE	0.00106601	19.5694
rs2017373	C	T	C	T	0.0782258	-0.0167	NA	0.3626	FALSE	FALSE	FALSE	finn-b-CD2_MULTIPLE_MYELOMA_PLASMA_CELL	14	34431996	0.0607	NA	0.7837	Multiple myeloma and malignant plasma cell neoplasms || id:finn-b-CD2_MULTIPLE_MYELOMA_PLASMA_CELL	Multiple myeloma and malignant plasma cell neoplasms	Multiple myeloma and malignant plasma cell neoplasms || ||	TRUE	igd	NA	NA	NA	NA	NA	NA	NA	genus.Senegalimassilia.id.11160	0.0176841	9.5e-06	TRUE	reported	aiTkyA	textfile	2	TRUE	0.00106579	19.5653
rs7225245	G	A	G	A	0.079173	-0.0236	NA	0.4289	FALSE	FALSE	FALSE	finn-b-CD2_MULTIPLE_MYELOMA_PLASMA_CELL	17	48379615	0.0594	NA	0.6912	Multiple myeloma and malignant plasma cell neoplasms || id:finn-b-CD2_MULTIPLE_MYELOMA_PLASMA_CELL	Multiple myeloma and malignant plasma cell neoplasms	Multiple myeloma and malignant plasma cell neoplasms || ||	TRUE	igd	NA	NA	NA	NA	NA	NA	NA	genus.Senegalimassilia.id.11160	0.0170421	4.18e-06	TRUE	reported	aiTkyA	textfile	2	TRUE	0.00117543	21.5805
rs10044993	C	A	C	A	0.139547	-0.1038	NA	0.0854	FALSE	FALSE	FALSE	finn-b-CD2_MULTIPLE_MYELOMA_PLASMA_CELL	5	58424440	0.1051	NA	0.3232	Multiple myeloma and malignant plasma cell neoplasms || id:finn-b-CD2_MULTIPLE_MYELOMA_PLASMA_CELL	Multiple myeloma and malignant plasma cell neoplasms	Multiple myeloma and malignant plasma cell neoplasms || ||	TRUE	igd	NA	NA	NA	NA	NA	NA	NA	genus.Hungatella.id.11306	0.0316748	8.07e-06	TRUE	reported	eOc6OQ	textfile	2	TRUE	0.00105719	19.4074
rs13128780	T	C	T	C	-0.149725	-0.0269	NA	0.1879	FALSE	FALSE	FALSE	finn-b-CD2_MULTIPLE_MYELOMA_PLASMA_CELL	4	166058998	0.0748	NA	0.719	Multiple myeloma and malignant plasma cell neoplasms || id:finn-b-CD2_MULTIPLE_MYELOMA_PLASMA_CELL	Multiple myeloma and malignant plasma cell neoplasms	Multiple myeloma and malignant plasma cell neoplasms || ||	TRUE	igd	NA	NA	NA	NA	NA	NA	NA	genus.Hungatella.id.11306	0.0312777	1.75e-06	TRUE	reported	eOc6OQ	textfile	2	TRUE	0.00124789	22.9125
rs13249325	T	G	T	G	-0.100023	-0.0395	NA	0.4689	FALSE	FALSE	FALSE	finn-b-CD2_MULTIPLE_MYELOMA_PLASMA_CELL	8	14853525	0.0587	NA	0.5011	Multiple myeloma and malignant plasma cell neoplasms || id:finn-b-CD2_MULTIPLE_MYELOMA_PLASMA_CELL	Multiple myeloma and malignant plasma cell neoplasms	Multiple myeloma and malignant plasma cell neoplasms || ||	TRUE	igd	NA	NA	NA	NA	NA	NA	NA	genus.Hungatella.id.11306	0.0225883	9.69e-06	TRUE	reported	eOc6OQ	textfile	2	TRUE	0.00106798	19.6056
rs17092615	G	A	G	A	0.152235	-0.0976	NA	0.1391	FALSE	FALSE	FALSE	finn-b-CD2_MULTIPLE_MYELOMA_PLASMA_CELL	14	95973619	0.0848	NA	0.2498	Multiple myeloma and malignant plasma cell neoplasms || id:finn-b-CD2_MULTIPLE_MYELOMA_PLASMA_CELL	Multiple myeloma and malignant plasma cell neoplasms	Multiple myeloma and malignant plasma cell neoplasms || ||	TRUE	igd	NA	NA	NA	NA	NA	NA	NA	genus.Hungatella.id.11306	0.0337867	7.38e-06	TRUE	reported	eOc6OQ	textfile	2	TRUE	0.00110575	20.2996
rs72759041	G	T	G	T	-0.126025	-0.145	NA	0.2088	FALSE	FALSE	FALSE	finn-b-CD2_MULTIPLE_MYELOMA_PLASMA_CELL	15	89577376	0.0724	NA	0.0452898	Multiple myeloma and malignant plasma cell neoplasms || id:finn-b-CD2_MULTIPLE_MYELOMA_PLASMA_CELL	Multiple myeloma and malignant plasma cell neoplasms	Multiple myeloma and malignant plasma cell neoplasms || ||	TRUE	igd	NA	NA	NA	NA	NA	NA	NA	genus.Hungatella.id.11306	0.0282242	3.86e-06	TRUE	reported	eOc6OQ	textfile	2	TRUE	0.00108592	19.9353
rs10048062	C	T	C	T	-0.147352	0.1036	NA	0.0882	FALSE	FALSE	FALSE	finn-b-CD2_MULTIPLE_MYELOMA_PLASMA_CELL	15	98476920	0.1045	NA	0.3213	Multiple myeloma and malignant plasma cell neoplasms || id:finn-b-CD2_MULTIPLE_MYELOMA_PLASMA_CELL	Multiple myeloma and malignant plasma cell neoplasms	Multiple myeloma and malignant plasma cell neoplasms || ||	TRUE	igd	NA	NA	NA	NA	NA	NA	NA	genus.Howardella.id.2000	0.0336531	8.59e-06	TRUE	reported	oOwGmx	textfile	2	TRUE	0.00104426	19.1697
rs12452946	A	G	A	G	-0.105833	-0.0722	NA	0.4978	FALSE	FALSE	FALSE	finn-b-CD2_MULTIPLE_MYELOMA_PLASMA_CELL	17	17253288	0.0586	NA	0.2178	Multiple myeloma and malignant plasma cell neoplasms || id:finn-b-CD2_MULTIPLE_MYELOMA_PLASMA_CELL	Multiple myeloma and malignant plasma cell neoplasms	Multiple myeloma and malignant plasma cell neoplasms || ||	TRUE	igd	NA	NA	NA	NA	NA	NA	NA	genus.Howardella.id.2000	0.0228941	3.8e-06	TRUE	reported	oOwGmx	textfile	2	TRUE	0.00116384	21.3673
rs1484873	A	G	A	G	-0.227831	0.0458	NA	0.1517	FALSE	FALSE	FALSE	finn-b-CD2_MULTIPLE_MYELOMA_PLASMA_CELL	18	43206985	0.0827	NA	0.58	Multiple myeloma and malignant plasma cell neoplasms || id:finn-b-CD2_MULTIPLE_MYELOMA_PLASMA_CELL	Multiple myeloma and malignant plasma cell neoplasms	Multiple myeloma and malignant plasma cell neoplasms || ||	TRUE	igd	NA	NA	NA	NA	NA	NA	NA	genus.Howardella.id.2000	0.046335	2.56e-06	TRUE	reported	oOwGmx	textfile	2	TRUE	0.00131655	24.1746
rs17167098	G	A	G	A	-0.169366	0.0034	NA	0.1364	FALSE	FALSE	FALSE	finn-b-CD2_MULTIPLE_MYELOMA_PLASMA_CELL	7	133154356	0.0852	NA	0.9678	Multiple myeloma and malignant plasma cell neoplasms || id:finn-b-CD2_MULTIPLE_MYELOMA_PLASMA_CELL	Multiple myeloma and malignant plasma cell neoplasms	Multiple myeloma and malignant plasma cell neoplasms || ||	TRUE	igd	NA	NA	NA	NA	NA	NA	NA	genus.Howardella.id.2000	0.0352068	1.12e-06	TRUE	reported	oOwGmx	textfile	2	TRUE	0.00126023	23.1393
rs2154047	C	A	C	A	-0.192557	-0.046	NA	0.0883	FALSE	FALSE	FALSE	finn-b-CD2_MULTIPLE_MYELOMA_PLASMA_CELL	14	95452797	0.1029	NA	0.654699	Multiple myeloma and malignant plasma cell neoplasms || id:finn-b-CD2_MULTIPLE_MYELOMA_PLASMA_CELL	Multiple myeloma and malignant plasma cell neoplasms	Multiple myeloma and malignant plasma cell neoplasms || ||	TRUE	igd	NA	NA	NA	NA	NA	NA	NA	genus.Howardella.id.2000	0.0420093	9.97e-06	TRUE	reported	oOwGmx	textfile	2	TRUE	0.00114428	21.0078
rs36081916	T	C	T	C	-0.18123	-0.1056	NA	0.08935	FALSE	FALSE	FALSE	finn-b-CD2_MULTIPLE_MYELOMA_PLASMA_CELL	7	93527414	0.1052	NA	0.3155	Multiple myeloma and malignant plasma cell neoplasms || id:finn-b-CD2_MULTIPLE_MYELOMA_PLASMA_CELL	Multiple myeloma and malignant plasma cell neoplasms	Multiple myeloma and malignant plasma cell neoplasms || ||	TRUE	igd	NA	NA	NA	NA	NA	NA	NA	genus.Howardella.id.2000	0.0402987	4.7e-06	TRUE	reported	oOwGmx	textfile	2	TRUE	0.00110154	20.2222
rs3791893	A	G	A	G	0.147035	0.1317	NA	0.1434	FALSE	FALSE	FALSE	finn-b-CD2_MULTIPLE_MYELOMA_PLASMA_CELL	2	218819396	0.0844	NA	0.1184	Multiple myeloma and malignant plasma cell neoplasms || id:finn-b-CD2_MULTIPLE_MYELOMA_PLASMA_CELL	Multiple myeloma and malignant plasma cell neoplasms	Multiple myeloma and malignant plasma cell neoplasms || ||	TRUE	igd	NA	NA	NA	NA	NA	NA	NA	genus.Howardella.id.2000	0.034023	9.5e-06	TRUE	reported	oOwGmx	textfile	2	TRUE	0.00101732	18.6746
rs609430	T	G	T	G	-0.112045	-0.0014	NA	0.3497	FALSE	FALSE	FALSE	finn-b-CD2_MULTIPLE_MYELOMA_PLASMA_CELL	4	169178315	0.0613	NA	0.9815	Multiple myeloma and malignant plasma cell neoplasms || id:finn-b-CD2_MULTIPLE_MYELOMA_PLASMA_CELL	Multiple myeloma and malignant plasma cell neoplasms	Multiple myeloma and malignant plasma cell neoplasms || ||	TRUE	igd	NA	NA	NA	NA	NA	NA	NA	genus.Howardella.id.2000	0.0239328	3.34e-06	TRUE	reported	oOwGmx	textfile	2	TRUE	0.00119367	21.9156
rs672217	G	A	G	A	0.164146	0.0574	NA	0.1985	FALSE	FALSE	FALSE	finn-b-CD2_MULTIPLE_MYELOMA_PLASMA_CELL	18	60125134	0.0734	NA	0.4346	Multiple myeloma and malignant plasma cell neoplasms || id:finn-b-CD2_MULTIPLE_MYELOMA_PLASMA_CELL	Multiple myeloma and malignant plasma cell neoplasms	Multiple myeloma and malignant plasma cell neoplasms || ||	TRUE	igd	NA	NA	NA	NA	NA	NA	NA	genus.Howardella.id.2000	0.0349993	3.52e-06	TRUE	reported	oOwGmx	textfile	2	TRUE	0.0011979	21.9935
rs10060821	T	C	T	C	0.0624208	0.0504	NA	0.2421	FALSE	FALSE	FALSE	finn-b-CD2_MULTIPLE_MYELOMA_PLASMA_CELL	5	83419996	0.0686	NA	0.4625	Multiple myeloma and malignant plasma cell neoplasms || id:finn-b-CD2_MULTIPLE_MYELOMA_PLASMA_CELL	Multiple myeloma and malignant plasma cell neoplasms	Multiple myeloma and malignant plasma cell neoplasms || ||	TRUE	igd	NA	NA	NA	NA	NA	NA	NA	genus.unknowngenus.id.826	0.0140818	9e-06	TRUE	reported	5gETEw	textfile	2	TRUE	0.00107023	19.647
rs10782329	C	T	C	T	0.0602791	-0.0004	NA	0.3106	FALSE	FALSE	FALSE	finn-b-CD2_MULTIPLE_MYELOMA_PLASMA_CELL	6	153780607	0.0636	NA	0.9944	Multiple myeloma and malignant plasma cell neoplasms || id:finn-b-CD2_MULTIPLE_MYELOMA_PLASMA_CELL	Multiple myeloma and malignant plasma cell neoplasms	Multiple myeloma and malignant plasma cell neoplasms || ||	TRUE	igd	NA	NA	NA	NA	NA	NA	NA	genus.unknowngenus.id.826	0.0137552	7.9e-06	TRUE	reported	5gETEw	textfile	2	TRUE	0.00104603	19.2021
rs11257188	A	C	A	C	-0.109509	0.0141	NA	0.133	FALSE	FALSE	FALSE	finn-b-CD2_MULTIPLE_MYELOMA_PLASMA_CELL	10	6237156	0.0881	NA	0.8731	Multiple myeloma and malignant plasma cell neoplasms || id:finn-b-CD2_MULTIPLE_MYELOMA_PLASMA_CELL	Multiple myeloma and malignant plasma cell neoplasms	Multiple myeloma and malignant plasma cell neoplasms || ||	TRUE	igd	NA	NA	NA	NA	NA	NA	NA	genus.unknowngenus.id.826	0.0225832	1.85e-06	TRUE	reported	5gETEw	textfile	2	TRUE	0.00128048	23.5115
rs116151565	A	G	A	G	0.111567	0.0967	NA	0.1224	FALSE	FALSE	FALSE	finn-b-CD2_MULTIPLE_MYELOMA_PLASMA_CELL	8	128668364	0.0911	NA	0.2885	Multiple myeloma and malignant plasma cell neoplasms || id:finn-b-CD2_MULTIPLE_MYELOMA_PLASMA_CELL	Multiple myeloma and malignant plasma cell neoplasms	Multiple myeloma and malignant plasma cell neoplasms || ||	TRUE	igd	NA	NA	NA	NA	NA	NA	NA	genus.unknowngenus.id.826	0.024565	6.2e-06	TRUE	reported	5gETEw	textfile	2	TRUE	0.00112344	20.6249
rs13147561	A	G	A	G	-0.0993127	0.0333	NA	0.09333	FALSE	FALSE	FALSE	finn-b-CD2_MULTIPLE_MYELOMA_PLASMA_CELL	4	62227193	0.1011	NA	0.7416	Multiple myeloma and malignant plasma cell neoplasms || id:finn-b-CD2_MULTIPLE_MYELOMA_PLASMA_CELL	Multiple myeloma and malignant plasma cell neoplasms	Multiple myeloma and malignant plasma cell neoplasms || ||	TRUE	igd	NA	NA	NA	NA	NA	NA	NA	genus.unknowngenus.id.826	0.0227994	9.57e-06	TRUE	reported	5gETEw	textfile	2	TRUE	0.00103351	18.9721
rs142372196	A	G	A	G	-0.0736201	-0.1406	NA	0.09873	FALSE	FALSE	FALSE	finn-b-CD2_MULTIPLE_MYELOMA_PLASMA_CELL	13	84660104	0.099	NA	0.1554	Multiple myeloma and malignant plasma cell neoplasms || id:finn-b-CD2_MULTIPLE_MYELOMA_PLASMA_CELL	Multiple myeloma and malignant plasma cell neoplasms	Multiple myeloma and malignant plasma cell neoplasms || ||	TRUE	igd	NA	NA	NA	NA	NA	NA	NA	genus.unknowngenus.id.826	0.0160907	5.44e-06	TRUE	reported	5gETEw	textfile	2	TRUE	0.00114011	20.9312
rs2163025	T	C	T	C	0.0573401	-0.0103	NA	0.4282	FALSE	FALSE	FALSE	finn-b-CD2_MULTIPLE_MYELOMA_PLASMA_CELL	2	5991969	0.0604	NA	0.8645	Multiple myeloma and malignant plasma cell neoplasms || id:finn-b-CD2_MULTIPLE_MYELOMA_PLASMA_CELL	Multiple myeloma and malignant plasma cell neoplasms	Multiple myeloma and malignant plasma cell neoplasms || ||	TRUE	igd	NA	NA	NA	NA	NA	NA	NA	genus.unknowngenus.id.826	0.0125637	4.87e-06	TRUE	reported	5gETEw	textfile	2	TRUE	0.00113446	20.8274
rs55922055	T	C	T	C	-0.239699	0.0561	NA	0.03152	FALSE	FALSE	FALSE	finn-b-CD2_MULTIPLE_MYELOMA_PLASMA_CELL	2	3658278	0.1676	NA	0.737999	Multiple myeloma and malignant plasma cell neoplasms || id:finn-b-CD2_MULTIPLE_MYELOMA_PLASMA_CELL	Multiple myeloma and malignant plasma cell neoplasms	Multiple myeloma and malignant plasma cell neoplasms || ||	TRUE	igd	NA	NA	NA	NA	NA	NA	NA	genus.unknowngenus.id.826	0.0476043	2.28e-07	TRUE	reported	5gETEw	textfile	2	TRUE	0.00138052	25.3509
rs599752	C	T	C	T	-0.0630207	-0.0618	NA	0.2741	FALSE	FALSE	FALSE	finn-b-CD2_MULTIPLE_MYELOMA_PLASMA_CELL	19	39539911	0.0657	NA	0.3464	Multiple myeloma and malignant plasma cell neoplasms || id:finn-b-CD2_MULTIPLE_MYELOMA_PLASMA_CELL	Multiple myeloma and malignant plasma cell neoplasms	Multiple myeloma and malignant plasma cell neoplasms || ||	TRUE	igd	NA	NA	NA	NA	NA	NA	NA	genus.unknowngenus.id.826	0.0137964	4.06e-06	TRUE	reported	5gETEw	textfile	2	TRUE	0.00113642	20.8634
rs6431586	A	G	A	G	-0.0954152	0.0723	NA	0.084	FALSE	FALSE	FALSE	finn-b-CD2_MULTIPLE_MYELOMA_PLASMA_CELL	2	234119635	0.1067	NA	0.4979	Multiple myeloma and malignant plasma cell neoplasms || id:finn-b-CD2_MULTIPLE_MYELOMA_PLASMA_CELL	Multiple myeloma and malignant plasma cell neoplasms	Multiple myeloma and malignant plasma cell neoplasms || ||	TRUE	igd	NA	NA	NA	NA	NA	NA	NA	genus.unknowngenus.id.826	0.0205715	2.72e-06	TRUE	reported	5gETEw	textfile	2	TRUE	0.00117164	21.5107
rs72846345	T	C	T	C	0.0877661	-0.0063	NA	0.08269	FALSE	FALSE	FALSE	finn-b-CD2_MULTIPLE_MYELOMA_PLASMA_CELL	2	134186590	0.1057	NA	0.9527	Multiple myeloma and malignant plasma cell neoplasms || id:finn-b-CD2_MULTIPLE_MYELOMA_PLASMA_CELL	Multiple myeloma and malignant plasma cell neoplasms	Multiple myeloma and malignant plasma cell neoplasms || ||	TRUE	igd	NA	NA	NA	NA	NA	NA	NA	genus.unknowngenus.id.826	0.0190903	2.58e-06	TRUE	reported	5gETEw	textfile	2	TRUE	0.00115115	21.134
rs740358	G	T	G	T	-0.130157	-0.168	NA	0.06343	FALSE	FALSE	FALSE	finn-b-CD2_MULTIPLE_MYELOMA_PLASMA_CELL	7	112149857	0.1204	NA	0.1629	Multiple myeloma and malignant plasma cell neoplasms || id:finn-b-CD2_MULTIPLE_MYELOMA_PLASMA_CELL	Multiple myeloma and malignant plasma cell neoplasms	Multiple myeloma and malignant plasma cell neoplasms || ||	TRUE	igd	NA	NA	NA	NA	NA	NA	NA	genus.unknowngenus.id.826	0.0264763	9.18e-07	TRUE	reported	5gETEw	textfile	2	TRUE	0.00131598	24.1642
rs9571849	T	C	T	C	0.137141	-0.0228	NA	0.07902	FALSE	FALSE	FALSE	finn-b-CD2_MULTIPLE_MYELOMA_PLASMA_CELL	13	68440424	0.11	NA	0.8358	Multiple myeloma and malignant plasma cell neoplasms || id:finn-b-CD2_MULTIPLE_MYELOMA_PLASMA_CELL	Multiple myeloma and malignant plasma cell neoplasms	Multiple myeloma and malignant plasma cell neoplasms || ||	TRUE	igd	NA	NA	NA	NA	NA	NA	NA	genus.unknowngenus.id.826	0.0317376	8.12e-06	TRUE	reported	5gETEw	textfile	2	TRUE	0.00101706	18.6698
rs999857	G	A	G	A	0.0763115	0.1516	NA	0.2593	FALSE	FALSE	FALSE	finn-b-CD2_MULTIPLE_MYELOMA_PLASMA_CELL	4	178291192	0.0668	NA	0.02329	Multiple myeloma and malignant plasma cell neoplasms || id:finn-b-CD2_MULTIPLE_MYELOMA_PLASMA_CELL	Multiple myeloma and malignant plasma cell neoplasms	Multiple myeloma and malignant plasma cell neoplasms || ||	TRUE	igd	NA	NA	NA	NA	NA	NA	NA	genus.unknowngenus.id.826	0.0165827	5.24e-06	TRUE	reported	5gETEw	textfile	2	TRUE	0.00115337	21.1748
rs10065321	T	C	T	C	-0.0512828	-0.0529	NA	0.4145	FALSE	FALSE	FALSE	finn-b-CD2_MULTIPLE_MYELOMA_PLASMA_CELL	5	141857415	0.0594	NA	0.3726	Multiple myeloma and malignant plasma cell neoplasms || id:finn-b-CD2_MULTIPLE_MYELOMA_PLASMA_CELL	Multiple myeloma and malignant plasma cell neoplasms	Multiple myeloma and malignant plasma cell neoplasms || ||	TRUE	igd	NA	NA	NA	NA	NA	NA	NA	genus.Subdoligranulum.id.2070	0.0108105	2.1e-06	TRUE	reported	KtFLsz	textfile	2	TRUE	0.00122551	22.501
rs10497836	C	T	C	T	-0.0524065	0.0795	NA	0.2118	FALSE	FALSE	FALSE	finn-b-CD2_MULTIPLE_MYELOMA_PLASMA_CELL	2	200288718	0.0715	NA	0.2658	Multiple myeloma and malignant plasma cell neoplasms || id:finn-b-CD2_MULTIPLE_MYELOMA_PLASMA_CELL	Multiple myeloma and malignant plasma cell neoplasms	Multiple myeloma and malignant plasma cell neoplasms || ||	TRUE	igd	NA	NA	NA	NA	NA	NA	NA	genus.Subdoligranulum.id.2070	0.0118697	8.38e-06	TRUE	reported	KtFLsz	textfile	2	TRUE	0.00106176	19.4913
rs1667315	G	A	G	A	0.0485017	0.015	NA	0.3916	FALSE	FALSE	FALSE	finn-b-CD2_MULTIPLE_MYELOMA_PLASMA_CELL	2	232408743	0.0601	NA	0.8025	Multiple myeloma and malignant plasma cell neoplasms || id:finn-b-CD2_MULTIPLE_MYELOMA_PLASMA_CELL	Multiple myeloma and malignant plasma cell neoplasms	Multiple myeloma and malignant plasma cell neoplasms || ||	TRUE	igd	NA	NA	NA	NA	NA	NA	NA	genus.Subdoligranulum.id.2070	0.0107452	6.72e-06	TRUE	reported	KtFLsz	textfile	2	TRUE	0.00110969	20.3722
rs2114677	C	T	C	T	-0.104176	0.1544	NA	0.1162	FALSE	FALSE	FALSE	finn-b-CD2_MULTIPLE_MYELOMA_PLASMA_CELL	10	125472937	0.0916	NA	0.0918904	Multiple myeloma and malignant plasma cell neoplasms || id:finn-b-CD2_MULTIPLE_MYELOMA_PLASMA_CELL	Multiple myeloma and malignant plasma cell neoplasms	Multiple myeloma and malignant plasma cell neoplasms || ||	TRUE	igd	NA	NA	NA	NA	NA	NA	NA	genus.Subdoligranulum.id.2070	0.0230829	2.72e-06	TRUE	reported	KtFLsz	textfile	2	TRUE	0.00110937	20.3662
rs2171249	C	T	C	T	0.106744	0.1134	NA	0.07414	FALSE	FALSE	FALSE	finn-b-CD2_MULTIPLE_MYELOMA_PLASMA_CELL	6	153694029	0.1133	NA	0.317	Multiple myeloma and malignant plasma cell neoplasms || id:finn-b-CD2_MULTIPLE_MYELOMA_PLASMA_CELL	Multiple myeloma and malignant plasma cell neoplasms	Multiple myeloma and malignant plasma cell neoplasms || ||	TRUE	igd	NA	NA	NA	NA	NA	NA	NA	genus.Subdoligranulum.id.2070	0.0233213	4.51e-06	TRUE	reported	KtFLsz	textfile	2	TRUE	0.001141	20.9475
rs35940633	G	A	G	A	-0.0511008	-0.0502	NA	0.3252	FALSE	FALSE	FALSE	finn-b-CD2_MULTIPLE_MYELOMA_PLASMA_CELL	14	86933898	0.0624	NA	0.4213	Multiple myeloma and malignant plasma cell neoplasms || id:finn-b-CD2_MULTIPLE_MYELOMA_PLASMA_CELL	Multiple myeloma and malignant plasma cell neoplasms	Multiple myeloma and malignant plasma cell neoplasms || ||	TRUE	igd	NA	NA	NA	NA	NA	NA	NA	genus.Subdoligranulum.id.2070	0.011001	4.22e-06	TRUE	reported	KtFLsz	textfile	2	TRUE	0.00117511	21.5746
rs3761728	T	G	T	G	-0.0543458	-0.0237	NA	0.2522	FALSE	FALSE	FALSE	finn-b-CD2_MULTIPLE_MYELOMA_PLASMA_CELL	4	48990885	0.0677	NA	0.726099	Multiple myeloma and malignant plasma cell neoplasms || id:finn-b-CD2_MULTIPLE_MYELOMA_PLASMA_CELL	Multiple myeloma and malignant plasma cell neoplasms	Multiple myeloma and malignant plasma cell neoplasms || ||	TRUE	igd	NA	NA	NA	NA	NA	NA	NA	genus.Subdoligranulum.id.2070	0.0118866	3.87e-06	TRUE	reported	KtFLsz	textfile	2	TRUE	0.00113847	20.9011
rs4347804	A	G	A	G	0.166063	0.049	NA	0.0318	FALSE	FALSE	FALSE	finn-b-CD2_MULTIPLE_MYELOMA_PLASMA_CELL	2	218215847	0.1673	NA	0.769501	Multiple myeloma and malignant plasma cell neoplasms || id:finn-b-CD2_MULTIPLE_MYELOMA_PLASMA_CELL	Multiple myeloma and malignant plasma cell neoplasms	Multiple myeloma and malignant plasma cell neoplasms || ||	TRUE	igd	NA	NA	NA	NA	NA	NA	NA	genus.Subdoligranulum.id.2070	0.0357483	2.18e-06	TRUE	reported	KtFLsz	textfile	2	TRUE	0.00117524	21.5768
rs6555306	T	C	T	C	-0.0740777	0.0546	NA	0.1415	FALSE	FALSE	FALSE	finn-b-CD2_MULTIPLE_MYELOMA_PLASMA_CELL	5	4671383	0.0837	NA	0.5138	Multiple myeloma and malignant plasma cell neoplasms || id:finn-b-CD2_MULTIPLE_MYELOMA_PLASMA_CELL	Multiple myeloma and malignant plasma cell neoplasms	Multiple myeloma and malignant plasma cell neoplasms || ||	TRUE	igd	NA	NA	NA	NA	NA	NA	NA	genus.Subdoligranulum.id.2070	0.0155463	2.81e-06	TRUE	reported	KtFLsz	textfile	2	TRUE	0.00123647	22.7025
rs75158211	T	C	T	C	-0.072343	-0.0351	NA	0.1477	FALSE	FALSE	FALSE	finn-b-CD2_MULTIPLE_MYELOMA_PLASMA_CELL	19	29644694	0.0826	NA	0.6704	Multiple myeloma and malignant plasma cell neoplasms || id:finn-b-CD2_MULTIPLE_MYELOMA_PLASMA_CELL	Multiple myeloma and malignant plasma cell neoplasms	Multiple myeloma and malignant plasma cell neoplasms || ||	TRUE	igd	NA	NA	NA	NA	NA	NA	NA	genus.Subdoligranulum.id.2070	0.015933	7.52e-06	TRUE	reported	KtFLsz	textfile	2	TRUE	0.00112282	20.6134
rs76528319	G	T	G	T	-0.143279	0.0839	NA	0.08211	FALSE	FALSE	FALSE	finn-b-CD2_MULTIPLE_MYELOMA_PLASMA_CELL	5	117799448	0.1062	NA	0.4294	Multiple myeloma and malignant plasma cell neoplasms || id:finn-b-CD2_MULTIPLE_MYELOMA_PLASMA_CELL	Multiple myeloma and malignant plasma cell neoplasms	Multiple myeloma and malignant plasma cell neoplasms || ||	TRUE	igd	NA	NA	NA	NA	NA	NA	NA	genus.Subdoligranulum.id.2070	0.0310662	7.41e-06	TRUE	reported	KtFLsz	textfile	2	TRUE	0.00115846	21.2686
rs10070053	A	G	A	G	0.0594312	-0.1084	NA	0.4147	FALSE	FALSE	FALSE	finn-b-CD2_MULTIPLE_MYELOMA_PLASMA_CELL	5	34794789	0.0595	NA	0.0683896	Multiple myeloma and malignant plasma cell neoplasms || id:finn-b-CD2_MULTIPLE_MYELOMA_PLASMA_CELL	Multiple myeloma and malignant plasma cell neoplasms	Multiple myeloma and malignant plasma cell neoplasms || ||	TRUE	igd	NA	NA	NA	NA	NA	NA	NA	genus.Coprococcus2.id.11302	0.0135375	7.65e-06	TRUE	reported	HGqOIL	textfile	2	TRUE	0.00104977	19.2709
rs12634070	T	C	T	C	0.0736486	-0.0283	NA	0.2568	FALSE	FALSE	FALSE	finn-b-CD2_MULTIPLE_MYELOMA_PLASMA_CELL	3	180544880	0.0671	NA	0.673	Multiple myeloma and malignant plasma cell neoplasms || id:finn-b-CD2_MULTIPLE_MYELOMA_PLASMA_CELL	Multiple myeloma and malignant plasma cell neoplasms	Multiple myeloma and malignant plasma cell neoplasms || ||	TRUE	igd	NA	NA	NA	NA	NA	NA	NA	genus.Coprococcus2.id.11302	0.0164921	9.95e-06	TRUE	reported	HGqOIL	textfile	2	TRUE	0.00108619	19.9401
rs2482516	C	T	C	T	0.0754415	0.0152	NA	0.2264	FALSE	FALSE	FALSE	finn-b-CD2_MULTIPLE_MYELOMA_PLASMA_CELL	9	25554068	0.0704	NA	0.8291	Multiple myeloma and malignant plasma cell neoplasms || id:finn-b-CD2_MULTIPLE_MYELOMA_PLASMA_CELL	Multiple myeloma and malignant plasma cell neoplasms	Multiple myeloma and malignant plasma cell neoplasms || ||	TRUE	igd	NA	NA	NA	NA	NA	NA	NA	genus.Coprococcus2.id.11302	0.0164619	4.72e-06	TRUE	reported	HGqOIL	textfile	2	TRUE	0.00114384	20.9998
rs35890118	A	G	A	G	-0.066536	0.0933	NA	0.2535	FALSE	FALSE	FALSE	finn-b-CD2_MULTIPLE_MYELOMA_PLASMA_CELL	10	129715759	0.0672	NA	0.1655	Multiple myeloma and malignant plasma cell neoplasms || id:finn-b-CD2_MULTIPLE_MYELOMA_PLASMA_CELL	Multiple myeloma and malignant plasma cell neoplasms	Multiple myeloma and malignant plasma cell neoplasms || ||	TRUE	igd	NA	NA	NA	NA	NA	NA	NA	genus.Coprococcus2.id.11302	0.0147661	8.26e-06	TRUE	reported	HGqOIL	textfile	2	TRUE	0.00110586	20.3018
rs61823518	A	C	A	C	-0.0955381	-0.0351	NA	0.106	FALSE	FALSE	FALSE	finn-b-CD2_MULTIPLE_MYELOMA_PLASMA_CELL	1	223688236	0.0955	NA	0.7135	Multiple myeloma and malignant plasma cell neoplasms || id:finn-b-CD2_MULTIPLE_MYELOMA_PLASMA_CELL	Multiple myeloma and malignant plasma cell neoplasms	Multiple myeloma and malignant plasma cell neoplasms || ||	TRUE	igd	NA	NA	NA	NA	NA	NA	NA	genus.Coprococcus2.id.11302	0.0215724	6.68e-06	TRUE	reported	HGqOIL	textfile	2	TRUE	0.0010683	19.6113
rs6677933	C	T	C	T	-0.0804405	-0.0432	NA	0.1469	FALSE	FALSE	FALSE	finn-b-CD2_MULTIPLE_MYELOMA_PLASMA_CELL	1	112139008	0.0831	NA	0.6034	Multiple myeloma and malignant plasma cell neoplasms || id:finn-b-CD2_MULTIPLE_MYELOMA_PLASMA_CELL	Multiple myeloma and malignant plasma cell neoplasms	Multiple myeloma and malignant plasma cell neoplasms || ||	TRUE	igd	NA	NA	NA	NA	NA	NA	NA	genus.Coprococcus2.id.11302	0.0164216	1.19e-06	TRUE	reported	HGqOIL	textfile	2	TRUE	0.00130662	23.9922
rs6894272	T	C	T	C	-0.113458	0.0021	NA	0.12	FALSE	FALSE	FALSE	finn-b-CD2_MULTIPLE_MYELOMA_PLASMA_CELL	5	33114638	0.0905	NA	0.9819	Multiple myeloma and malignant plasma cell neoplasms || id:finn-b-CD2_MULTIPLE_MYELOMA_PLASMA_CELL	Multiple myeloma and malignant plasma cell neoplasms	Multiple myeloma and malignant plasma cell neoplasms || ||	TRUE	igd	NA	NA	NA	NA	NA	NA	NA	genus.Coprococcus2.id.11302	0.0253003	9.53e-06	TRUE	reported	HGqOIL	textfile	2	TRUE	0.00109533	20.1082
rs72680320	T	C	T	C	-0.0649382	0.0429	NA	0.336	FALSE	FALSE	FALSE	finn-b-CD2_MULTIPLE_MYELOMA_PLASMA_CELL	4	131125786	0.062	NA	0.4889	Multiple myeloma and malignant plasma cell neoplasms || id:finn-b-CD2_MULTIPLE_MYELOMA_PLASMA_CELL	Multiple myeloma and malignant plasma cell neoplasms	Multiple myeloma and malignant plasma cell neoplasms || ||	TRUE	igd	NA	NA	NA	NA	NA	NA	NA	genus.Coprococcus2.id.11302	0.013919	2.27e-06	TRUE	reported	HGqOIL	textfile	2	TRUE	0.00118541	21.7639
rs9426473	A	G	A	G	0.0727361	0.0177	NA	0.2579	FALSE	FALSE	FALSE	finn-b-CD2_MULTIPLE_MYELOMA_PLASMA_CELL	1	4210455	0.0667	NA	0.791099	Multiple myeloma and malignant plasma cell neoplasms || id:finn-b-CD2_MULTIPLE_MYELOMA_PLASMA_CELL	Multiple myeloma and malignant plasma cell neoplasms	Multiple myeloma and malignant plasma cell neoplasms || ||	TRUE	igd	NA	NA	NA	NA	NA	NA	NA	genus.Coprococcus2.id.11302	0.0161662	6.31e-06	TRUE	reported	HGqOIL	textfile	2	TRUE	0.00110257	20.2413
rs11779863	G	A	G	A	-0.0772768	0.0042	NA	0.1596	FALSE	FALSE	FALSE	finn-b-CD2_MULTIPLE_MYELOMA_PLASMA_CELL	8	15406830	0.0806	NA	0.9579	Multiple myeloma and malignant plasma cell neoplasms || id:finn-b-CD2_MULTIPLE_MYELOMA_PLASMA_CELL	Multiple myeloma and malignant plasma cell neoplasms	Multiple myeloma and malignant plasma cell neoplasms || ||	TRUE	igd	NA	NA	NA	NA	NA	NA	NA	family.unknownfamily.id.1000005471	0.0172171	6.69e-06	TRUE	reported	z3ummS	textfile	2	TRUE	0.00109725	20.1434
rs12566890	T	G	T	G	-0.103134	-0.1533	NA	0.1318	FALSE	FALSE	FALSE	finn-b-CD2_MULTIPLE_MYELOMA_PLASMA_CELL	1	61850864	0.0875	NA	0.0796306	Multiple myeloma and malignant plasma cell neoplasms || id:finn-b-CD2_MULTIPLE_MYELOMA_PLASMA_CELL	Multiple myeloma and malignant plasma cell neoplasms	Multiple myeloma and malignant plasma cell neoplasms || ||	TRUE	igd	NA	NA	NA	NA	NA	NA	NA	family.unknownfamily.id.1000005471	0.0241775	8.11e-06	TRUE	reported	z3ummS	textfile	2	TRUE	0.000991171	18.1941
rs13100746	C	T	C	T	0.0638979	-0.0122	NA	0.444	FALSE	FALSE	FALSE	finn-b-CD2_MULTIPLE_MYELOMA_PLASMA_CELL	3	165846506	0.0588	NA	0.836	Multiple myeloma and malignant plasma cell neoplasms || id:finn-b-CD2_MULTIPLE_MYELOMA_PLASMA_CELL	Multiple myeloma and malignant plasma cell neoplasms	Multiple myeloma and malignant plasma cell neoplasms || ||	TRUE	igd	NA	NA	NA	NA	NA	NA	NA	family.unknownfamily.id.1000005471	0.0142685	7.29e-06	TRUE	reported	z3ummS	textfile	2	TRUE	0.0010923	20.0524
rs17235252	T	C	T	C	-0.122002	0.0643	NA	0.1194	FALSE	FALSE	FALSE	finn-b-CD2_MULTIPLE_MYELOMA_PLASMA_CELL	7	82536037	0.0906	NA	0.4778	Multiple myeloma and malignant plasma cell neoplasms || id:finn-b-CD2_MULTIPLE_MYELOMA_PLASMA_CELL	Multiple myeloma and malignant plasma cell neoplasms	Multiple myeloma and malignant plasma cell neoplasms || ||	TRUE	igd	NA	NA	NA	NA	NA	NA	NA	family.unknownfamily.id.1000005471	0.0255463	2.16e-06	TRUE	reported	z3ummS	textfile	2	TRUE	0.00124205	22.8051
rs3932485	C	T	C	T	0.0626209	-0.0118	NA	0.3908	FALSE	FALSE	FALSE	finn-b-CD2_MULTIPLE_MYELOMA_PLASMA_CELL	3	184193482	0.0598	NA	0.8435	Multiple myeloma and malignant plasma cell neoplasms || id:finn-b-CD2_MULTIPLE_MYELOMA_PLASMA_CELL	Multiple myeloma and malignant plasma cell neoplasms	Multiple myeloma and malignant plasma cell neoplasms || ||	TRUE	igd	NA	NA	NA	NA	NA	NA	NA	family.unknownfamily.id.1000005471	0.0141623	9.93e-06	TRUE	reported	z3ummS	textfile	2	TRUE	0.0010649	19.5489
rs515984	T	C	T	C	-0.0875451	-0.1225	NA	0.1141	FALSE	FALSE	FALSE	finn-b-CD2_MULTIPLE_MYELOMA_PLASMA_CELL	10	3521459	0.0921	NA	0.1835	Multiple myeloma and malignant plasma cell neoplasms || id:finn-b-CD2_MULTIPLE_MYELOMA_PLASMA_CELL	Multiple myeloma and malignant plasma cell neoplasms	Multiple myeloma and malignant plasma cell neoplasms || ||	TRUE	igd	NA	NA	NA	NA	NA	NA	NA	family.unknownfamily.id.1000005471	0.0190685	6.61e-06	TRUE	reported	z3ummS	textfile	2	TRUE	0.00114797	21.0757
rs638542	G	A	G	A	-0.070592	-0.0681	NA	0.2876	FALSE	FALSE	FALSE	finn-b-CD2_MULTIPLE_MYELOMA_PLASMA_CELL	1	109845252	0.0646	NA	0.2922	Multiple myeloma and malignant plasma cell neoplasms || id:finn-b-CD2_MULTIPLE_MYELOMA_PLASMA_CELL	Multiple myeloma and malignant plasma cell neoplasms	Multiple myeloma and malignant plasma cell neoplasms || ||	TRUE	igd	NA	NA	NA	NA	NA	NA	NA	family.unknownfamily.id.1000005471	0.0157049	5.17e-06	TRUE	reported	z3ummS	textfile	2	TRUE	0.00110043	20.2019
rs74603314	T	C	T	C	0.230767	0.1528	NA	0.04011	FALSE	FALSE	FALSE	finn-b-CD2_MULTIPLE_MYELOMA_PLASMA_CELL	14	46519718	0.1501	NA	0.3088	Multiple myeloma and malignant plasma cell neoplasms || id:finn-b-CD2_MULTIPLE_MYELOMA_PLASMA_CELL	Multiple myeloma and malignant plasma cell neoplasms	Multiple myeloma and malignant plasma cell neoplasms || ||	TRUE	igd	NA	NA	NA	NA	NA	NA	NA	family.unknownfamily.id.1000005471	0.0489701	2.28e-06	TRUE	reported	z3ummS	textfile	2	TRUE	0.00120937	22.2044
rs76373661	G	A	G	A	0.0908218	0.0151	NA	0.1585	FALSE	FALSE	FALSE	finn-b-CD2_MULTIPLE_MYELOMA_PLASMA_CELL	3	3773328	0.0799	NA	0.8501	Multiple myeloma and malignant plasma cell neoplasms || id:finn-b-CD2_MULTIPLE_MYELOMA_PLASMA_CELL	Multiple myeloma and malignant plasma cell neoplasms	Multiple myeloma and malignant plasma cell neoplasms || ||	TRUE	igd	TRUE	rs76373661	rs4524269	G	A	T	C	family.unknownfamily.id.1000005471	0.0202986	5.16e-06	TRUE	reported	z3ummS	textfile	2	TRUE	0.00109037	20.0171
rs7706512	G	A	G	A	0.0657351	-0.103	NA	0.5213	FALSE	FALSE	FALSE	finn-b-CD2_MULTIPLE_MYELOMA_PLASMA_CELL	5	17443654	0.0585	NA	0.0782294	Multiple myeloma and malignant plasma cell neoplasms || id:finn-b-CD2_MULTIPLE_MYELOMA_PLASMA_CELL	Multiple myeloma and malignant plasma cell neoplasms	Multiple myeloma and malignant plasma cell neoplasms || ||	TRUE	igd	NA	NA	NA	NA	NA	NA	NA	family.unknownfamily.id.1000005471	0.0138979	2.27e-06	TRUE	reported	z3ummS	textfile	2	TRUE	0.00121833	22.369
rs7801843	A	G	A	G	-0.0869495	-0.0249	NA	0.1523	FALSE	FALSE	FALSE	finn-b-CD2_MULTIPLE_MYELOMA_PLASMA_CELL	7	4105705	0.0814	NA	0.7602	Multiple myeloma and malignant plasma cell neoplasms || id:finn-b-CD2_MULTIPLE_MYELOMA_PLASMA_CELL	Multiple myeloma and malignant plasma cell neoplasms	Multiple myeloma and malignant plasma cell neoplasms || ||	TRUE	igd	NA	NA	NA	NA	NA	NA	NA	family.unknownfamily.id.1000005471	0.0194509	9.47e-06	TRUE	reported	z3ummS	textfile	2	TRUE	0.00108838	19.9805
rs7853673	G	A	G	A	-0.0624389	0.0029	NA	0.4624	FALSE	FALSE	FALSE	finn-b-CD2_MULTIPLE_MYELOMA_PLASMA_CELL	9	116711241	0.0587	NA	0.9603	Multiple myeloma and malignant plasma cell neoplasms || id:finn-b-CD2_MULTIPLE_MYELOMA_PLASMA_CELL	Multiple myeloma and malignant plasma cell neoplasms	Multiple myeloma and malignant plasma cell neoplasms || ||	TRUE	igd	NA	NA	NA	NA	NA	NA	NA	family.unknownfamily.id.1000005471	0.0139833	6.73e-06	TRUE	reported	z3ummS	textfile	2	TRUE	0.00108598	19.9364
rs949341	G	A	G	A	0.0656602	0.0413	NA	0.2787	FALSE	FALSE	FALSE	finn-b-CD2_MULTIPLE_MYELOMA_PLASMA_CELL	11	112386785	0.0654	NA	0.5278	Multiple myeloma and malignant plasma cell neoplasms || id:finn-b-CD2_MULTIPLE_MYELOMA_PLASMA_CELL	Multiple myeloma and malignant plasma cell neoplasms	Multiple myeloma and malignant plasma cell neoplasms || ||	TRUE	igd	NA	NA	NA	NA	NA	NA	NA	family.unknownfamily.id.1000005471	0.0147216	7.73e-06	TRUE	reported	z3ummS	textfile	2	TRUE	0.00108348	19.8905
rs11779863	G	A	G	A	-0.0772768	0.0042	NA	0.1596	FALSE	FALSE	FALSE	finn-b-CD2_MULTIPLE_MYELOMA_PLASMA_CELL	8	15406830	0.0806	NA	0.9579	Multiple myeloma and malignant plasma cell neoplasms || id:finn-b-CD2_MULTIPLE_MYELOMA_PLASMA_CELL	Multiple myeloma and malignant plasma cell neoplasms	Multiple myeloma and malignant plasma cell neoplasms || ||	TRUE	igd	NA	NA	NA	NA	NA	NA	NA	genus.unknowngenus.id.1000005472	0.0172171	6.69e-06	TRUE	reported	q06PRO	textfile	2	TRUE	0.00109725	20.1434
rs12566890	T	G	T	G	-0.103134	-0.1533	NA	0.1318	FALSE	FALSE	FALSE	finn-b-CD2_MULTIPLE_MYELOMA_PLASMA_CELL	1	61850864	0.0875	NA	0.0796306	Multiple myeloma and malignant plasma cell neoplasms || id:finn-b-CD2_MULTIPLE_MYELOMA_PLASMA_CELL	Multiple myeloma and malignant plasma cell neoplasms	Multiple myeloma and malignant plasma cell neoplasms || ||	TRUE	igd	NA	NA	NA	NA	NA	NA	NA	genus.unknowngenus.id.1000005472	0.0241775	8.11e-06	TRUE	reported	q06PRO	textfile	2	TRUE	0.000991171	18.1941
rs13100746	C	T	C	T	0.0638979	-0.0122	NA	0.444	FALSE	FALSE	FALSE	finn-b-CD2_MULTIPLE_MYELOMA_PLASMA_CELL	3	165846506	0.0588	NA	0.836	Multiple myeloma and malignant plasma cell neoplasms || id:finn-b-CD2_MULTIPLE_MYELOMA_PLASMA_CELL	Multiple myeloma and malignant plasma cell neoplasms	Multiple myeloma and malignant plasma cell neoplasms || ||	TRUE	igd	NA	NA	NA	NA	NA	NA	NA	genus.unknowngenus.id.1000005472	0.0142685	7.29e-06	TRUE	reported	q06PRO	textfile	2	TRUE	0.0010923	20.0524
rs17235252	T	C	T	C	-0.122002	0.0643	NA	0.1194	FALSE	FALSE	FALSE	finn-b-CD2_MULTIPLE_MYELOMA_PLASMA_CELL	7	82536037	0.0906	NA	0.4778	Multiple myeloma and malignant plasma cell neoplasms || id:finn-b-CD2_MULTIPLE_MYELOMA_PLASMA_CELL	Multiple myeloma and malignant plasma cell neoplasms	Multiple myeloma and malignant plasma cell neoplasms || ||	TRUE	igd	NA	NA	NA	NA	NA	NA	NA	genus.unknowngenus.id.1000005472	0.0255463	2.16e-06	TRUE	reported	q06PRO	textfile	2	TRUE	0.00124205	22.8051
rs3932485	C	T	C	T	0.0626209	-0.0118	NA	0.3908	FALSE	FALSE	FALSE	finn-b-CD2_MULTIPLE_MYELOMA_PLASMA_CELL	3	184193482	0.0598	NA	0.8435	Multiple myeloma and malignant plasma cell neoplasms || id:finn-b-CD2_MULTIPLE_MYELOMA_PLASMA_CELL	Multiple myeloma and malignant plasma cell neoplasms	Multiple myeloma and malignant plasma cell neoplasms || ||	TRUE	igd	NA	NA	NA	NA	NA	NA	NA	genus.unknowngenus.id.1000005472	0.0141623	9.93e-06	TRUE	reported	q06PRO	textfile	2	TRUE	0.0010649	19.5489
rs515984	T	C	T	C	-0.0875451	-0.1225	NA	0.1141	FALSE	FALSE	FALSE	finn-b-CD2_MULTIPLE_MYELOMA_PLASMA_CELL	10	3521459	0.0921	NA	0.1835	Multiple myeloma and malignant plasma cell neoplasms || id:finn-b-CD2_MULTIPLE_MYELOMA_PLASMA_CELL	Multiple myeloma and malignant plasma cell neoplasms	Multiple myeloma and malignant plasma cell neoplasms || ||	TRUE	igd	NA	NA	NA	NA	NA	NA	NA	genus.unknowngenus.id.1000005472	0.0190685	6.61e-06	TRUE	reported	q06PRO	textfile	2	TRUE	0.00114797	21.0757
rs638542	G	A	G	A	-0.070592	-0.0681	NA	0.2876	FALSE	FALSE	FALSE	finn-b-CD2_MULTIPLE_MYELOMA_PLASMA_CELL	1	109845252	0.0646	NA	0.2922	Multiple myeloma and malignant plasma cell neoplasms || id:finn-b-CD2_MULTIPLE_MYELOMA_PLASMA_CELL	Multiple myeloma and malignant plasma cell neoplasms	Multiple myeloma and malignant plasma cell neoplasms || ||	TRUE	igd	NA	NA	NA	NA	NA	NA	NA	genus.unknowngenus.id.1000005472	0.0157049	5.17e-06	TRUE	reported	q06PRO	textfile	2	TRUE	0.00110043	20.2019
rs74603314	T	C	T	C	0.230767	0.1528	NA	0.04011	FALSE	FALSE	FALSE	finn-b-CD2_MULTIPLE_MYELOMA_PLASMA_CELL	14	46519718	0.1501	NA	0.3088	Multiple myeloma and malignant plasma cell neoplasms || id:finn-b-CD2_MULTIPLE_MYELOMA_PLASMA_CELL	Multiple myeloma and malignant plasma cell neoplasms	Multiple myeloma and malignant plasma cell neoplasms || ||	TRUE	igd	NA	NA	NA	NA	NA	NA	NA	genus.unknowngenus.id.1000005472	0.0489701	2.28e-06	TRUE	reported	q06PRO	textfile	2	TRUE	0.00120937	22.2044
rs76373661	G	A	G	A	0.0908218	0.0151	NA	0.1585	FALSE	FALSE	FALSE	finn-b-CD2_MULTIPLE_MYELOMA_PLASMA_CELL	3	3773328	0.0799	NA	0.8501	Multiple myeloma and malignant plasma cell neoplasms || id:finn-b-CD2_MULTIPLE_MYELOMA_PLASMA_CELL	Multiple myeloma and malignant plasma cell neoplasms	Multiple myeloma and malignant plasma cell neoplasms || ||	TRUE	igd	TRUE	rs76373661	rs4524269	G	A	T	C	genus.unknowngenus.id.1000005472	0.0202986	5.16e-06	TRUE	reported	q06PRO	textfile	2	TRUE	0.00109037	20.0171
rs7706512	G	A	G	A	0.0657351	-0.103	NA	0.5213	FALSE	FALSE	FALSE	finn-b-CD2_MULTIPLE_MYELOMA_PLASMA_CELL	5	17443654	0.0585	NA	0.0782294	Multiple myeloma and malignant plasma cell neoplasms || id:finn-b-CD2_MULTIPLE_MYELOMA_PLASMA_CELL	Multiple myeloma and malignant plasma cell neoplasms	Multiple myeloma and malignant plasma cell neoplasms || ||	TRUE	igd	NA	NA	NA	NA	NA	NA	NA	genus.unknowngenus.id.1000005472	0.0138979	2.27e-06	TRUE	reported	q06PRO	textfile	2	TRUE	0.00121833	22.369
rs7801843	A	G	A	G	-0.0869495	-0.0249	NA	0.1523	FALSE	FALSE	FALSE	finn-b-CD2_MULTIPLE_MYELOMA_PLASMA_CELL	7	4105705	0.0814	NA	0.7602	Multiple myeloma and malignant plasma cell neoplasms || id:finn-b-CD2_MULTIPLE_MYELOMA_PLASMA_CELL	Multiple myeloma and malignant plasma cell neoplasms	Multiple myeloma and malignant plasma cell neoplasms || ||	TRUE	igd	NA	NA	NA	NA	NA	NA	NA	genus.unknowngenus.id.1000005472	0.0194509	9.47e-06	TRUE	reported	q06PRO	textfile	2	TRUE	0.00108838	19.9805
rs7853673	G	A	G	A	-0.0624389	0.0029	NA	0.4624	FALSE	FALSE	FALSE	finn-b-CD2_MULTIPLE_MYELOMA_PLASMA_CELL	9	116711241	0.0587	NA	0.9603	Multiple myeloma and malignant plasma cell neoplasms || id:finn-b-CD2_MULTIPLE_MYELOMA_PLASMA_CELL	Multiple myeloma and malignant plasma cell neoplasms	Multiple myeloma and malignant plasma cell neoplasms || ||	TRUE	igd	NA	NA	NA	NA	NA	NA	NA	genus.unknowngenus.id.1000005472	0.0139833	6.73e-06	TRUE	reported	q06PRO	textfile	2	TRUE	0.00108598	19.9364
rs949341	G	A	G	A	0.0656602	0.0413	NA	0.2787	FALSE	FALSE	FALSE	finn-b-CD2_MULTIPLE_MYELOMA_PLASMA_CELL	11	112386785	0.0654	NA	0.5278	Multiple myeloma and malignant plasma cell neoplasms || id:finn-b-CD2_MULTIPLE_MYELOMA_PLASMA_CELL	Multiple myeloma and malignant plasma cell neoplasms	Multiple myeloma and malignant plasma cell neoplasms || ||	TRUE	igd	NA	NA	NA	NA	NA	NA	NA	genus.unknowngenus.id.1000005472	0.0147216	7.73e-06	TRUE	reported	q06PRO	textfile	2	TRUE	0.00108348	19.8905
rs11779863	G	A	G	A	-0.0772768	0.0042	NA	0.1596	FALSE	FALSE	FALSE	finn-b-CD2_MULTIPLE_MYELOMA_PLASMA_CELL	8	15406830	0.0806	NA	0.9579	Multiple myeloma and malignant plasma cell neoplasms || id:finn-b-CD2_MULTIPLE_MYELOMA_PLASMA_CELL	Multiple myeloma and malignant plasma cell neoplasms	Multiple myeloma and malignant plasma cell neoplasms || ||	TRUE	igd	NA	NA	NA	NA	NA	NA	NA	order.MollicutesRF9.id.11579	0.0172171	6.69e-06	TRUE	reported	Fe4l8t	textfile	2	TRUE	0.00109725	20.1434
rs12566890	T	G	T	G	-0.103134	-0.1533	NA	0.1318	FALSE	FALSE	FALSE	finn-b-CD2_MULTIPLE_MYELOMA_PLASMA_CELL	1	61850864	0.0875	NA	0.0796306	Multiple myeloma and malignant plasma cell neoplasms || id:finn-b-CD2_MULTIPLE_MYELOMA_PLASMA_CELL	Multiple myeloma and malignant plasma cell neoplasms	Multiple myeloma and malignant plasma cell neoplasms || ||	TRUE	igd	NA	NA	NA	NA	NA	NA	NA	order.MollicutesRF9.id.11579	0.0241775	8.11e-06	TRUE	reported	Fe4l8t	textfile	2	TRUE	0.000991171	18.1941
rs13100746	C	T	C	T	0.0638979	-0.0122	NA	0.444	FALSE	FALSE	FALSE	finn-b-CD2_MULTIPLE_MYELOMA_PLASMA_CELL	3	165846506	0.0588	NA	0.836	Multiple myeloma and malignant plasma cell neoplasms || id:finn-b-CD2_MULTIPLE_MYELOMA_PLASMA_CELL	Multiple myeloma and malignant plasma cell neoplasms	Multiple myeloma and malignant plasma cell neoplasms || ||	TRUE	igd	NA	NA	NA	NA	NA	NA	NA	order.MollicutesRF9.id.11579	0.0142685	7.29e-06	TRUE	reported	Fe4l8t	textfile	2	TRUE	0.0010923	20.0524
rs17235252	T	C	T	C	-0.122002	0.0643	NA	0.1194	FALSE	FALSE	FALSE	finn-b-CD2_MULTIPLE_MYELOMA_PLASMA_CELL	7	82536037	0.0906	NA	0.4778	Multiple myeloma and malignant plasma cell neoplasms || id:finn-b-CD2_MULTIPLE_MYELOMA_PLASMA_CELL	Multiple myeloma and malignant plasma cell neoplasms	Multiple myeloma and malignant plasma cell neoplasms || ||	TRUE	igd	NA	NA	NA	NA	NA	NA	NA	order.MollicutesRF9.id.11579	0.0255463	2.16e-06	TRUE	reported	Fe4l8t	textfile	2	TRUE	0.00124205	22.8051
rs3932485	C	T	C	T	0.0626209	-0.0118	NA	0.3908	FALSE	FALSE	FALSE	finn-b-CD2_MULTIPLE_MYELOMA_PLASMA_CELL	3	184193482	0.0598	NA	0.8435	Multiple myeloma and malignant plasma cell neoplasms || id:finn-b-CD2_MULTIPLE_MYELOMA_PLASMA_CELL	Multiple myeloma and malignant plasma cell neoplasms	Multiple myeloma and malignant plasma cell neoplasms || ||	TRUE	igd	NA	NA	NA	NA	NA	NA	NA	order.MollicutesRF9.id.11579	0.0141623	9.93e-06	TRUE	reported	Fe4l8t	textfile	2	TRUE	0.0010649	19.5489
rs515984	T	C	T	C	-0.0875451	-0.1225	NA	0.1141	FALSE	FALSE	FALSE	finn-b-CD2_MULTIPLE_MYELOMA_PLASMA_CELL	10	3521459	0.0921	NA	0.1835	Multiple myeloma and malignant plasma cell neoplasms || id:finn-b-CD2_MULTIPLE_MYELOMA_PLASMA_CELL	Multiple myeloma and malignant plasma cell neoplasms	Multiple myeloma and malignant plasma cell neoplasms || ||	TRUE	igd	NA	NA	NA	NA	NA	NA	NA	order.MollicutesRF9.id.11579	0.0190685	6.61e-06	TRUE	reported	Fe4l8t	textfile	2	TRUE	0.00114797	21.0757
rs638542	G	A	G	A	-0.070592	-0.0681	NA	0.2876	FALSE	FALSE	FALSE	finn-b-CD2_MULTIPLE_MYELOMA_PLASMA_CELL	1	109845252	0.0646	NA	0.2922	Multiple myeloma and malignant plasma cell neoplasms || id:finn-b-CD2_MULTIPLE_MYELOMA_PLASMA_CELL	Multiple myeloma and malignant plasma cell neoplasms	Multiple myeloma and malignant plasma cell neoplasms || ||	TRUE	igd	NA	NA	NA	NA	NA	NA	NA	order.MollicutesRF9.id.11579	0.0157049	5.17e-06	TRUE	reported	Fe4l8t	textfile	2	TRUE	0.00110043	20.2019
rs74603314	T	C	T	C	0.230767	0.1528	NA	0.04011	FALSE	FALSE	FALSE	finn-b-CD2_MULTIPLE_MYELOMA_PLASMA_CELL	14	46519718	0.1501	NA	0.3088	Multiple myeloma and malignant plasma cell neoplasms || id:finn-b-CD2_MULTIPLE_MYELOMA_PLASMA_CELL	Multiple myeloma and malignant plasma cell neoplasms	Multiple myeloma and malignant plasma cell neoplasms || ||	TRUE	igd	NA	NA	NA	NA	NA	NA	NA	order.MollicutesRF9.id.11579	0.0489701	2.28e-06	TRUE	reported	Fe4l8t	textfile	2	TRUE	0.00120937	22.2044
rs76373661	G	A	G	A	0.0908218	0.0151	NA	0.1585	FALSE	FALSE	FALSE	finn-b-CD2_MULTIPLE_MYELOMA_PLASMA_CELL	3	3773328	0.0799	NA	0.8501	Multiple myeloma and malignant plasma cell neoplasms || id:finn-b-CD2_MULTIPLE_MYELOMA_PLASMA_CELL	Multiple myeloma and malignant plasma cell neoplasms	Multiple myeloma and malignant plasma cell neoplasms || ||	TRUE	igd	TRUE	rs76373661	rs4524269	G	A	T	C	order.MollicutesRF9.id.11579	0.0202986	5.16e-06	TRUE	reported	Fe4l8t	textfile	2	TRUE	0.00109037	20.0171
rs7706512	G	A	G	A	0.0657351	-0.103	NA	0.5213	FALSE	FALSE	FALSE	finn-b-CD2_MULTIPLE_MYELOMA_PLASMA_CELL	5	17443654	0.0585	NA	0.0782294	Multiple myeloma and malignant plasma cell neoplasms || id:finn-b-CD2_MULTIPLE_MYELOMA_PLASMA_CELL	Multiple myeloma and malignant plasma cell neoplasms	Multiple myeloma and malignant plasma cell neoplasms || ||	TRUE	igd	NA	NA	NA	NA	NA	NA	NA	order.MollicutesRF9.id.11579	0.0138979	2.27e-06	TRUE	reported	Fe4l8t	textfile	2	TRUE	0.00121833	22.369
rs7801843	A	G	A	G	-0.0869495	-0.0249	NA	0.1523	FALSE	FALSE	FALSE	finn-b-CD2_MULTIPLE_MYELOMA_PLASMA_CELL	7	4105705	0.0814	NA	0.7602	Multiple myeloma and malignant plasma cell neoplasms || id:finn-b-CD2_MULTIPLE_MYELOMA_PLASMA_CELL	Multiple myeloma and malignant plasma cell neoplasms	Multiple myeloma and malignant plasma cell neoplasms || ||	TRUE	igd	NA	NA	NA	NA	NA	NA	NA	order.MollicutesRF9.id.11579	0.0194509	9.47e-06	TRUE	reported	Fe4l8t	textfile	2	TRUE	0.00108838	19.9805
rs7853673	G	A	G	A	-0.0624389	0.0029	NA	0.4624	FALSE	FALSE	FALSE	finn-b-CD2_MULTIPLE_MYELOMA_PLASMA_CELL	9	116711241	0.0587	NA	0.9603	Multiple myeloma and malignant plasma cell neoplasms || id:finn-b-CD2_MULTIPLE_MYELOMA_PLASMA_CELL	Multiple myeloma and malignant plasma cell neoplasms	Multiple myeloma and malignant plasma cell neoplasms || ||	TRUE	igd	NA	NA	NA	NA	NA	NA	NA	order.MollicutesRF9.id.11579	0.0139833	6.73e-06	TRUE	reported	Fe4l8t	textfile	2	TRUE	0.00108598	19.9364
rs949341	G	A	G	A	0.0656602	0.0413	NA	0.2787	FALSE	FALSE	FALSE	finn-b-CD2_MULTIPLE_MYELOMA_PLASMA_CELL	11	112386785	0.0654	NA	0.5278	Multiple myeloma and malignant plasma cell neoplasms || id:finn-b-CD2_MULTIPLE_MYELOMA_PLASMA_CELL	Multiple myeloma and malignant plasma cell neoplasms	Multiple myeloma and malignant plasma cell neoplasms || ||	TRUE	igd	NA	NA	NA	NA	NA	NA	NA	order.MollicutesRF9.id.11579	0.0147216	7.73e-06	TRUE	reported	Fe4l8t	textfile	2	TRUE	0.00108348	19.8905
rs10074000	T	C	T	C	-0.102648	0.0187	NA	0.3773	FALSE	FALSE	FALSE	finn-b-CD2_MULTIPLE_MYELOMA_PLASMA_CELL	5	113131580	0.0608	NA	0.758501	Multiple myeloma and malignant plasma cell neoplasms || id:finn-b-CD2_MULTIPLE_MYELOMA_PLASMA_CELL	Multiple myeloma and malignant plasma cell neoplasms	Multiple myeloma and malignant plasma cell neoplasms || ||	TRUE	igd	TRUE	rs10074000	rs7733609	T	C	T	G	genus..Clostridiuminnocuumgroup.id.14397	0.0227508	7e-06	TRUE	reported	eczkNj	textfile	2	TRUE	0.00110873	20.3545
rs10506058	A	G	A	G	0.0997048	-0.0397	NA	0.4224	FALSE	FALSE	FALSE	finn-b-CD2_MULTIPLE_MYELOMA_PLASMA_CELL	12	30268485	0.0592	NA	0.5027	Multiple myeloma and malignant plasma cell neoplasms || id:finn-b-CD2_MULTIPLE_MYELOMA_PLASMA_CELL	Multiple myeloma and malignant plasma cell neoplasms	Multiple myeloma and malignant plasma cell neoplasms || ||	TRUE	igd	NA	NA	NA	NA	NA	NA	NA	genus..Clostridiuminnocuumgroup.id.14397	0.0221926	8.92e-06	TRUE	reported	eczkNj	textfile	2	TRUE	0.00109936	20.1822
rs1942371	G	A	G	A	-0.157938	0.1476	NA	0.1236	FALSE	FALSE	FALSE	finn-b-CD2_MULTIPLE_MYELOMA_PLASMA_CELL	18	69274308	0.0898	NA	0.1004	Multiple myeloma and malignant plasma cell neoplasms || id:finn-b-CD2_MULTIPLE_MYELOMA_PLASMA_CELL	Multiple myeloma and malignant plasma cell neoplasms	Multiple myeloma and malignant plasma cell neoplasms || ||	TRUE	igd	NA	NA	NA	NA	NA	NA	NA	genus..Clostridiuminnocuumgroup.id.14397	0.034187	4.06e-06	TRUE	reported	eczkNj	textfile	2	TRUE	0.00116238	21.3405
rs40656	C	T	C	T	0.142664	0.019	NA	0.2059	FALSE	FALSE	FALSE	finn-b-CD2_MULTIPLE_MYELOMA_PLASMA_CELL	5	9368158	0.0736	NA	0.7959	Multiple myeloma and malignant plasma cell neoplasms || id:finn-b-CD2_MULTIPLE_MYELOMA_PLASMA_CELL	Multiple myeloma and malignant plasma cell neoplasms	Multiple myeloma and malignant plasma cell neoplasms || ||	TRUE	igd	NA	NA	NA	NA	NA	NA	NA	genus..Clostridiuminnocuumgroup.id.14397	0.0311021	8.62e-06	TRUE	reported	eczkNj	textfile	2	TRUE	0.00114592	21.038
rs4869133	G	A	G	A	-0.180591	0.0454	NA	0.1774	FALSE	FALSE	FALSE	finn-b-CD2_MULTIPLE_MYELOMA_PLASMA_CELL	5	95717619	0.0774	NA	0.5572	Multiple myeloma and malignant plasma cell neoplasms || id:finn-b-CD2_MULTIPLE_MYELOMA_PLASMA_CELL	Multiple myeloma and malignant plasma cell neoplasms	Multiple myeloma and malignant plasma cell neoplasms || ||	TRUE	igd	NA	NA	NA	NA	NA	NA	NA	genus..Clostridiuminnocuumgroup.id.14397	0.0409505	7.24e-06	TRUE	reported	eczkNj	textfile	2	TRUE	0.00105928	19.4457
rs61267978	T	C	T	C	0.14708	-0.0197	NA	0.1214	FALSE	FALSE	FALSE	finn-b-CD2_MULTIPLE_MYELOMA_PLASMA_CELL	18	6348227	0.0898	NA	0.826	Multiple myeloma and malignant plasma cell neoplasms || id:finn-b-CD2_MULTIPLE_MYELOMA_PLASMA_CELL	Multiple myeloma and malignant plasma cell neoplasms	Multiple myeloma and malignant plasma cell neoplasms || ||	TRUE	igd	NA	NA	NA	NA	NA	NA	NA	genus..Clostridiuminnocuumgroup.id.14397	0.0320875	5.59e-06	TRUE	reported	eczkNj	textfile	2	TRUE	0.00114429	21.008
rs6577484	G	A	G	A	0.160425	-0.0163	NA	0.1043	FALSE	FALSE	FALSE	finn-b-CD2_MULTIPLE_MYELOMA_PLASMA_CELL	1	8419420	0.0976	NA	0.8676	Multiple myeloma and malignant plasma cell neoplasms || id:finn-b-CD2_MULTIPLE_MYELOMA_PLASMA_CELL	Multiple myeloma and malignant plasma cell neoplasms	Multiple myeloma and malignant plasma cell neoplasms || ||	TRUE	igd	NA	NA	NA	NA	NA	NA	NA	genus..Clostridiuminnocuumgroup.id.14397	0.0360857	8.41e-06	TRUE	reported	eczkNj	textfile	2	TRUE	0.00107648	19.7617
rs6890185	T	C	T	C	0.113424	-0.0093	NA	0.3249	FALSE	FALSE	FALSE	finn-b-CD2_MULTIPLE_MYELOMA_PLASMA_CELL	5	71186626	0.0626	NA	0.8822	Multiple myeloma and malignant plasma cell neoplasms || id:finn-b-CD2_MULTIPLE_MYELOMA_PLASMA_CELL	Multiple myeloma and malignant plasma cell neoplasms	Multiple myeloma and malignant plasma cell neoplasms || ||	TRUE	igd	NA	NA	NA	NA	NA	NA	NA	genus..Clostridiuminnocuumgroup.id.14397	0.0233137	1.12e-06	TRUE	reported	eczkNj	textfile	2	TRUE	0.00128892	23.6666
rs77845139	A	G	A	G	-0.114993	0.0899	NA	0.2451	FALSE	FALSE	FALSE	finn-b-CD2_MULTIPLE_MYELOMA_PLASMA_CELL	15	59705541	0.0684	NA	0.189	Multiple myeloma and malignant plasma cell neoplasms || id:finn-b-CD2_MULTIPLE_MYELOMA_PLASMA_CELL	Multiple myeloma and malignant plasma cell neoplasms	Multiple myeloma and malignant plasma cell neoplasms || ||	TRUE	igd	TRUE	rs77845139	rs62015016	A	G	T	C	genus..Clostridiuminnocuumgroup.id.14397	0.0257186	8.41e-06	TRUE	reported	eczkNj	textfile	2	TRUE	0.00108887	19.9894
rs1007475	G	T	G	T	0.118065	0.076	NA	0.2769	FALSE	FALSE	FALSE	finn-b-CD2_MULTIPLE_MYELOMA_PLASMA_CELL	6	148403405	0.0655	NA	0.2458	Multiple myeloma and malignant plasma cell neoplasms || id:finn-b-CD2_MULTIPLE_MYELOMA_PLASMA_CELL	Multiple myeloma and malignant plasma cell neoplasms	Multiple myeloma and malignant plasma cell neoplasms || ||	TRUE	igd	NA	NA	NA	NA	NA	NA	NA	genus.Butyrivibrio.id.1993	0.0261271	7.92e-06	TRUE	reported	QflfU3	textfile	2	TRUE	0.00111219	20.4181
rs11761679	T	C	T	C	0.154775	-0.0187	NA	0.1397	FALSE	FALSE	FALSE	finn-b-CD2_MULTIPLE_MYELOMA_PLASMA_CELL	7	150596929	0.0843	NA	0.8241	Multiple myeloma and malignant plasma cell neoplasms || id:finn-b-CD2_MULTIPLE_MYELOMA_PLASMA_CELL	Multiple myeloma and malignant plasma cell neoplasms	Multiple myeloma and malignant plasma cell neoplasms || ||	TRUE	igd	NA	NA	NA	NA	NA	NA	NA	genus.Butyrivibrio.id.1993	0.0321539	2.2e-06	TRUE	reported	QflfU3	textfile	2	TRUE	0.00126179	23.168
rs142855850	A	G	A	G	0.205013	0.2112	NA	0.09816	FALSE	FALSE	FALSE	finn-b-CD2_MULTIPLE_MYELOMA_PLASMA_CELL	10	22587900	0.0991	NA	0.0331703	Multiple myeloma and malignant plasma cell neoplasms || id:finn-b-CD2_MULTIPLE_MYELOMA_PLASMA_CELL	Multiple myeloma and malignant plasma cell neoplasms	Multiple myeloma and malignant plasma cell neoplasms || ||	TRUE	igd	NA	NA	NA	NA	NA	NA	NA	genus.Butyrivibrio.id.1993	0.0457138	6.86e-06	TRUE	reported	QflfU3	textfile	2	TRUE	0.00109545	20.1105
rs16934069	T	C	T	C	-0.133784	-0.1205	NA	0.1782	FALSE	FALSE	FALSE	finn-b-CD2_MULTIPLE_MYELOMA_PLASMA_CELL	9	119693164	0.077	NA	0.1178	Multiple myeloma and malignant plasma cell neoplasms || id:finn-b-CD2_MULTIPLE_MYELOMA_PLASMA_CELL	Multiple myeloma and malignant plasma cell neoplasms	Multiple myeloma and malignant plasma cell neoplasms || ||	TRUE	igd	NA	NA	NA	NA	NA	NA	NA	genus.Butyrivibrio.id.1993	0.0299444	8.86e-06	TRUE	reported	QflfU3	textfile	2	TRUE	0.00108719	19.9587
rs16941336	C	T	C	T	0.127488	-0.1183	NA	0.2311	FALSE	FALSE	FALSE	finn-b-CD2_MULTIPLE_MYELOMA_PLASMA_CELL	17	20575697	0.0697	NA	0.0897202	Multiple myeloma and malignant plasma cell neoplasms || id:finn-b-CD2_MULTIPLE_MYELOMA_PLASMA_CELL	Multiple myeloma and malignant plasma cell neoplasms	Multiple myeloma and malignant plasma cell neoplasms || ||	TRUE	igd	NA	NA	NA	NA	NA	NA	NA	genus.Butyrivibrio.id.1993	0.0267936	1.53e-06	TRUE	reported	QflfU3	textfile	2	TRUE	0.00123293	22.6374
rs17163238	G	A	G	A	0.140987	-0.0049	NA	0.1915	FALSE	FALSE	FALSE	finn-b-CD2_MULTIPLE_MYELOMA_PLASMA_CELL	5	128976021	0.0743	NA	0.9477	Multiple myeloma and malignant plasma cell neoplasms || id:finn-b-CD2_MULTIPLE_MYELOMA_PLASMA_CELL	Multiple myeloma and malignant plasma cell neoplasms	Multiple myeloma and malignant plasma cell neoplasms || ||	TRUE	igd	NA	NA	NA	NA	NA	NA	NA	genus.Butyrivibrio.id.1993	0.0309117	5.51e-06	TRUE	reported	QflfU3	textfile	2	TRUE	0.00113297	20.8
rs4537857	T	C	T	C	-0.12459	-0.1063	NA	0.333	FALSE	FALSE	FALSE	finn-b-CD2_MULTIPLE_MYELOMA_PLASMA_CELL	13	27292666	0.0621	NA	0.0870202	Multiple myeloma and malignant plasma cell neoplasms || id:finn-b-CD2_MULTIPLE_MYELOMA_PLASMA_CELL	Multiple myeloma and malignant plasma cell neoplasms	Multiple myeloma and malignant plasma cell neoplasms || ||	TRUE	igd	NA	NA	NA	NA	NA	NA	NA	genus.Butyrivibrio.id.1993	0.0260992	1.8e-06	TRUE	reported	QflfU3	textfile	2	TRUE	0.001241	22.7858
rs486484	A	G	A	G	-0.108349	-0.0583	NA	0.4255	FALSE	FALSE	FALSE	finn-b-CD2_MULTIPLE_MYELOMA_PLASMA_CELL	20	811507	0.0593	NA	0.326	Multiple myeloma and malignant plasma cell neoplasms || id:finn-b-CD2_MULTIPLE_MYELOMA_PLASMA_CELL	Multiple myeloma and malignant plasma cell neoplasms	Multiple myeloma and malignant plasma cell neoplasms || ||	TRUE	igd	NA	NA	NA	NA	NA	NA	NA	genus.Butyrivibrio.id.1993	0.0240008	6.61e-06	TRUE	reported	QflfU3	textfile	2	TRUE	0.00110998	20.3774
rs4928024	A	G	A	G	-0.17471	0.0852	NA	0.1854	FALSE	FALSE	FALSE	finn-b-CD2_MULTIPLE_MYELOMA_PLASMA_CELL	3	54288503	0.0763	NA	0.2643	Multiple myeloma and malignant plasma cell neoplasms || id:finn-b-CD2_MULTIPLE_MYELOMA_PLASMA_CELL	Multiple myeloma and malignant plasma cell neoplasms	Multiple myeloma and malignant plasma cell neoplasms || ||	TRUE	igd	NA	NA	NA	NA	NA	NA	NA	genus.Butyrivibrio.id.1993	0.0389333	8.19e-06	TRUE	reported	QflfU3	textfile	2	TRUE	0.00109678	20.1348
rs72723662	C	T	C	T	0.224078	-0.0446	NA	0.1423	FALSE	FALSE	FALSE	finn-b-CD2_MULTIPLE_MYELOMA_PLASMA_CELL	14	76065563	0.0862	NA	0.6051	Multiple myeloma and malignant plasma cell neoplasms || id:finn-b-CD2_MULTIPLE_MYELOMA_PLASMA_CELL	Multiple myeloma and malignant plasma cell neoplasms	Multiple myeloma and malignant plasma cell neoplasms || ||	TRUE	igd	NA	NA	NA	NA	NA	NA	NA	genus.Butyrivibrio.id.1993	0.0449336	7.86e-07	TRUE	reported	QflfU3	textfile	2	TRUE	0.00135415	24.8662
rs74622183	A	G	A	G	-0.201027	-0.0294	NA	0.0894	FALSE	FALSE	FALSE	finn-b-CD2_MULTIPLE_MYELOMA_PLASMA_CELL	14	34150977	0.1034	NA	0.776201	Multiple myeloma and malignant plasma cell neoplasms || id:finn-b-CD2_MULTIPLE_MYELOMA_PLASMA_CELL	Multiple myeloma and malignant plasma cell neoplasms	Multiple myeloma and malignant plasma cell neoplasms || ||	TRUE	igd	NA	NA	NA	NA	NA	NA	NA	genus.Butyrivibrio.id.1993	0.0428204	2.46e-06	TRUE	reported	QflfU3	textfile	2	TRUE	0.00120029	22.0374
rs77356209	T	C	T	C	0.216874	-0.0249	NA	0.04596	FALSE	FALSE	FALSE	finn-b-CD2_MULTIPLE_MYELOMA_PLASMA_CELL	18	10267733	0.1408	NA	0.8595	Multiple myeloma and malignant plasma cell neoplasms || id:finn-b-CD2_MULTIPLE_MYELOMA_PLASMA_CELL	Multiple myeloma and malignant plasma cell neoplasms	Multiple myeloma and malignant plasma cell neoplasms || ||	TRUE	igd	NA	NA	NA	NA	NA	NA	NA	genus.Butyrivibrio.id.1993	0.0483299	6.66e-06	TRUE	reported	QflfU3	textfile	2	TRUE	0.00109675	20.1343
rs7752361	A	G	A	G	-0.11923	0.0287	NA	0.4825	FALSE	FALSE	FALSE	finn-b-CD2_MULTIPLE_MYELOMA_PLASMA_CELL	6	111780705	0.0586	NA	0.624499	Multiple myeloma and malignant plasma cell neoplasms || id:finn-b-CD2_MULTIPLE_MYELOMA_PLASMA_CELL	Multiple myeloma and malignant plasma cell neoplasms	Multiple myeloma and malignant plasma cell neoplasms || ||	TRUE	igd	NA	NA	NA	NA	NA	NA	NA	genus.Butyrivibrio.id.1993	0.0239975	7.69e-07	TRUE	reported	QflfU3	textfile	2	TRUE	0.00134418	24.6828
rs7763512	G	A	G	A	0.119846	-0.0293	NA	0.4242	FALSE	FALSE	FALSE	finn-b-CD2_MULTIPLE_MYELOMA_PLASMA_CELL	6	21960091	0.0593	NA	0.621299	Multiple myeloma and malignant plasma cell neoplasms || id:finn-b-CD2_MULTIPLE_MYELOMA_PLASMA_CELL	Multiple myeloma and malignant plasma cell neoplasms	Multiple myeloma and malignant plasma cell neoplasms || ||	TRUE	igd	NA	NA	NA	NA	NA	NA	NA	genus.Butyrivibrio.id.1993	0.0253367	3.11e-06	TRUE	reported	QflfU3	textfile	2	TRUE	0.00121847	22.3716
rs9349693	A	G	A	G	0.117973	0.0612	NA	0.2914	FALSE	FALSE	FALSE	finn-b-CD2_MULTIPLE_MYELOMA_PLASMA_CELL	6	53939724	0.0642	NA	0.341	Multiple myeloma and malignant plasma cell neoplasms || id:finn-b-CD2_MULTIPLE_MYELOMA_PLASMA_CELL	Multiple myeloma and malignant plasma cell neoplasms	Multiple myeloma and malignant plasma cell neoplasms || ||	TRUE	igd	NA	NA	NA	NA	NA	NA	NA	genus.Butyrivibrio.id.1993	0.0259861	5.55e-06	TRUE	reported	QflfU3	textfile	2	TRUE	0.00112252	20.608
rs10084203	A	G	A	G	0.0549699	0.0856	NA	0.1303	FALSE	FALSE	FALSE	finn-b-CD2_MULTIPLE_MYELOMA_PLASMA_CELL	2	191304149	0.0868	NA	0.3242	Multiple myeloma and malignant plasma cell neoplasms || id:finn-b-CD2_MULTIPLE_MYELOMA_PLASMA_CELL	Multiple myeloma and malignant plasma cell neoplasms	Multiple myeloma and malignant plasma cell neoplasms || ||	TRUE	igd	NA	NA	NA	NA	NA	NA	NA	genus.Butyricicoccus.id.2055	0.0123563	8.59e-06	TRUE	reported	7iKxP1	textfile	2	TRUE	0.00107797	19.7892
rs12034718	A	G	A	G	0.0701199	0.0386	NA	0.2236	FALSE	FALSE	FALSE	finn-b-CD2_MULTIPLE_MYELOMA_PLASMA_CELL	1	67379595	0.0704	NA	0.584	Multiple myeloma and malignant plasma cell neoplasms || id:finn-b-CD2_MULTIPLE_MYELOMA_PLASMA_CELL	Multiple myeloma and malignant plasma cell neoplasms	Multiple myeloma and malignant plasma cell neoplasms || ||	TRUE	igd	NA	NA	NA	NA	NA	NA	NA	genus.Butyricicoccus.id.2055	0.0158214	9.58e-06	TRUE	reported	7iKxP1	textfile	2	TRUE	0.00106987	19.6403
rs12585793	T	C	T	C	-0.262206	-0.3037	NA	0.02898	FALSE	FALSE	FALSE	finn-b-CD2_MULTIPLE_MYELOMA_PLASMA_CELL	13	27018240	0.1763	NA	0.0849709	Multiple myeloma and malignant plasma cell neoplasms || id:finn-b-CD2_MULTIPLE_MYELOMA_PLASMA_CELL	Multiple myeloma and malignant plasma cell neoplasms	Multiple myeloma and malignant plasma cell neoplasms || ||	TRUE	igd	NA	NA	NA	NA	NA	NA	NA	genus.Butyricicoccus.id.2055	0.0564729	5.79e-06	TRUE	reported	7iKxP1	textfile	2	TRUE	0.00117408	21.5555
rs2017189	G	T	G	T	-0.0506956	-0.1397	NA	0.4716	FALSE	FALSE	FALSE	finn-b-CD2_MULTIPLE_MYELOMA_PLASMA_CELL	4	7460153	0.0586	NA	0.01711	Multiple myeloma and malignant plasma cell neoplasms || id:finn-b-CD2_MULTIPLE_MYELOMA_PLASMA_CELL	Multiple myeloma and malignant plasma cell neoplasms	Multiple myeloma and malignant plasma cell neoplasms || ||	TRUE	igd	NA	NA	NA	NA	NA	NA	NA	genus.Butyricicoccus.id.2055	0.011024	3.87e-06	TRUE	reported	7iKxP1	textfile	2	TRUE	0.00115176	21.1453
rs4962426	G	T	G	T	0.0614216	0.0093	NA	0.1954	FALSE	FALSE	FALSE	finn-b-CD2_MULTIPLE_MYELOMA_PLASMA_CELL	10	126908208	0.0743	NA	0.9002	Multiple myeloma and malignant plasma cell neoplasms || id:finn-b-CD2_MULTIPLE_MYELOMA_PLASMA_CELL	Multiple myeloma and malignant plasma cell neoplasms	Multiple myeloma and malignant plasma cell neoplasms || ||	TRUE	igd	NA	NA	NA	NA	NA	NA	NA	genus.Butyricicoccus.id.2055	0.0135979	7.38e-06	TRUE	reported	7iKxP1	textfile	2	TRUE	0.00111126	20.4009
rs56221232	T	C	T	C	0.0828027	0.1644	NA	0.1003	FALSE	FALSE	FALSE	finn-b-CD2_MULTIPLE_MYELOMA_PLASMA_CELL	2	153453410	0.0976	NA	0.0918798	Multiple myeloma and malignant plasma cell neoplasms || id:finn-b-CD2_MULTIPLE_MYELOMA_PLASMA_CELL	Multiple myeloma and malignant plasma cell neoplasms	Multiple myeloma and malignant plasma cell neoplasms || ||	TRUE	igd	NA	NA	NA	NA	NA	NA	NA	genus.Butyricicoccus.id.2055	0.0167401	7.62e-07	TRUE	reported	7iKxP1	textfile	2	TRUE	0.00133228	24.464
rs62478070	T	G	T	G	0.224039	-0.2709	NA	0.02562	FALSE	FALSE	FALSE	finn-b-CD2_MULTIPLE_MYELOMA_PLASMA_CELL	7	157688150	0.1874	NA	0.1482	Multiple myeloma and malignant plasma cell neoplasms || id:finn-b-CD2_MULTIPLE_MYELOMA_PLASMA_CELL	Multiple myeloma and malignant plasma cell neoplasms	Multiple myeloma and malignant plasma cell neoplasms || ||	TRUE	igd	NA	NA	NA	NA	NA	NA	NA	genus.Butyricicoccus.id.2055	0.0494959	5.94e-06	TRUE	reported	7iKxP1	textfile	2	TRUE	0.0011159	20.4862
rs7322368	T	C	T	C	0.0815733	-0.1321	NA	0.0911	FALSE	FALSE	FALSE	finn-b-CD2_MULTIPLE_MYELOMA_PLASMA_CELL	13	100213990	0.1014	NA	0.1928	Multiple myeloma and malignant plasma cell neoplasms || id:finn-b-CD2_MULTIPLE_MYELOMA_PLASMA_CELL	Multiple myeloma and malignant plasma cell neoplasms	Multiple myeloma and malignant plasma cell neoplasms || ||	TRUE	igd	NA	NA	NA	NA	NA	NA	NA	genus.Butyricicoccus.id.2055	0.0183167	5.52e-06	TRUE	reported	7iKxP1	textfile	2	TRUE	0.00108028	19.8316
rs10090365	A	G	A	G	-0.0834413	0.0317	NA	0.4783	FALSE	FALSE	FALSE	finn-b-CD2_MULTIPLE_MYELOMA_PLASMA_CELL	8	138638199	0.0584	NA	0.5874	Multiple myeloma and malignant plasma cell neoplasms || id:finn-b-CD2_MULTIPLE_MYELOMA_PLASMA_CELL	Multiple myeloma and malignant plasma cell neoplasms	Multiple myeloma and malignant plasma cell neoplasms || ||	TRUE	igd	NA	NA	NA	NA	NA	NA	NA	genus.CandidatusSoleaferrea.id.11350	0.0180989	4.17e-06	TRUE	reported	tkI3Mz	textfile	2	TRUE	0.0011576	21.2526
rs10108780	A	G	A	G	-0.092834	0.0178	NA	0.2424	FALSE	FALSE	FALSE	finn-b-CD2_MULTIPLE_MYELOMA_PLASMA_CELL	8	123883014	0.0683	NA	0.7939	Multiple myeloma and malignant plasma cell neoplasms || id:finn-b-CD2_MULTIPLE_MYELOMA_PLASMA_CELL	Multiple myeloma and malignant plasma cell neoplasms	Multiple myeloma and malignant plasma cell neoplasms || ||	TRUE	igd	TRUE	rs10108780	rs13269653	A	G	G	A	genus.CandidatusSoleaferrea.id.11350	0.0199807	3.64e-06	TRUE	reported	tkI3Mz	textfile	2	TRUE	0.00117567	21.5848
rs10809135	T	C	T	C	0.0834858	-0.0243	NA	0.4435	FALSE	FALSE	FALSE	finn-b-CD2_MULTIPLE_MYELOMA_PLASMA_CELL	9	10611282	0.0596	NA	0.6832	Multiple myeloma and malignant plasma cell neoplasms || id:finn-b-CD2_MULTIPLE_MYELOMA_PLASMA_CELL	Multiple myeloma and malignant plasma cell neoplasms	Multiple myeloma and malignant plasma cell neoplasms || ||	TRUE	igd	NA	NA	NA	NA	NA	NA	NA	genus.CandidatusSoleaferrea.id.11350	0.0182426	5.47e-06	TRUE	reported	tkI3Mz	textfile	2	TRUE	0.00114066	20.9413
rs36155147	C	T	C	T	0.104966	-0.0773	NA	0.3399	FALSE	FALSE	FALSE	finn-b-CD2_MULTIPLE_MYELOMA_PLASMA_CELL	7	352368	0.0639	NA	0.2263	Multiple myeloma and malignant plasma cell neoplasms || id:finn-b-CD2_MULTIPLE_MYELOMA_PLASMA_CELL	Multiple myeloma and malignant plasma cell neoplasms	Multiple myeloma and malignant plasma cell neoplasms || ||	TRUE	igd	NA	NA	NA	NA	NA	NA	NA	genus.CandidatusSoleaferrea.id.11350	0.0240995	5.41e-06	TRUE	reported	tkI3Mz	textfile	2	TRUE	0.00103332	18.9685
rs4678258	T	C	T	C	0.0986136	0.0234	NA	0.2422	FALSE	FALSE	FALSE	finn-b-CD2_MULTIPLE_MYELOMA_PLASMA_CELL	3	137945192	0.0685	NA	0.7322	Multiple myeloma and malignant plasma cell neoplasms || id:finn-b-CD2_MULTIPLE_MYELOMA_PLASMA_CELL	Multiple myeloma and malignant plasma cell neoplasms	Multiple myeloma and malignant plasma cell neoplasms || ||	TRUE	igd	NA	NA	NA	NA	NA	NA	NA	genus.CandidatusSoleaferrea.id.11350	0.0215646	5.53e-06	TRUE	reported	tkI3Mz	textfile	2	TRUE	0.00113893	20.9094
rs61825792	T	C	T	C	0.112199	-0.1219	NA	0.1575	FALSE	FALSE	FALSE	finn-b-CD2_MULTIPLE_MYELOMA_PLASMA_CELL	1	224687852	0.08	NA	0.1276	Multiple myeloma and malignant plasma cell neoplasms || id:finn-b-CD2_MULTIPLE_MYELOMA_PLASMA_CELL	Multiple myeloma and malignant plasma cell neoplasms	Multiple myeloma and malignant plasma cell neoplasms || ||	TRUE	igd	NA	NA	NA	NA	NA	NA	NA	genus.CandidatusSoleaferrea.id.11350	0.0231856	1.37e-06	TRUE	reported	tkI3Mz	textfile	2	TRUE	0.00127523	23.4151
rs6489992	A	G	A	G	-0.0840437	0.0007	NA	0.3717	FALSE	FALSE	FALSE	finn-b-CD2_MULTIPLE_MYELOMA_PLASMA_CELL	12	115352769	0.0605	NA	0.9901	Multiple myeloma and malignant plasma cell neoplasms || id:finn-b-CD2_MULTIPLE_MYELOMA_PLASMA_CELL	Multiple myeloma and malignant plasma cell neoplasms	Multiple myeloma and malignant plasma cell neoplasms || ||	TRUE	igd	NA	NA	NA	NA	NA	NA	NA	genus.CandidatusSoleaferrea.id.11350	0.0187031	7.89e-06	TRUE	reported	tkI3Mz	textfile	2	TRUE	0.00109978	20.1901
rs6494306	A	G	A	G	-0.0969304	0.0519	NA	0.3236	FALSE	FALSE	FALSE	finn-b-CD2_MULTIPLE_MYELOMA_PLASMA_CELL	15	62394540	0.0627	NA	0.4079	Multiple myeloma and malignant plasma cell neoplasms || id:finn-b-CD2_MULTIPLE_MYELOMA_PLASMA_CELL	Multiple myeloma and malignant plasma cell neoplasms	Multiple myeloma and malignant plasma cell neoplasms || ||	TRUE	igd	NA	NA	NA	NA	NA	NA	NA	genus.CandidatusSoleaferrea.id.11350	0.0214221	5.8e-06	TRUE	reported	tkI3Mz	textfile	2	TRUE	0.0011151	20.4715
rs7400877	T	C	T	C	-0.0951085	-0.1127	NA	0.2135	FALSE	FALSE	FALSE	finn-b-CD2_MULTIPLE_MYELOMA_PLASMA_CELL	14	76403542	0.0714	NA	0.1142	Multiple myeloma and malignant plasma cell neoplasms || id:finn-b-CD2_MULTIPLE_MYELOMA_PLASMA_CELL	Multiple myeloma and malignant plasma cell neoplasms	Multiple myeloma and malignant plasma cell neoplasms || ||	TRUE	igd	NA	NA	NA	NA	NA	NA	NA	genus.CandidatusSoleaferrea.id.11350	0.0212799	9.29e-06	TRUE	reported	tkI3Mz	textfile	2	TRUE	0.001088	19.9734
rs9973954	A	G	A	G	0.0892075	-0.0621	NA	0.3564	FALSE	FALSE	FALSE	finn-b-CD2_MULTIPLE_MYELOMA_PLASMA_CELL	2	19885907	0.0615	NA	0.312	Multiple myeloma and malignant plasma cell neoplasms || id:finn-b-CD2_MULTIPLE_MYELOMA_PLASMA_CELL	Multiple myeloma and malignant plasma cell neoplasms	Multiple myeloma and malignant plasma cell neoplasms || ||	TRUE	igd	NA	NA	NA	NA	NA	NA	NA	genus.CandidatusSoleaferrea.id.11350	0.0195401	5.95e-06	TRUE	reported	tkI3Mz	textfile	2	TRUE	0.00113515	20.8401
rs10091895	T	C	T	C	-0.0649918	-0.0752	NA	0.234	FALSE	FALSE	FALSE	finn-b-CD2_MULTIPLE_MYELOMA_PLASMA_CELL	8	3391361	0.0694	NA	0.2783	Multiple myeloma and malignant plasma cell neoplasms || id:finn-b-CD2_MULTIPLE_MYELOMA_PLASMA_CELL	Multiple myeloma and malignant plasma cell neoplasms	Multiple myeloma and malignant plasma cell neoplasms || ||	TRUE	igd	NA	NA	NA	NA	NA	NA	NA	genus.Romboutsia.id.11347	0.0145501	6.62e-06	TRUE	reported	olFE7J	textfile	2	TRUE	0.00108671	19.9498
rs10279978	A	G	A	G	-0.0622202	0.1757	NA	0.3112	FALSE	FALSE	FALSE	finn-b-CD2_MULTIPLE_MYELOMA_PLASMA_CELL	7	5319387	0.0631	NA	0.00538406	Multiple myeloma and malignant plasma cell neoplasms || id:finn-b-CD2_MULTIPLE_MYELOMA_PLASMA_CELL	Multiple myeloma and malignant plasma cell neoplasms	Multiple myeloma and malignant plasma cell neoplasms || ||	TRUE	igd	NA	NA	NA	NA	NA	NA	NA	genus.Romboutsia.id.11347	0.0127675	1.17e-06	TRUE	reported	olFE7J	textfile	2	TRUE	0.00129327	23.7466
rs11221428	T	C	T	C	-0.0726779	0.0333	NA	0.2263	FALSE	FALSE	FALSE	finn-b-CD2_MULTIPLE_MYELOMA_PLASMA_CELL	11	99665050	0.0696	NA	0.6327	Multiple myeloma and malignant plasma cell neoplasms || id:finn-b-CD2_MULTIPLE_MYELOMA_PLASMA_CELL	Multiple myeloma and malignant plasma cell neoplasms	Multiple myeloma and malignant plasma cell neoplasms || ||	TRUE	igd	NA	NA	NA	NA	NA	NA	NA	genus.Romboutsia.id.11347	0.0158263	6.49e-06	TRUE	reported	olFE7J	textfile	2	TRUE	0.00114854	21.0862
rs16843578	C	T	C	T	-0.0875276	0.0026	NA	0.05301	FALSE	FALSE	FALSE	finn-b-CD2_MULTIPLE_MYELOMA_PLASMA_CELL	1	171903885	0.1306	NA	0.984	Multiple myeloma and malignant plasma cell neoplasms || id:finn-b-CD2_MULTIPLE_MYELOMA_PLASMA_CELL	Multiple myeloma and malignant plasma cell neoplasms	Multiple myeloma and malignant plasma cell neoplasms || ||	TRUE	igd	NA	NA	NA	NA	NA	NA	NA	genus.Romboutsia.id.11347	0.0196779	5.08e-06	TRUE	reported	olFE7J	textfile	2	TRUE	0.00107762	19.7828
rs28603357	T	C	T	C	-0.214911	0.0498	NA	0.02007	FALSE	FALSE	FALSE	finn-b-CD2_MULTIPLE_MYELOMA_PLASMA_CELL	7	106406824	0.2097	NA	0.8124	Multiple myeloma and malignant plasma cell neoplasms || id:finn-b-CD2_MULTIPLE_MYELOMA_PLASMA_CELL	Multiple myeloma and malignant plasma cell neoplasms	Multiple myeloma and malignant plasma cell neoplasms || ||	TRUE	igd	NA	NA	NA	NA	NA	NA	NA	genus.Romboutsia.id.11347	0.0474739	8.52e-06	TRUE	reported	olFE7J	textfile	2	TRUE	0.00111615	20.4908
rs34302036	A	G	A	G	0.0550261	0.0039	NA	0.4233	FALSE	FALSE	FALSE	finn-b-CD2_MULTIPLE_MYELOMA_PLASMA_CELL	7	78136725	0.0593	NA	0.9481	Multiple myeloma and malignant plasma cell neoplasms || id:finn-b-CD2_MULTIPLE_MYELOMA_PLASMA_CELL	Multiple myeloma and malignant plasma cell neoplasms	Multiple myeloma and malignant plasma cell neoplasms || ||	TRUE	igd	NA	NA	NA	NA	NA	NA	NA	genus.Romboutsia.id.11347	0.0120835	5.88e-06	TRUE	reported	olFE7J	textfile	2	TRUE	0.00112944	20.7351
rs61841503	G	A	G	A	0.092888	-0.1193	NA	0.1293	FALSE	FALSE	FALSE	finn-b-CD2_MULTIPLE_MYELOMA_PLASMA_CELL	10	17019559	0.0871	NA	0.1709	Multiple myeloma and malignant plasma cell neoplasms || id:finn-b-CD2_MULTIPLE_MYELOMA_PLASMA_CELL	Multiple myeloma and malignant plasma cell neoplasms	Multiple myeloma and malignant plasma cell neoplasms || ||	TRUE	igd	NA	NA	NA	NA	NA	NA	NA	genus.Romboutsia.id.11347	0.0171454	4e-08	TRUE	reported	olFE7J	textfile	2	TRUE	0.00159783	29.3478
rs62504452	A	G	A	G	-0.0710048	0.1889	NA	0.139	FALSE	FALSE	FALSE	finn-b-CD2_MULTIPLE_MYELOMA_PLASMA_CELL	7	145760298	0.0843	NA	0.02503	Multiple myeloma and malignant plasma cell neoplasms || id:finn-b-CD2_MULTIPLE_MYELOMA_PLASMA_CELL	Multiple myeloma and malignant plasma cell neoplasms	Multiple myeloma and malignant plasma cell neoplasms || ||	TRUE	igd	NA	NA	NA	NA	NA	NA	NA	genus.Romboutsia.id.11347	0.0156654	4.66e-06	TRUE	reported	olFE7J	textfile	2	TRUE	0.00111894	20.542
rs7109293	A	G	A	G	0.0919112	0.0735	NA	0.1172	FALSE	FALSE	FALSE	finn-b-CD2_MULTIPLE_MYELOMA_PLASMA_CELL	11	133834657	0.092	NA	0.4242	Multiple myeloma and malignant plasma cell neoplasms || id:finn-b-CD2_MULTIPLE_MYELOMA_PLASMA_CELL	Multiple myeloma and malignant plasma cell neoplasms	Multiple myeloma and malignant plasma cell neoplasms || ||	TRUE	igd	NA	NA	NA	NA	NA	NA	NA	genus.Romboutsia.id.11347	0.0205738	6.98e-06	TRUE	reported	olFE7J	textfile	2	TRUE	0.00108701	19.9553
rs75200530	T	G	T	G	-0.190644	-0.0579	NA	0.02941	FALSE	FALSE	FALSE	finn-b-CD2_MULTIPLE_MYELOMA_PLASMA_CELL	8	5088054	0.1733	NA	0.738501	Multiple myeloma and malignant plasma cell neoplasms || id:finn-b-CD2_MULTIPLE_MYELOMA_PLASMA_CELL	Multiple myeloma and malignant plasma cell neoplasms	Multiple myeloma and malignant plasma cell neoplasms || ||	TRUE	igd	NA	NA	NA	NA	NA	NA	NA	genus.Romboutsia.id.11347	0.0421065	5.07e-06	TRUE	reported	olFE7J	textfile	2	TRUE	0.00111652	20.4976
rs75987356	G	A	G	A	-0.129578	0.0108	NA	0.07846	FALSE	FALSE	FALSE	finn-b-CD2_MULTIPLE_MYELOMA_PLASMA_CELL	2	16066705	0.1107	NA	0.9224	Multiple myeloma and malignant plasma cell neoplasms || id:finn-b-CD2_MULTIPLE_MYELOMA_PLASMA_CELL	Multiple myeloma and malignant plasma cell neoplasms	Multiple myeloma and malignant plasma cell neoplasms || ||	TRUE	igd	NA	NA	NA	NA	NA	NA	NA	genus.Romboutsia.id.11347	0.0280454	6.71e-06	TRUE	reported	olFE7J	textfile	2	TRUE	0.00116261	21.3448
rs77702691	A	G	A	G	-0.094406	-0.0039	NA	0.089	FALSE	FALSE	FALSE	finn-b-CD2_MULTIPLE_MYELOMA_PLASMA_CELL	13	88725540	0.1031	NA	0.9697	Multiple myeloma and malignant plasma cell neoplasms || id:finn-b-CD2_MULTIPLE_MYELOMA_PLASMA_CELL	Multiple myeloma and malignant plasma cell neoplasms	Multiple myeloma and malignant plasma cell neoplasms || ||	TRUE	igd	NA	NA	NA	NA	NA	NA	NA	genus.Romboutsia.id.11347	0.0208544	7.37e-06	TRUE	reported	olFE7J	textfile	2	TRUE	0.00111614	20.4906
rs9389266	T	G	T	G	0.0722815	-0.0911	NA	0.1752	FALSE	FALSE	FALSE	finn-b-CD2_MULTIPLE_MYELOMA_PLASMA_CELL	6	135411737	0.0766	NA	0.2345	Multiple myeloma and malignant plasma cell neoplasms || id:finn-b-CD2_MULTIPLE_MYELOMA_PLASMA_CELL	Multiple myeloma and malignant plasma cell neoplasms	Multiple myeloma and malignant plasma cell neoplasms || ||	TRUE	igd	NA	NA	NA	NA	NA	NA	NA	genus.Romboutsia.id.11347	0.0162353	9.38e-06	TRUE	reported	olFE7J	textfile	2	TRUE	0.0010796	19.8191
rs9567264	C	T	C	T	0.0580018	0.009	NA	0.3355	FALSE	FALSE	FALSE	finn-b-CD2_MULTIPLE_MYELOMA_PLASMA_CELL	13	32720756	0.062	NA	0.8848	Multiple myeloma and malignant plasma cell neoplasms || id:finn-b-CD2_MULTIPLE_MYELOMA_PLASMA_CELL	Multiple myeloma and malignant plasma cell neoplasms	Multiple myeloma and malignant plasma cell neoplasms || ||	TRUE	igd	NA	NA	NA	NA	NA	NA	NA	genus.Romboutsia.id.11347	0.0127495	5.76e-06	TRUE	reported	olFE7J	textfile	2	TRUE	0.00112722	20.6943
rs10093275	C	T	C	T	0.0534595	-0.0732	NA	0.3312	FALSE	FALSE	FALSE	finn-b-CD2_MULTIPLE_MYELOMA_PLASMA_CELL	8	69732887	0.0623	NA	0.2402	Multiple myeloma and malignant plasma cell neoplasms || id:finn-b-CD2_MULTIPLE_MYELOMA_PLASMA_CELL	Multiple myeloma and malignant plasma cell neoplasms	Multiple myeloma and malignant plasma cell neoplasms || ||	TRUE	igd	NA	NA	NA	NA	NA	NA	NA	family.Ruminococcaceae.id.2050	0.011677	5.35e-06	TRUE	reported	LYmhNc	textfile	2	TRUE	0.00114155	20.9576
rs10166469	T	C	T	C	-0.053336	0.0946	NA	0.2537	FALSE	FALSE	FALSE	finn-b-CD2_MULTIPLE_MYELOMA_PLASMA_CELL	2	29829167	0.0671	NA	0.1586	Multiple myeloma and malignant plasma cell neoplasms || id:finn-b-CD2_MULTIPLE_MYELOMA_PLASMA_CELL	Multiple myeloma and malignant plasma cell neoplasms	Multiple myeloma and malignant plasma cell neoplasms || ||	TRUE	igd	NA	NA	NA	NA	NA	NA	NA	family.Ruminococcaceae.id.2050	0.0120209	8.52e-06	TRUE	reported	LYmhNc	textfile	2	TRUE	0.00107226	19.6843
rs1612733	T	C	T	C	0.108708	0.1584	NA	0.05453	FALSE	FALSE	FALSE	finn-b-CD2_MULTIPLE_MYELOMA_PLASMA_CELL	1	107661606	0.1301	NA	0.2236	Multiple myeloma and malignant plasma cell neoplasms || id:finn-b-CD2_MULTIPLE_MYELOMA_PLASMA_CELL	Multiple myeloma and malignant plasma cell neoplasms	Multiple myeloma and malignant plasma cell neoplasms || ||	TRUE	igd	NA	NA	NA	NA	NA	NA	NA	family.Ruminococcaceae.id.2050	0.0238006	4.22e-06	TRUE	reported	LYmhNc	textfile	2	TRUE	0.00113621	20.8594
rs17376049	T	C	T	C	0.0848534	0.0712	NA	0.1087	FALSE	FALSE	FALSE	finn-b-CD2_MULTIPLE_MYELOMA_PLASMA_CELL	1	61425267	0.0935	NA	0.4466	Multiple myeloma and malignant plasma cell neoplasms || id:finn-b-CD2_MULTIPLE_MYELOMA_PLASMA_CELL	Multiple myeloma and malignant plasma cell neoplasms	Multiple myeloma and malignant plasma cell neoplasms || ||	TRUE	igd	NA	NA	NA	NA	NA	NA	NA	family.Ruminococcaceae.id.2050	0.0172114	7.3e-07	TRUE	reported	LYmhNc	textfile	2	TRUE	0.00132353	24.303
rs2113833	T	C	T	C	0.169146	0.0595	NA	0.0327	FALSE	FALSE	FALSE	finn-b-CD2_MULTIPLE_MYELOMA_PLASMA_CELL	2	218216801	0.1655	NA	0.7191	Multiple myeloma and malignant plasma cell neoplasms || id:finn-b-CD2_MULTIPLE_MYELOMA_PLASMA_CELL	Multiple myeloma and malignant plasma cell neoplasms	Multiple myeloma and malignant plasma cell neoplasms || ||	TRUE	igd	NA	NA	NA	NA	NA	NA	NA	family.Ruminococcaceae.id.2050	0.0355009	1.14e-06	TRUE	reported	LYmhNc	textfile	2	TRUE	0.00123626	22.6985
rs3009418	C	A	C	A	0.0927607	-0.1023	NA	0.0472	FALSE	FALSE	FALSE	finn-b-CD2_MULTIPLE_MYELOMA_PLASMA_CELL	1	147744468	0.1398	NA	0.4644	Multiple myeloma and malignant plasma cell neoplasms || id:finn-b-CD2_MULTIPLE_MYELOMA_PLASMA_CELL	Multiple myeloma and malignant plasma cell neoplasms	Multiple myeloma and malignant plasma cell neoplasms || ||	TRUE	igd	NA	NA	NA	NA	NA	NA	NA	family.Ruminococcaceae.id.2050	0.0210123	8.69e-06	TRUE	reported	LYmhNc	textfile	2	TRUE	0.0010615	19.4864
rs55793120	T	C	T	C	0.13822	0.061	NA	0.06162	FALSE	FALSE	FALSE	finn-b-CD2_MULTIPLE_MYELOMA_PLASMA_CELL	12	47384118	0.1237	NA	0.621901	Multiple myeloma and malignant plasma cell neoplasms || id:finn-b-CD2_MULTIPLE_MYELOMA_PLASMA_CELL	Multiple myeloma and malignant plasma cell neoplasms	Multiple myeloma and malignant plasma cell neoplasms || ||	TRUE	igd	NA	NA	NA	NA	NA	NA	NA	family.Ruminococcaceae.id.2050	0.0266152	1.44e-07	TRUE	reported	LYmhNc	textfile	2	TRUE	0.0014684	26.9672
rs56199908	T	C	T	C	-0.199327	-0.1627	NA	0.05236	FALSE	FALSE	FALSE	finn-b-CD2_MULTIPLE_MYELOMA_PLASMA_CELL	9	2801371	0.1315	NA	0.216	Multiple myeloma and malignant plasma cell neoplasms || id:finn-b-CD2_MULTIPLE_MYELOMA_PLASMA_CELL	Multiple myeloma and malignant plasma cell neoplasms	Multiple myeloma and malignant plasma cell neoplasms || ||	TRUE	igd	NA	NA	NA	NA	NA	NA	NA	family.Ruminococcaceae.id.2050	0.0410444	1.66e-06	TRUE	reported	LYmhNc	textfile	2	TRUE	0.0012843	23.5817
rs76724913	T	G	T	G	0.0901053	-0.1758	NA	0.09748	FALSE	FALSE	FALSE	finn-b-CD2_MULTIPLE_MYELOMA_PLASMA_CELL	1	24473669	0.0998	NA	0.0782006	Multiple myeloma and malignant plasma cell neoplasms || id:finn-b-CD2_MULTIPLE_MYELOMA_PLASMA_CELL	Multiple myeloma and malignant plasma cell neoplasms	Multiple myeloma and malignant plasma cell neoplasms || ||	TRUE	igd	NA	NA	NA	NA	NA	NA	NA	family.Ruminococcaceae.id.2050	0.0203104	9.6e-06	TRUE	reported	LYmhNc	textfile	2	TRUE	0.00107201	19.6795
rs10093861	G	A	G	A	-0.0568869	0.0083	NA	0.4075	FALSE	FALSE	FALSE	finn-b-CD2_MULTIPLE_MYELOMA_PLASMA_CELL	8	121244406	0.0595	NA	0.8885	Multiple myeloma and malignant plasma cell neoplasms || id:finn-b-CD2_MULTIPLE_MYELOMA_PLASMA_CELL	Multiple myeloma and malignant plasma cell neoplasms	Multiple myeloma and malignant plasma cell neoplasms || ||	TRUE	igd	NA	NA	NA	NA	NA	NA	NA	genus.LachnospiraceaeFCS020group.id.11314	0.0121152	3.06e-06	TRUE	reported	Aht0Rh	textfile	2	TRUE	0.00120072	22.0453
rs1254846	G	A	G	A	0.105963	-0.1114	NA	0.1442	FALSE	FALSE	FALSE	finn-b-CD2_MULTIPLE_MYELOMA_PLASMA_CELL	10	44346094	0.0861	NA	0.1956	Multiple myeloma and malignant plasma cell neoplasms || id:finn-b-CD2_MULTIPLE_MYELOMA_PLASMA_CELL	Multiple myeloma and malignant plasma cell neoplasms	Multiple myeloma and malignant plasma cell neoplasms || ||	TRUE	igd	NA	NA	NA	NA	NA	NA	NA	genus.LachnospiraceaeFCS020group.id.11314	0.0232501	5.6e-06	TRUE	reported	Aht0Rh	textfile	2	TRUE	0.00113126	20.7686
rs1363769	T	C	T	C	-0.200628	0.0584	NA	0.032	FALSE	FALSE	FALSE	finn-b-CD2_MULTIPLE_MYELOMA_PLASMA_CELL	19	17865305	0.1654	NA	0.723801	Multiple myeloma and malignant plasma cell neoplasms || id:finn-b-CD2_MULTIPLE_MYELOMA_PLASMA_CELL	Multiple myeloma and malignant plasma cell neoplasms	Multiple myeloma and malignant plasma cell neoplasms || ||	TRUE	igd	NA	NA	NA	NA	NA	NA	NA	genus.LachnospiraceaeFCS020group.id.11314	0.0449372	1.58e-06	TRUE	reported	Aht0Rh	textfile	2	TRUE	0.00108568	19.9308
rs2322265	C	T	C	T	-0.0666305	-0.0291	NA	0.2651	FALSE	FALSE	FALSE	finn-b-CD2_MULTIPLE_MYELOMA_PLASMA_CELL	4	166588085	0.0669	NA	0.6637	Multiple myeloma and malignant plasma cell neoplasms || id:finn-b-CD2_MULTIPLE_MYELOMA_PLASMA_CELL	Multiple myeloma and malignant plasma cell neoplasms	Multiple myeloma and malignant plasma cell neoplasms || ||	TRUE	igd	NA	NA	NA	NA	NA	NA	NA	genus.LachnospiraceaeFCS020group.id.11314	0.0141577	5.21e-06	TRUE	reported	Aht0Rh	textfile	2	TRUE	0.00120626	22.1471
rs2862811	T	C	T	C	0.0564927	-0.0532	NA	0.301	FALSE	FALSE	FALSE	finn-b-CD2_MULTIPLE_MYELOMA_PLASMA_CELL	3	165996415	0.0637	NA	0.4032	Multiple myeloma and malignant plasma cell neoplasms || id:finn-b-CD2_MULTIPLE_MYELOMA_PLASMA_CELL	Multiple myeloma and malignant plasma cell neoplasms	Multiple myeloma and malignant plasma cell neoplasms || ||	TRUE	igd	NA	NA	NA	NA	NA	NA	NA	genus.LachnospiraceaeFCS020group.id.11314	0.0121736	3.92e-06	TRUE	reported	Aht0Rh	textfile	2	TRUE	0.00117284	21.5327
rs35035870	T	C	T	C	-0.190615	0.0378	NA	0.03923	FALSE	FALSE	FALSE	finn-b-CD2_MULTIPLE_MYELOMA_PLASMA_CELL	11	3248876	0.15	NA	0.8009	Multiple myeloma and malignant plasma cell neoplasms || id:finn-b-CD2_MULTIPLE_MYELOMA_PLASMA_CELL	Multiple myeloma and malignant plasma cell neoplasms	Multiple myeloma and malignant plasma cell neoplasms || ||	TRUE	igd	NA	NA	NA	NA	NA	NA	NA	genus.LachnospiraceaeFCS020group.id.11314	0.0414403	2.62e-06	TRUE	reported	Aht0Rh	textfile	2	TRUE	0.00115231	21.1555
rs3999074	G	T	G	T	-0.0550587	0.1262	NA	0.494	FALSE	FALSE	FALSE	finn-b-CD2_MULTIPLE_MYELOMA_PLASMA_CELL	10	65563647	0.0587	NA	0.0316199	Multiple myeloma and malignant plasma cell neoplasms || id:finn-b-CD2_MULTIPLE_MYELOMA_PLASMA_CELL	Multiple myeloma and malignant plasma cell neoplasms	Multiple myeloma and malignant plasma cell neoplasms || ||	TRUE	igd	NA	NA	NA	NA	NA	NA	NA	genus.LachnospiraceaeFCS020group.id.11314	0.0121847	6.55e-06	TRUE	reported	Aht0Rh	textfile	2	TRUE	0.00111209	20.4162
rs4452603	T	G	T	G	0.0604208	-0.0696	NA	0.2724	FALSE	FALSE	FALSE	finn-b-CD2_MULTIPLE_MYELOMA_PLASMA_CELL	6	71966268	0.0664	NA	0.2942	Multiple myeloma and malignant plasma cell neoplasms || id:finn-b-CD2_MULTIPLE_MYELOMA_PLASMA_CELL	Multiple myeloma and malignant plasma cell neoplasms	Multiple myeloma and malignant plasma cell neoplasms || ||	TRUE	igd	NA	NA	NA	NA	NA	NA	NA	genus.LachnospiraceaeFCS020group.id.11314	0.0135965	8.98e-06	TRUE	reported	Aht0Rh	textfile	2	TRUE	0.00107561	19.7458
rs7249113	G	A	G	A	0.0679483	-0.0027	NA	0.2988	FALSE	FALSE	FALSE	finn-b-CD2_MULTIPLE_MYELOMA_PLASMA_CELL	19	2571232	0.0639	NA	0.9667	Multiple myeloma and malignant plasma cell neoplasms || id:finn-b-CD2_MULTIPLE_MYELOMA_PLASMA_CELL	Multiple myeloma and malignant plasma cell neoplasms	Multiple myeloma and malignant plasma cell neoplasms || ||	TRUE	igd	NA	NA	NA	NA	NA	NA	NA	genus.LachnospiraceaeFCS020group.id.11314	0.0133496	3.72e-07	TRUE	reported	Aht0Rh	textfile	2	TRUE	0.00141062	25.9044
rs72793667	A	G	A	G	-0.116881	0.0799	NA	0.04035	FALSE	FALSE	FALSE	finn-b-CD2_MULTIPLE_MYELOMA_PLASMA_CELL	2	53946431	0.1488	NA	0.5911	Multiple myeloma and malignant plasma cell neoplasms || id:finn-b-CD2_MULTIPLE_MYELOMA_PLASMA_CELL	Multiple myeloma and malignant plasma cell neoplasms	Multiple myeloma and malignant plasma cell neoplasms || ||	TRUE	igd	NA	NA	NA	NA	NA	NA	NA	genus.LachnospiraceaeFCS020group.id.11314	0.0246589	1.63e-06	TRUE	reported	Aht0Rh	textfile	2	TRUE	0.00122351	22.4642
rs9308097	A	G	A	G	0.055381	0.0296	NA	0.4934	FALSE	FALSE	FALSE	finn-b-CD2_MULTIPLE_MYELOMA_PLASMA_CELL	4	165786478	0.0585	NA	0.6123	Multiple myeloma and malignant plasma cell neoplasms || id:finn-b-CD2_MULTIPLE_MYELOMA_PLASMA_CELL	Multiple myeloma and malignant plasma cell neoplasms	Multiple myeloma and malignant plasma cell neoplasms || ||	TRUE	igd	NA	NA	NA	NA	NA	NA	NA	genus.LachnospiraceaeFCS020group.id.11314	0.0123659	7.47e-06	TRUE	reported	Aht0Rh	textfile	2	TRUE	0.00109243	20.0549
rs9788306	C	T	C	T	-0.062804	0.0414	NA	0.2877	FALSE	FALSE	FALSE	finn-b-CD2_MULTIPLE_MYELOMA_PLASMA_CELL	13	40419314	0.0648	NA	0.5225	Multiple myeloma and malignant plasma cell neoplasms || id:finn-b-CD2_MULTIPLE_MYELOMA_PLASMA_CELL	Multiple myeloma and malignant plasma cell neoplasms	Multiple myeloma and malignant plasma cell neoplasms || ||	TRUE	igd	NA	NA	NA	NA	NA	NA	NA	genus.LachnospiraceaeFCS020group.id.11314	0.0130744	1.39e-06	TRUE	reported	Aht0Rh	textfile	2	TRUE	0.00125656	23.0718
rs10093869	A	G	A	G	-0.0577795	-0.0623	NA	0.4226	FALSE	FALSE	FALSE	finn-b-CD2_MULTIPLE_MYELOMA_PLASMA_CELL	8	1266824	0.0596	NA	0.2959	Multiple myeloma and malignant plasma cell neoplasms || id:finn-b-CD2_MULTIPLE_MYELOMA_PLASMA_CELL	Multiple myeloma and malignant plasma cell neoplasms	Multiple myeloma and malignant plasma cell neoplasms || ||	TRUE	igd	NA	NA	NA	NA	NA	NA	NA	genus.Odoribacter.id.952	0.0125389	3.67e-06	TRUE	reported	7WYbbE	textfile	2	TRUE	0.00115644	21.2314
rs10423795	C	T	C	T	0.0550695	0.0353	NA	0.3837	FALSE	FALSE	FALSE	finn-b-CD2_MULTIPLE_MYELOMA_PLASMA_CELL	19	49523088	0.0604	NA	0.5593	Multiple myeloma and malignant plasma cell neoplasms || id:finn-b-CD2_MULTIPLE_MYELOMA_PLASMA_CELL	Multiple myeloma and malignant plasma cell neoplasms	Multiple myeloma and malignant plasma cell neoplasms || ||	TRUE	igd	NA	NA	NA	NA	NA	NA	NA	genus.Odoribacter.id.952	0.0121164	6.58e-06	TRUE	reported	7WYbbE	textfile	2	TRUE	0.00112509	20.6551
rs28417404	A	G	A	G	-0.0726896	0.1451	NA	0.09641	FALSE	FALSE	FALSE	finn-b-CD2_MULTIPLE_MYELOMA_PLASMA_CELL	14	70944224	0.0985	NA	0.141	Multiple myeloma and malignant plasma cell neoplasms || id:finn-b-CD2_MULTIPLE_MYELOMA_PLASMA_CELL	Multiple myeloma and malignant plasma cell neoplasms	Multiple myeloma and malignant plasma cell neoplasms || ||	TRUE	igd	NA	NA	NA	NA	NA	NA	NA	genus.Odoribacter.id.952	0.0161372	3.68e-06	TRUE	reported	7WYbbE	textfile	2	TRUE	0.00110512	20.2881
rs4793970	A	G	A	G	-0.0576329	0.0545	NA	0.3631	FALSE	FALSE	FALSE	finn-b-CD2_MULTIPLE_MYELOMA_PLASMA_CELL	17	46763962	0.0612	NA	0.3727	Multiple myeloma and malignant plasma cell neoplasms || id:finn-b-CD2_MULTIPLE_MYELOMA_PLASMA_CELL	Multiple myeloma and malignant plasma cell neoplasms	Multiple myeloma and malignant plasma cell neoplasms || ||	TRUE	igd	NA	NA	NA	NA	NA	NA	NA	genus.Odoribacter.id.952	0.0129154	6.03e-06	TRUE	reported	7WYbbE	textfile	2	TRUE	0.00108456	19.9103
rs6856150	G	A	G	A	0.0881922	0.0714	NA	0.1227	FALSE	FALSE	FALSE	finn-b-CD2_MULTIPLE_MYELOMA_PLASMA_CELL	4	11907559	0.0893	NA	0.4238	Multiple myeloma and malignant plasma cell neoplasms || id:finn-b-CD2_MULTIPLE_MYELOMA_PLASMA_CELL	Multiple myeloma and malignant plasma cell neoplasms	Multiple myeloma and malignant plasma cell neoplasms || ||	TRUE	igd	NA	NA	NA	NA	NA	NA	NA	genus.Odoribacter.id.952	0.0194146	6.06e-06	TRUE	reported	7WYbbE	textfile	2	TRUE	0.00112387	20.6326
rs74553962	T	G	T	G	0.121449	-0.0117	NA	0.07616	FALSE	FALSE	FALSE	finn-b-CD2_MULTIPLE_MYELOMA_PLASMA_CELL	8	69677480	0.1116	NA	0.9165	Multiple myeloma and malignant plasma cell neoplasms || id:finn-b-CD2_MULTIPLE_MYELOMA_PLASMA_CELL	Multiple myeloma and malignant plasma cell neoplasms	Multiple myeloma and malignant plasma cell neoplasms || ||	TRUE	igd	NA	NA	NA	NA	NA	NA	NA	genus.Odoribacter.id.952	0.0264106	9.49e-06	TRUE	reported	7WYbbE	textfile	2	TRUE	0.00115168	21.1438
rs77779484	G	A	G	A	-0.133489	0.0359	NA	0.06088	FALSE	FALSE	FALSE	finn-b-CD2_MULTIPLE_MYELOMA_PLASMA_CELL	12	67655943	0.1228	NA	0.7701	Multiple myeloma and malignant plasma cell neoplasms || id:finn-b-CD2_MULTIPLE_MYELOMA_PLASMA_CELL	Multiple myeloma and malignant plasma cell neoplasms	Multiple myeloma and malignant plasma cell neoplasms || ||	TRUE	igd	NA	NA	NA	NA	NA	NA	NA	genus.Odoribacter.id.952	0.0268526	6.56e-07	TRUE	reported	7WYbbE	textfile	2	TRUE	0.00134566	24.71
rs10098492	T	C	T	C	0.132323	-0.0169	NA	0.05722	FALSE	FALSE	FALSE	finn-b-CD2_MULTIPLE_MYELOMA_PLASMA_CELL	8	113109756	0.1254	NA	0.8928	Multiple myeloma and malignant plasma cell neoplasms || id:finn-b-CD2_MULTIPLE_MYELOMA_PLASMA_CELL	Multiple myeloma and malignant plasma cell neoplasms	Multiple myeloma and malignant plasma cell neoplasms || ||	TRUE	igd	NA	NA	NA	NA	NA	NA	NA	genus.Enterorhabdus.id.820	0.0293688	6.41e-06	TRUE	reported	IRDU4M	textfile	2	TRUE	0.00110565	20.2979
rs114731706	T	G	T	G	0.182308	-0.0919	NA	0.03201	FALSE	FALSE	FALSE	finn-b-CD2_MULTIPLE_MYELOMA_PLASMA_CELL	2	19611953	0.167	NA	0.5822	Multiple myeloma and malignant plasma cell neoplasms || id:finn-b-CD2_MULTIPLE_MYELOMA_PLASMA_CELL	Multiple myeloma and malignant plasma cell neoplasms	Multiple myeloma and malignant plasma cell neoplasms || ||	TRUE	igd	NA	NA	NA	NA	NA	NA	NA	genus.Enterorhabdus.id.820	0.0382298	2.17e-06	TRUE	reported	IRDU4M	textfile	2	TRUE	0.00123843	22.7384
rs2051957	C	T	C	T	0.0843291	-0.0718	NA	0.2001	FALSE	FALSE	FALSE	finn-b-CD2_MULTIPLE_MYELOMA_PLASMA_CELL	7	89709883	0.0737	NA	0.3296	Multiple myeloma and malignant plasma cell neoplasms || id:finn-b-CD2_MULTIPLE_MYELOMA_PLASMA_CELL	Multiple myeloma and malignant plasma cell neoplasms	Multiple myeloma and malignant plasma cell neoplasms || ||	TRUE	igd	NA	NA	NA	NA	NA	NA	NA	genus.Enterorhabdus.id.820	0.0189864	8.9e-06	TRUE	reported	IRDU4M	textfile	2	TRUE	0.00107449	19.7252
rs3017103	A	G	A	G	0.0980897	-0.0365	NA	0.1919	FALSE	FALSE	FALSE	finn-b-CD2_MULTIPLE_MYELOMA_PLASMA_CELL	11	62174193	0.0745	NA	0.6244	Multiple myeloma and malignant plasma cell neoplasms || id:finn-b-CD2_MULTIPLE_MYELOMA_PLASMA_CELL	Multiple myeloma and malignant plasma cell neoplasms	Multiple myeloma and malignant plasma cell neoplasms || ||	TRUE	igd	NA	NA	NA	NA	NA	NA	NA	genus.Enterorhabdus.id.820	0.0208995	2.94e-06	TRUE	reported	IRDU4M	textfile	2	TRUE	0.00119965	22.0257
rs73331712	T	C	T	C	0.26199	-0.3317	NA	0.04143	FALSE	FALSE	FALSE	finn-b-CD2_MULTIPLE_MYELOMA_PLASMA_CELL	12	69515102	0.1458	NA	0.0229599	Multiple myeloma and malignant plasma cell neoplasms || id:finn-b-CD2_MULTIPLE_MYELOMA_PLASMA_CELL	Multiple myeloma and malignant plasma cell neoplasms	Multiple myeloma and malignant plasma cell neoplasms || ||	TRUE	igd	NA	NA	NA	NA	NA	NA	NA	genus.Enterorhabdus.id.820	0.055123	4.85e-06	TRUE	reported	IRDU4M	textfile	2	TRUE	0.00123018	22.5868
rs77655283	G	A	G	A	0.132988	0.14	NA	0.06967	FALSE	FALSE	FALSE	finn-b-CD2_MULTIPLE_MYELOMA_PLASMA_CELL	2	236439879	0.1154	NA	0.2249	Multiple myeloma and malignant plasma cell neoplasms || id:finn-b-CD2_MULTIPLE_MYELOMA_PLASMA_CELL	Multiple myeloma and malignant plasma cell neoplasms	Multiple myeloma and malignant plasma cell neoplasms || ||	TRUE	igd	NA	NA	NA	NA	NA	NA	NA	genus.Enterorhabdus.id.820	0.0298306	5.88e-06	TRUE	reported	IRDU4M	textfile	2	TRUE	0.00108251	19.8725
rs1010560	C	A	C	A	0.0580232	-0.0175	NA	0.2683	FALSE	FALSE	FALSE	finn-b-CD2_MULTIPLE_MYELOMA_PLASMA_CELL	1	30400301	0.0662	NA	0.791099	Multiple myeloma and malignant plasma cell neoplasms || id:finn-b-CD2_MULTIPLE_MYELOMA_PLASMA_CELL	Multiple myeloma and malignant plasma cell neoplasms	Multiple myeloma and malignant plasma cell neoplasms || ||	TRUE	igd	NA	NA	NA	NA	NA	NA	NA	genus.Coprococcus1.id.11301	0.0122722	1.96e-06	TRUE	reported	o3EO4I	textfile	2	TRUE	0.0012174	22.3519
rs12794898	G	T	G	T	0.0903299	-0.0273	NA	0.129	FALSE	FALSE	FALSE	finn-b-CD2_MULTIPLE_MYELOMA_PLASMA_CELL	11	124554061	0.0885	NA	0.757801	Multiple myeloma and malignant plasma cell neoplasms || id:finn-b-CD2_MULTIPLE_MYELOMA_PLASMA_CELL	Multiple myeloma and malignant plasma cell neoplasms	Multiple myeloma and malignant plasma cell neoplasms || ||	TRUE	igd	NA	NA	NA	NA	NA	NA	NA	genus.Coprococcus1.id.11301	0.0197212	4.92e-06	TRUE	reported	o3EO4I	textfile	2	TRUE	0.00114261	20.9772
rs1519491	T	C	T	C	0.0499197	0.0786	NA	0.3972	FALSE	FALSE	FALSE	finn-b-CD2_MULTIPLE_MYELOMA_PLASMA_CELL	2	22079770	0.06	NA	0.1896	Multiple myeloma and malignant plasma cell neoplasms || id:finn-b-CD2_MULTIPLE_MYELOMA_PLASMA_CELL	Multiple myeloma and malignant plasma cell neoplasms	Multiple myeloma and malignant plasma cell neoplasms || ||	TRUE	igd	NA	NA	NA	NA	NA	NA	NA	genus.Coprococcus1.id.11301	0.0113558	8.95e-06	TRUE	reported	o3EO4I	textfile	2	TRUE	0.00105258	19.3225
rs1576241	A	G	A	G	-0.0510343	0.0737	NA	0.3807	FALSE	FALSE	FALSE	finn-b-CD2_MULTIPLE_MYELOMA_PLASMA_CELL	6	72529277	0.0602	NA	0.2208	Multiple myeloma and malignant plasma cell neoplasms || id:finn-b-CD2_MULTIPLE_MYELOMA_PLASMA_CELL	Multiple myeloma and malignant plasma cell neoplasms	Multiple myeloma and malignant plasma cell neoplasms || ||	TRUE	igd	NA	NA	NA	NA	NA	NA	NA	genus.Coprococcus1.id.11301	0.0109535	3.33e-06	TRUE	reported	o3EO4I	textfile	2	TRUE	0.00118225	21.7058
rs1762123	C	T	C	T	-0.0891532	0.2209	NA	0.1024	FALSE	FALSE	FALSE	finn-b-CD2_MULTIPLE_MYELOMA_PLASMA_CELL	6	150289707	0.0967	NA	0.0223398	Multiple myeloma and malignant plasma cell neoplasms || id:finn-b-CD2_MULTIPLE_MYELOMA_PLASMA_CELL	Multiple myeloma and malignant plasma cell neoplasms	Multiple myeloma and malignant plasma cell neoplasms || ||	TRUE	igd	TRUE	rs1762123	rs4870163	C	T	T	C	genus.Coprococcus1.id.11301	0.0198554	8.01e-06	TRUE	reported	o3EO4I	textfile	2	TRUE	0.0010981	20.159
rs2907920	A	G	A	G	0.0561173	-0.0511	NA	0.2845	FALSE	FALSE	FALSE	finn-b-CD2_MULTIPLE_MYELOMA_PLASMA_CELL	19	2600717	0.0653	NA	0.4345	Multiple myeloma and malignant plasma cell neoplasms || id:finn-b-CD2_MULTIPLE_MYELOMA_PLASMA_CELL	Multiple myeloma and malignant plasma cell neoplasms	Multiple myeloma and malignant plasma cell neoplasms || ||	TRUE	igd	NA	NA	NA	NA	NA	NA	NA	genus.Coprococcus1.id.11301	0.0126824	7.65e-06	TRUE	reported	o3EO4I	textfile	2	TRUE	0.00106642	19.5769
rs4277593	G	A	G	A	-0.0585649	-0.0512	NA	0.4102	FALSE	FALSE	FALSE	finn-b-CD2_MULTIPLE_MYELOMA_PLASMA_CELL	20	4319420	0.0594	NA	0.3887	Multiple myeloma and malignant plasma cell neoplasms || id:finn-b-CD2_MULTIPLE_MYELOMA_PLASMA_CELL	Multiple myeloma and malignant plasma cell neoplasms	Multiple myeloma and malignant plasma cell neoplasms || ||	TRUE	igd	NA	NA	NA	NA	NA	NA	NA	genus.Coprococcus1.id.11301	0.0109914	1.14e-07	TRUE	reported	o3EO4I	textfile	2	TRUE	0.00154561	28.3873
rs56405618	A	G	A	G	-0.08963	0.0466	NA	0.1156	FALSE	FALSE	FALSE	finn-b-CD2_MULTIPLE_MYELOMA_PLASMA_CELL	4	174468316	0.0927	NA	0.6153	Multiple myeloma and malignant plasma cell neoplasms || id:finn-b-CD2_MULTIPLE_MYELOMA_PLASMA_CELL	Multiple myeloma and malignant plasma cell neoplasms	Multiple myeloma and malignant plasma cell neoplasms || ||	TRUE	igd	NA	NA	NA	NA	NA	NA	NA	genus.Coprococcus1.id.11301	0.0186508	1.57e-06	TRUE	reported	o3EO4I	textfile	2	TRUE	0.00125767	23.0921
rs73031725	T	C	T	C	0.167591	-0.3275	NA	0.03135	FALSE	FALSE	FALSE	finn-b-CD2_MULTIPLE_MYELOMA_PLASMA_CELL	11	134622282	0.1682	NA	0.0514897	Multiple myeloma and malignant plasma cell neoplasms || id:finn-b-CD2_MULTIPLE_MYELOMA_PLASMA_CELL	Multiple myeloma and malignant plasma cell neoplasms	Multiple myeloma and malignant plasma cell neoplasms || ||	TRUE	igd	NA	NA	NA	NA	NA	NA	NA	genus.Coprococcus1.id.11301	0.0355224	1.98e-06	TRUE	reported	o3EO4I	textfile	2	TRUE	0.00121219	22.2561
rs73167075	T	C	T	C	0.0573137	-0.2241	NA	0.21	FALSE	FALSE	FALSE	finn-b-CD2_MULTIPLE_MYELOMA_PLASMA_CELL	3	165693143	0.0719	NA	0.00181798	Multiple myeloma and malignant plasma cell neoplasms || id:finn-b-CD2_MULTIPLE_MYELOMA_PLASMA_CELL	Multiple myeloma and malignant plasma cell neoplasms	Multiple myeloma and malignant plasma cell neoplasms || ||	TRUE	igd	NA	NA	NA	NA	NA	NA	NA	genus.Coprococcus1.id.11301	0.0127573	8.57e-06	TRUE	reported	o3EO4I	textfile	2	TRUE	0.00109931	20.1814
rs74101919	T	C	T	C	-0.0718989	0.0805	NA	0.1084	FALSE	FALSE	FALSE	finn-b-CD2_MULTIPLE_MYELOMA_PLASMA_CELL	1	95424321	0.0935	NA	0.3892	Multiple myeloma and malignant plasma cell neoplasms || id:finn-b-CD2_MULTIPLE_MYELOMA_PLASMA_CELL	Multiple myeloma and malignant plasma cell neoplasms	Multiple myeloma and malignant plasma cell neoplasms || ||	TRUE	igd	NA	NA	NA	NA	NA	NA	NA	genus.Coprococcus1.id.11301	0.0144651	1.03e-06	TRUE	reported	o3EO4I	textfile	2	TRUE	0.00134529	24.7032
rs946513	C	T	C	T	0.205899	-0.1758	NA	0.046	FALSE	FALSE	FALSE	finn-b-CD2_MULTIPLE_MYELOMA_PLASMA_CELL	10	15913820	0.1422	NA	0.2162	Multiple myeloma and malignant plasma cell neoplasms || id:finn-b-CD2_MULTIPLE_MYELOMA_PLASMA_CELL	Multiple myeloma and malignant plasma cell neoplasms	Multiple myeloma and malignant plasma cell neoplasms || ||	TRUE	igd	NA	NA	NA	NA	NA	NA	NA	genus.Coprococcus1.id.11301	0.0460018	8.62e-06	TRUE	reported	o3EO4I	textfile	2	TRUE	0.00109115	20.0314
rs10108398	G	A	G	A	0.0769142	-0.0842	NA	0.2755	FALSE	FALSE	FALSE	finn-b-CD2_MULTIPLE_MYELOMA_PLASMA_CELL	8	59440824	0.0654	NA	0.198	Multiple myeloma and malignant plasma cell neoplasms || id:finn-b-CD2_MULTIPLE_MYELOMA_PLASMA_CELL	Multiple myeloma and malignant plasma cell neoplasms	Multiple myeloma and malignant plasma cell neoplasms || ||	TRUE	igd	NA	NA	NA	NA	NA	NA	NA	phylum.Tenericutes.id.3919	0.0153953	1.09e-06	TRUE	reported	CZMWmg	textfile	2	TRUE	0.00135909	24.9569
rs11890098	A	G	A	G	0.074438	0.0613	NA	0.2781	FALSE	FALSE	FALSE	finn-b-CD2_MULTIPLE_MYELOMA_PLASMA_CELL	2	157532549	0.0652	NA	0.3468	Multiple myeloma and malignant plasma cell neoplasms || id:finn-b-CD2_MULTIPLE_MYELOMA_PLASMA_CELL	Multiple myeloma and malignant plasma cell neoplasms	Multiple myeloma and malignant plasma cell neoplasms || ||	TRUE	igd	NA	NA	NA	NA	NA	NA	NA	phylum.Tenericutes.id.3919	0.0153389	9.57e-07	TRUE	reported	CZMWmg	textfile	2	TRUE	0.00128247	23.5481
rs12566890	T	G	T	G	-0.101147	-0.1533	NA	0.1318	FALSE	FALSE	FALSE	finn-b-CD2_MULTIPLE_MYELOMA_PLASMA_CELL	1	61850864	0.0875	NA	0.0796306	Multiple myeloma and malignant plasma cell neoplasms || id:finn-b-CD2_MULTIPLE_MYELOMA_PLASMA_CELL	Multiple myeloma and malignant plasma cell neoplasms	Multiple myeloma and malignant plasma cell neoplasms || ||	TRUE	igd	NA	NA	NA	NA	NA	NA	NA	phylum.Tenericutes.id.3919	0.0230978	3.65e-06	TRUE	reported	CZMWmg	textfile	2	TRUE	0.00104451	19.1742
rs17214486	C	A	C	A	0.06099	-0.0748	NA	0.3235	FALSE	FALSE	FALSE	finn-b-CD2_MULTIPLE_MYELOMA_PLASMA_CELL	14	97159674	0.063	NA	0.2354	Multiple myeloma and malignant plasma cell neoplasms || id:finn-b-CD2_MULTIPLE_MYELOMA_PLASMA_CELL	Multiple myeloma and malignant plasma cell neoplasms	Multiple myeloma and malignant plasma cell neoplasms || ||	TRUE	igd	NA	NA	NA	NA	NA	NA	NA	phylum.Tenericutes.id.3919	0.0135623	6.61e-06	TRUE	reported	CZMWmg	textfile	2	TRUE	0.00110147	20.2211
rs2464826	A	C	A	C	0.0944239	-0.028	NA	0.113	FALSE	FALSE	FALSE	finn-b-CD2_MULTIPLE_MYELOMA_PLASMA_CELL	7	79490250	0.093	NA	0.7634	Multiple myeloma and malignant plasma cell neoplasms || id:finn-b-CD2_MULTIPLE_MYELOMA_PLASMA_CELL	Multiple myeloma and malignant plasma cell neoplasms	Multiple myeloma and malignant plasma cell neoplasms || ||	TRUE	igd	NA	NA	NA	NA	NA	NA	NA	phylum.Tenericutes.id.3919	0.0211806	8.4e-06	TRUE	reported	CZMWmg	textfile	2	TRUE	0.00108247	19.8719
rs28537087	G	A	G	A	0.0820873	-0.0419	NA	0.2489	FALSE	FALSE	FALSE	finn-b-CD2_MULTIPLE_MYELOMA_PLASMA_CELL	15	95309676	0.0681	NA	0.5378	Multiple myeloma and malignant plasma cell neoplasms || id:finn-b-CD2_MULTIPLE_MYELOMA_PLASMA_CELL	Multiple myeloma and malignant plasma cell neoplasms	Multiple myeloma and malignant plasma cell neoplasms || ||	TRUE	igd	NA	NA	NA	NA	NA	NA	NA	phylum.Tenericutes.id.3919	0.0188312	8.07e-06	TRUE	reported	CZMWmg	textfile	2	TRUE	0.00103502	18.9998
rs3768491	A	G	A	G	-0.0681052	-0.0655	NA	0.2883	FALSE	FALSE	FALSE	finn-b-CD2_MULTIPLE_MYELOMA_PLASMA_CELL	1	109965986	0.0645	NA	0.3105	Multiple myeloma and malignant plasma cell neoplasms || id:finn-b-CD2_MULTIPLE_MYELOMA_PLASMA_CELL	Multiple myeloma and malignant plasma cell neoplasms	Multiple myeloma and malignant plasma cell neoplasms || ||	TRUE	igd	NA	NA	NA	NA	NA	NA	NA	phylum.Tenericutes.id.3919	0.0149061	4.23e-06	TRUE	reported	CZMWmg	textfile	2	TRUE	0.00113694	20.873
rs4885016	T	C	T	C	-0.0819606	-0.0245	NA	0.1348	FALSE	FALSE	FALSE	finn-b-CD2_MULTIPLE_MYELOMA_PLASMA_CELL	13	73170489	0.0863	NA	0.776201	Multiple myeloma and malignant plasma cell neoplasms || id:finn-b-CD2_MULTIPLE_MYELOMA_PLASMA_CELL	Multiple myeloma and malignant plasma cell neoplasms	Multiple myeloma and malignant plasma cell neoplasms || ||	TRUE	igd	NA	NA	NA	NA	NA	NA	NA	phylum.Tenericutes.id.3919	0.0181628	7.27e-06	TRUE	reported	CZMWmg	textfile	2	TRUE	0.00110908	20.3609
rs6043847	T	C	T	C	-0.114937	-0.0459	NA	0.05886	FALSE	FALSE	FALSE	finn-b-CD2_MULTIPLE_MYELOMA_PLASMA_CELL	20	16259524	0.125	NA	0.7136	Multiple myeloma and malignant plasma cell neoplasms || id:finn-b-CD2_MULTIPLE_MYELOMA_PLASMA_CELL	Multiple myeloma and malignant plasma cell neoplasms	Multiple myeloma and malignant plasma cell neoplasms || ||	TRUE	igd	NA	NA	NA	NA	NA	NA	NA	phylum.Tenericutes.id.3919	0.0248606	4.55e-06	TRUE	reported	CZMWmg	textfile	2	TRUE	0.00116411	21.3723
rs72901605	T	C	T	C	-0.0841852	-0.1347	NA	0.1149	FALSE	FALSE	FALSE	finn-b-CD2_MULTIPLE_MYELOMA_PLASMA_CELL	11	47103877	0.0921	NA	0.1437	Multiple myeloma and malignant plasma cell neoplasms || id:finn-b-CD2_MULTIPLE_MYELOMA_PLASMA_CELL	Multiple myeloma and malignant plasma cell neoplasms	Multiple myeloma and malignant plasma cell neoplasms || ||	TRUE	igd	NA	NA	NA	NA	NA	NA	NA	phylum.Tenericutes.id.3919	0.0178119	3.26e-06	TRUE	reported	CZMWmg	textfile	2	TRUE	0.00121653	22.3359
rs74603314	T	C	T	C	0.221639	0.1528	NA	0.04011	FALSE	FALSE	FALSE	finn-b-CD2_MULTIPLE_MYELOMA_PLASMA_CELL	14	46519718	0.1501	NA	0.3088	Multiple myeloma and malignant plasma cell neoplasms || id:finn-b-CD2_MULTIPLE_MYELOMA_PLASMA_CELL	Multiple myeloma and malignant plasma cell neoplasms	Multiple myeloma and malignant plasma cell neoplasms || ||	TRUE	igd	NA	NA	NA	NA	NA	NA	NA	phylum.Tenericutes.id.3919	0.0462918	1.56e-06	TRUE	reported	CZMWmg	textfile	2	TRUE	0.00124837	22.9213
rs78169027	A	G	A	G	-0.108283	0.151	NA	0.06147	FALSE	FALSE	FALSE	finn-b-CD2_MULTIPLE_MYELOMA_PLASMA_CELL	11	108439087	0.1239	NA	0.2229	Multiple myeloma and malignant plasma cell neoplasms || id:finn-b-CD2_MULTIPLE_MYELOMA_PLASMA_CELL	Multiple myeloma and malignant plasma cell neoplasms	Multiple myeloma and malignant plasma cell neoplasms || ||	TRUE	igd	NA	NA	NA	NA	NA	NA	NA	phylum.Tenericutes.id.3919	0.0237289	5.88e-06	TRUE	reported	CZMWmg	textfile	2	TRUE	0.00113415	20.8217
rs10108398	G	A	G	A	0.0769142	-0.0842	NA	0.2755	FALSE	FALSE	FALSE	finn-b-CD2_MULTIPLE_MYELOMA_PLASMA_CELL	8	59440824	0.0654	NA	0.198	Multiple myeloma and malignant plasma cell neoplasms || id:finn-b-CD2_MULTIPLE_MYELOMA_PLASMA_CELL	Multiple myeloma and malignant plasma cell neoplasms	Multiple myeloma and malignant plasma cell neoplasms || ||	TRUE	igd	NA	NA	NA	NA	NA	NA	NA	class.Mollicutes.id.3920	0.0153953	1.09e-06	TRUE	reported	NSmsoS	textfile	2	TRUE	0.00135909	24.9569
rs11890098	A	G	A	G	0.074438	0.0613	NA	0.2781	FALSE	FALSE	FALSE	finn-b-CD2_MULTIPLE_MYELOMA_PLASMA_CELL	2	157532549	0.0652	NA	0.3468	Multiple myeloma and malignant plasma cell neoplasms || id:finn-b-CD2_MULTIPLE_MYELOMA_PLASMA_CELL	Multiple myeloma and malignant plasma cell neoplasms	Multiple myeloma and malignant plasma cell neoplasms || ||	TRUE	igd	NA	NA	NA	NA	NA	NA	NA	class.Mollicutes.id.3920	0.0153389	9.57e-07	TRUE	reported	NSmsoS	textfile	2	TRUE	0.00128247	23.5481
rs12566890	T	G	T	G	-0.101147	-0.1533	NA	0.1318	FALSE	FALSE	FALSE	finn-b-CD2_MULTIPLE_MYELOMA_PLASMA_CELL	1	61850864	0.0875	NA	0.0796306	Multiple myeloma and malignant plasma cell neoplasms || id:finn-b-CD2_MULTIPLE_MYELOMA_PLASMA_CELL	Multiple myeloma and malignant plasma cell neoplasms	Multiple myeloma and malignant plasma cell neoplasms || ||	TRUE	igd	NA	NA	NA	NA	NA	NA	NA	class.Mollicutes.id.3920	0.0230978	3.65e-06	TRUE	reported	NSmsoS	textfile	2	TRUE	0.00104451	19.1742
rs17214486	C	A	C	A	0.06099	-0.0748	NA	0.3235	FALSE	FALSE	FALSE	finn-b-CD2_MULTIPLE_MYELOMA_PLASMA_CELL	14	97159674	0.063	NA	0.2354	Multiple myeloma and malignant plasma cell neoplasms || id:finn-b-CD2_MULTIPLE_MYELOMA_PLASMA_CELL	Multiple myeloma and malignant plasma cell neoplasms	Multiple myeloma and malignant plasma cell neoplasms || ||	TRUE	igd	NA	NA	NA	NA	NA	NA	NA	class.Mollicutes.id.3920	0.0135623	6.61e-06	TRUE	reported	NSmsoS	textfile	2	TRUE	0.00110147	20.2211
rs2464826	A	C	A	C	0.0944239	-0.028	NA	0.113	FALSE	FALSE	FALSE	finn-b-CD2_MULTIPLE_MYELOMA_PLASMA_CELL	7	79490250	0.093	NA	0.7634	Multiple myeloma and malignant plasma cell neoplasms || id:finn-b-CD2_MULTIPLE_MYELOMA_PLASMA_CELL	Multiple myeloma and malignant plasma cell neoplasms	Multiple myeloma and malignant plasma cell neoplasms || ||	TRUE	igd	NA	NA	NA	NA	NA	NA	NA	class.Mollicutes.id.3920	0.0211806	8.4e-06	TRUE	reported	NSmsoS	textfile	2	TRUE	0.00108247	19.8719
rs28537087	G	A	G	A	0.0820873	-0.0419	NA	0.2489	FALSE	FALSE	FALSE	finn-b-CD2_MULTIPLE_MYELOMA_PLASMA_CELL	15	95309676	0.0681	NA	0.5378	Multiple myeloma and malignant plasma cell neoplasms || id:finn-b-CD2_MULTIPLE_MYELOMA_PLASMA_CELL	Multiple myeloma and malignant plasma cell neoplasms	Multiple myeloma and malignant plasma cell neoplasms || ||	TRUE	igd	NA	NA	NA	NA	NA	NA	NA	class.Mollicutes.id.3920	0.0188312	8.07e-06	TRUE	reported	NSmsoS	textfile	2	TRUE	0.00103502	18.9998
rs3768491	A	G	A	G	-0.0681052	-0.0655	NA	0.2883	FALSE	FALSE	FALSE	finn-b-CD2_MULTIPLE_MYELOMA_PLASMA_CELL	1	109965986	0.0645	NA	0.3105	Multiple myeloma and malignant plasma cell neoplasms || id:finn-b-CD2_MULTIPLE_MYELOMA_PLASMA_CELL	Multiple myeloma and malignant plasma cell neoplasms	Multiple myeloma and malignant plasma cell neoplasms || ||	TRUE	igd	NA	NA	NA	NA	NA	NA	NA	class.Mollicutes.id.3920	0.0149061	4.23e-06	TRUE	reported	NSmsoS	textfile	2	TRUE	0.00113694	20.873
rs4885016	T	C	T	C	-0.0819606	-0.0245	NA	0.1348	FALSE	FALSE	FALSE	finn-b-CD2_MULTIPLE_MYELOMA_PLASMA_CELL	13	73170489	0.0863	NA	0.776201	Multiple myeloma and malignant plasma cell neoplasms || id:finn-b-CD2_MULTIPLE_MYELOMA_PLASMA_CELL	Multiple myeloma and malignant plasma cell neoplasms	Multiple myeloma and malignant plasma cell neoplasms || ||	TRUE	igd	NA	NA	NA	NA	NA	NA	NA	class.Mollicutes.id.3920	0.0181628	7.27e-06	TRUE	reported	NSmsoS	textfile	2	TRUE	0.00110908	20.3609
rs6043847	T	C	T	C	-0.114937	-0.0459	NA	0.05886	FALSE	FALSE	FALSE	finn-b-CD2_MULTIPLE_MYELOMA_PLASMA_CELL	20	16259524	0.125	NA	0.7136	Multiple myeloma and malignant plasma cell neoplasms || id:finn-b-CD2_MULTIPLE_MYELOMA_PLASMA_CELL	Multiple myeloma and malignant plasma cell neoplasms	Multiple myeloma and malignant plasma cell neoplasms || ||	TRUE	igd	NA	NA	NA	NA	NA	NA	NA	class.Mollicutes.id.3920	0.0248606	4.55e-06	TRUE	reported	NSmsoS	textfile	2	TRUE	0.00116411	21.3723
rs72901605	T	C	T	C	-0.0841852	-0.1347	NA	0.1149	FALSE	FALSE	FALSE	finn-b-CD2_MULTIPLE_MYELOMA_PLASMA_CELL	11	47103877	0.0921	NA	0.1437	Multiple myeloma and malignant plasma cell neoplasms || id:finn-b-CD2_MULTIPLE_MYELOMA_PLASMA_CELL	Multiple myeloma and malignant plasma cell neoplasms	Multiple myeloma and malignant plasma cell neoplasms || ||	TRUE	igd	NA	NA	NA	NA	NA	NA	NA	class.Mollicutes.id.3920	0.0178119	3.26e-06	TRUE	reported	NSmsoS	textfile	2	TRUE	0.00121653	22.3359
rs74603314	T	C	T	C	0.221639	0.1528	NA	0.04011	FALSE	FALSE	FALSE	finn-b-CD2_MULTIPLE_MYELOMA_PLASMA_CELL	14	46519718	0.1501	NA	0.3088	Multiple myeloma and malignant plasma cell neoplasms || id:finn-b-CD2_MULTIPLE_MYELOMA_PLASMA_CELL	Multiple myeloma and malignant plasma cell neoplasms	Multiple myeloma and malignant plasma cell neoplasms || ||	TRUE	igd	NA	NA	NA	NA	NA	NA	NA	class.Mollicutes.id.3920	0.0462918	1.56e-06	TRUE	reported	NSmsoS	textfile	2	TRUE	0.00124837	22.9213
rs78169027	A	G	A	G	-0.108283	0.151	NA	0.06147	FALSE	FALSE	FALSE	finn-b-CD2_MULTIPLE_MYELOMA_PLASMA_CELL	11	108439087	0.1239	NA	0.2229	Multiple myeloma and malignant plasma cell neoplasms || id:finn-b-CD2_MULTIPLE_MYELOMA_PLASMA_CELL	Multiple myeloma and malignant plasma cell neoplasms	Multiple myeloma and malignant plasma cell neoplasms || ||	TRUE	igd	NA	NA	NA	NA	NA	NA	NA	class.Mollicutes.id.3920	0.0237289	5.88e-06	TRUE	reported	NSmsoS	textfile	2	TRUE	0.00113415	20.8217
rs10762312	G	A	G	A	-0.052368	-0.0438	NA	0.3104	FALSE	FALSE	FALSE	finn-b-CD2_MULTIPLE_MYELOMA_PLASMA_CELL	10	71571863	0.0632	NA	0.4877	Multiple myeloma and malignant plasma cell neoplasms || id:finn-b-CD2_MULTIPLE_MYELOMA_PLASMA_CELL	Multiple myeloma and malignant plasma cell neoplasms	Multiple myeloma and malignant plasma cell neoplasms || ||	TRUE	igd	NA	NA	NA	NA	NA	NA	NA	family.Porphyromonadaceae.id.943	0.0118814	8.7e-06	TRUE	reported	JJQJjQ	textfile	2	TRUE	0.00105812	19.4244
rs10858364	G	T	G	T	0.055316	0.0036	NA	0.2512	FALSE	FALSE	FALSE	finn-b-CD2_MULTIPLE_MYELOMA_PLASMA_CELL	9	138076081	0.0694	NA	0.9581	Multiple myeloma and malignant plasma cell neoplasms || id:finn-b-CD2_MULTIPLE_MYELOMA_PLASMA_CELL	Multiple myeloma and malignant plasma cell neoplasms	Multiple myeloma and malignant plasma cell neoplasms || ||	TRUE	igd	NA	NA	NA	NA	NA	NA	NA	family.Porphyromonadaceae.id.943	0.012085	4.31e-06	TRUE	reported	JJQJjQ	textfile	2	TRUE	0.00114107	20.9489
rs12486680	A	C	A	C	0.0984639	0.0677	NA	0.1069	FALSE	FALSE	FALSE	finn-b-CD2_MULTIPLE_MYELOMA_PLASMA_CELL	3	191568066	0.0955	NA	0.4784	Multiple myeloma and malignant plasma cell neoplasms || id:finn-b-CD2_MULTIPLE_MYELOMA_PLASMA_CELL	Multiple myeloma and malignant plasma cell neoplasms	Multiple myeloma and malignant plasma cell neoplasms || ||	TRUE	igd	NA	NA	NA	NA	NA	NA	NA	family.Porphyromonadaceae.id.943	0.0218573	4.29e-06	TRUE	reported	JJQJjQ	textfile	2	TRUE	0.0011053	20.2915
rs17065783	A	G	A	G	-0.059133	0.0266	NA	0.1581	FALSE	FALSE	FALSE	finn-b-CD2_MULTIPLE_MYELOMA_PLASMA_CELL	3	62035586	0.0799	NA	0.7396	Multiple myeloma and malignant plasma cell neoplasms || id:finn-b-CD2_MULTIPLE_MYELOMA_PLASMA_CELL	Multiple myeloma and malignant plasma cell neoplasms	Multiple myeloma and malignant plasma cell neoplasms || ||	TRUE	igd	NA	NA	NA	NA	NA	NA	NA	family.Porphyromonadaceae.id.943	0.0122235	1.79e-06	TRUE	reported	JJQJjQ	textfile	2	TRUE	0.00127443	23.4002
rs1980561	A	G	A	G	-0.0485289	0.0921	NA	0.4755	FALSE	FALSE	FALSE	finn-b-CD2_MULTIPLE_MYELOMA_PLASMA_CELL	14	63386516	0.0587	NA	0.1167	Multiple myeloma and malignant plasma cell neoplasms || id:finn-b-CD2_MULTIPLE_MYELOMA_PLASMA_CELL	Multiple myeloma and malignant plasma cell neoplasms	Multiple myeloma and malignant plasma cell neoplasms || ||	TRUE	igd	NA	NA	NA	NA	NA	NA	NA	family.Porphyromonadaceae.id.943	0.0109284	8.95e-06	TRUE	reported	JJQJjQ	textfile	2	TRUE	0.00107405	19.7171
rs35233670	T	C	T	C	-0.0473576	-0.0234	NA	0.5245	FALSE	FALSE	FALSE	finn-b-CD2_MULTIPLE_MYELOMA_PLASMA_CELL	17	63750903	0.0585	NA	0.6891	Multiple myeloma and malignant plasma cell neoplasms || id:finn-b-CD2_MULTIPLE_MYELOMA_PLASMA_CELL	Multiple myeloma and malignant plasma cell neoplasms	Multiple myeloma and malignant plasma cell neoplasms || ||	TRUE	igd	NA	NA	NA	NA	NA	NA	NA	family.Porphyromonadaceae.id.943	0.010602	7.91e-06	TRUE	reported	JJQJjQ	textfile	2	TRUE	0.00108676	19.9508
rs35961441	A	C	A	C	0.0915257	0.016	NA	0.03796	FALSE	FALSE	FALSE	finn-b-CD2_MULTIPLE_MYELOMA_PLASMA_CELL	1	240929774	0.1516	NA	0.9158	Multiple myeloma and malignant plasma cell neoplasms || id:finn-b-CD2_MULTIPLE_MYELOMA_PLASMA_CELL	Multiple myeloma and malignant plasma cell neoplasms	Multiple myeloma and malignant plasma cell neoplasms || ||	TRUE	igd	NA	NA	NA	NA	NA	NA	NA	family.Porphyromonadaceae.id.943	0.0207306	8.37e-06	TRUE	reported	JJQJjQ	textfile	2	TRUE	0.0010617	19.4902
rs6953849	A	G	A	G	0.0718149	0.0269	NA	0.1786	FALSE	FALSE	FALSE	finn-b-CD2_MULTIPLE_MYELOMA_PLASMA_CELL	7	69251692	0.0762	NA	0.724101	Multiple myeloma and malignant plasma cell neoplasms || id:finn-b-CD2_MULTIPLE_MYELOMA_PLASMA_CELL	Multiple myeloma and malignant plasma cell neoplasms	Multiple myeloma and malignant plasma cell neoplasms || ||	TRUE	igd	NA	NA	NA	NA	NA	NA	NA	family.Porphyromonadaceae.id.943	0.0150724	2.44e-06	TRUE	reported	JJQJjQ	textfile	2	TRUE	0.00123631	22.6994
rs7330827	T	C	T	C	-0.103842	-0.0942	NA	0.05964	FALSE	FALSE	FALSE	finn-b-CD2_MULTIPLE_MYELOMA_PLASMA_CELL	13	23531802	0.1243	NA	0.4488	Multiple myeloma and malignant plasma cell neoplasms || id:finn-b-CD2_MULTIPLE_MYELOMA_PLASMA_CELL	Multiple myeloma and malignant plasma cell neoplasms	Multiple myeloma and malignant plasma cell neoplasms || ||	TRUE	igd	NA	NA	NA	NA	NA	NA	NA	family.Porphyromonadaceae.id.943	0.0237355	8.05e-06	TRUE	reported	JJQJjQ	textfile	2	TRUE	0.00104255	19.1382
rs864093	A	C	A	C	-0.0527939	0.047	NA	0.211	FALSE	FALSE	FALSE	finn-b-CD2_MULTIPLE_MYELOMA_PLASMA_CELL	4	149825977	0.0719	NA	0.5129	Multiple myeloma and malignant plasma cell neoplasms || id:finn-b-CD2_MULTIPLE_MYELOMA_PLASMA_CELL	Multiple myeloma and malignant plasma cell neoplasms	Multiple myeloma and malignant plasma cell neoplasms || ||	TRUE	igd	NA	NA	NA	NA	NA	NA	NA	family.Porphyromonadaceae.id.943	0.0117499	9.6e-06	TRUE	reported	JJQJjQ	textfile	2	TRUE	0.00109956	20.1859
rs111373036	A	G	A	G	-0.0858259	0.0484	NA	0.1425	FALSE	FALSE	FALSE	finn-b-CD2_MULTIPLE_MYELOMA_PLASMA_CELL	1	204056176	0.0834	NA	0.562	Multiple myeloma and malignant plasma cell neoplasms || id:finn-b-CD2_MULTIPLE_MYELOMA_PLASMA_CELL	Multiple myeloma and malignant plasma cell neoplasms	Multiple myeloma and malignant plasma cell neoplasms || ||	TRUE	igd	NA	NA	NA	NA	NA	NA	NA	genus.unknowngenus.id.2001	0.0179766	1.7e-06	TRUE	reported	hXKz5W	textfile	2	TRUE	0.00124131	22.7915
rs11140959	A	G	A	G	0.190401	-0.0513	NA	0.1349	FALSE	FALSE	FALSE	finn-b-CD2_MULTIPLE_MYELOMA_PLASMA_CELL	9	88020057	0.0861	NA	0.551001	Multiple myeloma and malignant plasma cell neoplasms || id:finn-b-CD2_MULTIPLE_MYELOMA_PLASMA_CELL	Multiple myeloma and malignant plasma cell neoplasms	Multiple myeloma and malignant plasma cell neoplasms || ||	TRUE	igd	NA	NA	NA	NA	NA	NA	NA	genus.unknowngenus.id.2001	0.0432674	6.2e-06	TRUE	reported	hXKz5W	textfile	2	TRUE	0.00105478	19.3629
rs12696594	A	G	A	G	-0.0636249	0.0378	NA	0.4474	FALSE	FALSE	FALSE	finn-b-CD2_MULTIPLE_MYELOMA_PLASMA_CELL	3	189357616	0.059	NA	0.5214	Multiple myeloma and malignant plasma cell neoplasms || id:finn-b-CD2_MULTIPLE_MYELOMA_PLASMA_CELL	Multiple myeloma and malignant plasma cell neoplasms	Multiple myeloma and malignant plasma cell neoplasms || ||	TRUE	igd	NA	NA	NA	NA	NA	NA	NA	genus.unknowngenus.id.2001	0.0140502	6.11e-06	TRUE	reported	hXKz5W	textfile	2	TRUE	0.00111687	20.5041
rs2136103	T	C	T	C	0.0754533	-0.0409	NA	0.2665	FALSE	FALSE	FALSE	finn-b-CD2_MULTIPLE_MYELOMA_PLASMA_CELL	8	118729182	0.0663	NA	0.5369	Multiple myeloma and malignant plasma cell neoplasms || id:finn-b-CD2_MULTIPLE_MYELOMA_PLASMA_CELL	Multiple myeloma and malignant plasma cell neoplasms	Multiple myeloma and malignant plasma cell neoplasms || ||	TRUE	igd	NA	NA	NA	NA	NA	NA	NA	genus.unknowngenus.id.2001	0.0154038	6.73e-07	TRUE	reported	hXKz5W	textfile	2	TRUE	0.00130656	23.9911
rs2599390	G	A	G	A	0.094049	0.0474	NA	0.1245	FALSE	FALSE	FALSE	finn-b-CD2_MULTIPLE_MYELOMA_PLASMA_CELL	8	70926204	0.0882	NA	0.590999	Multiple myeloma and malignant plasma cell neoplasms || id:finn-b-CD2_MULTIPLE_MYELOMA_PLASMA_CELL	Multiple myeloma and malignant plasma cell neoplasms	Multiple myeloma and malignant plasma cell neoplasms || ||	TRUE	igd	NA	NA	NA	NA	NA	NA	NA	genus.unknowngenus.id.2001	0.0198355	3.03e-06	TRUE	reported	hXKz5W	textfile	2	TRUE	0.00122431	22.479
rs55736413	C	T	C	T	0.158132	-0.0319	NA	0.04657	FALSE	FALSE	FALSE	finn-b-CD2_MULTIPLE_MYELOMA_PLASMA_CELL	6	129231261	0.1391	NA	0.8186	Multiple myeloma and malignant plasma cell neoplasms || id:finn-b-CD2_MULTIPLE_MYELOMA_PLASMA_CELL	Multiple myeloma and malignant plasma cell neoplasms	Multiple myeloma and malignant plasma cell neoplasms || ||	TRUE	igd	NA	NA	NA	NA	NA	NA	NA	genus.unknowngenus.id.2001	0.0357614	8.45e-06	TRUE	reported	hXKz5W	textfile	2	TRUE	0.00106499	19.5506
rs58850151	T	C	T	C	-0.0808936	-0.0362	NA	0.2673	FALSE	FALSE	FALSE	finn-b-CD2_MULTIPLE_MYELOMA_PLASMA_CELL	18	39835030	0.0661	NA	0.5837	Multiple myeloma and malignant plasma cell neoplasms || id:finn-b-CD2_MULTIPLE_MYELOMA_PLASMA_CELL	Multiple myeloma and malignant plasma cell neoplasms	Multiple myeloma and malignant plasma cell neoplasms || ||	TRUE	igd	NA	NA	NA	NA	NA	NA	NA	genus.unknowngenus.id.2001	0.018154	7.48e-06	TRUE	reported	hXKz5W	textfile	2	TRUE	0.00108147	19.8535
rs6516833	A	G	A	G	0.134075	0.1985	NA	0.0422	FALSE	FALSE	FALSE	finn-b-CD2_MULTIPLE_MYELOMA_PLASMA_CELL	21	29703375	0.1445	NA	0.1694	Multiple myeloma and malignant plasma cell neoplasms || id:finn-b-CD2_MULTIPLE_MYELOMA_PLASMA_CELL	Multiple myeloma and malignant plasma cell neoplasms	Multiple myeloma and malignant plasma cell neoplasms || ||	TRUE	igd	TRUE	rs6516833	rs2831704	A	G	A	G	genus.unknowngenus.id.2001	0.0277636	2.34e-06	TRUE	reported	hXKz5W	textfile	2	TRUE	0.00126997	23.3183
rs7334707	T	G	T	G	0.118994	-0.0213	NA	0.0497	FALSE	FALSE	FALSE	finn-b-CD2_MULTIPLE_MYELOMA_PLASMA_CELL	13	39470153	0.1346	NA	0.8742	Multiple myeloma and malignant plasma cell neoplasms || id:finn-b-CD2_MULTIPLE_MYELOMA_PLASMA_CELL	Multiple myeloma and malignant plasma cell neoplasms	Multiple myeloma and malignant plasma cell neoplasms || ||	TRUE	igd	NA	NA	NA	NA	NA	NA	NA	genus.unknowngenus.id.2001	0.0266494	6.25e-06	TRUE	reported	hXKz5W	textfile	2	TRUE	0.00108593	19.9354
rs79929882	A	G	A	G	-0.104457	-0.0406	NA	0.1249	FALSE	FALSE	FALSE	finn-b-CD2_MULTIPLE_MYELOMA_PLASMA_CELL	10	130677483	0.0893	NA	0.6497	Multiple myeloma and malignant plasma cell neoplasms || id:finn-b-CD2_MULTIPLE_MYELOMA_PLASMA_CELL	Multiple myeloma and malignant plasma cell neoplasms	Multiple myeloma and malignant plasma cell neoplasms || ||	TRUE	igd	NA	NA	NA	NA	NA	NA	NA	genus.unknowngenus.id.2001	0.0232394	5.92e-06	TRUE	reported	hXKz5W	textfile	2	TRUE	0.00110039	20.2013
rs10131724	A	C	A	C	-0.199832	-0.1119	NA	0.0997	FALSE	FALSE	FALSE	finn-b-CD2_MULTIPLE_MYELOMA_PLASMA_CELL	14	52219066	0.0992	NA	0.2591	Multiple myeloma and malignant plasma cell neoplasms || id:finn-b-CD2_MULTIPLE_MYELOMA_PLASMA_CELL	Multiple myeloma and malignant plasma cell neoplasms	Multiple myeloma and malignant plasma cell neoplasms || ||	TRUE	igd	NA	NA	NA	NA	NA	NA	NA	genus..Eubacteriumruminantiumgroup.id.11340	0.0414577	2.39e-06	TRUE	reported	lob6dV	textfile	2	TRUE	0.00126524	23.2313
rs10923018	G	A	G	A	0.0726438	0.0128	NA	0.5782	FALSE	FALSE	FALSE	finn-b-CD2_MULTIPLE_MYELOMA_PLASMA_CELL	1	88523399	0.0591	NA	0.8279	Multiple myeloma and malignant plasma cell neoplasms || id:finn-b-CD2_MULTIPLE_MYELOMA_PLASMA_CELL	Multiple myeloma and malignant plasma cell neoplasms	Multiple myeloma and malignant plasma cell neoplasms || ||	TRUE	igd	NA	NA	NA	NA	NA	NA	NA	genus..Eubacteriumruminantiumgroup.id.11340	0.0160924	6.8e-06	TRUE	reported	lob6dV	textfile	2	TRUE	0.00110987	20.3755
rs11637981	G	T	G	T	-0.073258	-0.0407	NA	0.557	FALSE	FALSE	FALSE	finn-b-CD2_MULTIPLE_MYELOMA_PLASMA_CELL	15	61289622	0.0588	NA	0.4894	Multiple myeloma and malignant plasma cell neoplasms || id:finn-b-CD2_MULTIPLE_MYELOMA_PLASMA_CELL	Multiple myeloma and malignant plasma cell neoplasms	Multiple myeloma and malignant plasma cell neoplasms || ||	TRUE	igd	NA	NA	NA	NA	NA	NA	NA	genus..Eubacteriumruminantiumgroup.id.11340	0.0160888	5.44e-06	TRUE	reported	lob6dV	textfile	2	TRUE	0.00112921	20.7308
rs13025464	T	C	T	C	-0.0737077	-0.0178	NA	0.4032	FALSE	FALSE	FALSE	finn-b-CD2_MULTIPLE_MYELOMA_PLASMA_CELL	2	201610645	0.0599	NA	0.766099	Multiple myeloma and malignant plasma cell neoplasms || id:finn-b-CD2_MULTIPLE_MYELOMA_PLASMA_CELL	Multiple myeloma and malignant plasma cell neoplasms	Multiple myeloma and malignant plasma cell neoplasms || ||	TRUE	igd	NA	NA	NA	NA	NA	NA	NA	genus..Eubacteriumruminantiumgroup.id.11340	0.0163786	6.97e-06	TRUE	reported	lob6dV	textfile	2	TRUE	0.00110305	20.2501
rs139749	C	T	C	T	-0.0845439	0.0372	NA	0.3419	FALSE	FALSE	FALSE	finn-b-CD2_MULTIPLE_MYELOMA_PLASMA_CELL	22	25303055	0.0621	NA	0.5496	Multiple myeloma and malignant plasma cell neoplasms || id:finn-b-CD2_MULTIPLE_MYELOMA_PLASMA_CELL	Multiple myeloma and malignant plasma cell neoplasms	Multiple myeloma and malignant plasma cell neoplasms || ||	TRUE	igd	NA	NA	NA	NA	NA	NA	NA	genus..Eubacteriumruminantiumgroup.id.11340	0.0171791	8.59e-07	TRUE	reported	lob6dV	textfile	2	TRUE	0.00131884	24.2169
rs16891896	G	A	G	A	-0.174787	-0.2299	NA	0.08475	FALSE	FALSE	FALSE	finn-b-CD2_MULTIPLE_MYELOMA_PLASMA_CELL	5	33897589	0.1052	NA	0.0288098	Multiple myeloma and malignant plasma cell neoplasms || id:finn-b-CD2_MULTIPLE_MYELOMA_PLASMA_CELL	Multiple myeloma and malignant plasma cell neoplasms	Multiple myeloma and malignant plasma cell neoplasms || ||	TRUE	igd	NA	NA	NA	NA	NA	NA	NA	genus..Eubacteriumruminantiumgroup.id.11340	0.0390573	2.38e-06	TRUE	reported	lob6dV	textfile	2	TRUE	0.00109079	20.0248
rs17519472	C	T	C	T	0.107804	0.15	NA	0.1398	FALSE	FALSE	FALSE	finn-b-CD2_MULTIPLE_MYELOMA_PLASMA_CELL	12	30360954	0.0845	NA	0.0759207	Multiple myeloma and malignant plasma cell neoplasms || id:finn-b-CD2_MULTIPLE_MYELOMA_PLASMA_CELL	Multiple myeloma and malignant plasma cell neoplasms	Multiple myeloma and malignant plasma cell neoplasms || ||	TRUE	igd	NA	NA	NA	NA	NA	NA	NA	genus..Eubacteriumruminantiumgroup.id.11340	0.0233984	4.7e-06	TRUE	reported	lob6dV	textfile	2	TRUE	0.00115611	21.2252
rs209813	G	A	G	A	-0.103488	-0.0651	NA	0.1452	FALSE	FALSE	FALSE	finn-b-CD2_MULTIPLE_MYELOMA_PLASMA_CELL	6	11953633	0.0832	NA	0.434	Multiple myeloma and malignant plasma cell neoplasms || id:finn-b-CD2_MULTIPLE_MYELOMA_PLASMA_CELL	Multiple myeloma and malignant plasma cell neoplasms	Multiple myeloma and malignant plasma cell neoplasms || ||	TRUE	igd	NA	NA	NA	NA	NA	NA	NA	genus..Eubacteriumruminantiumgroup.id.11340	0.0236391	9.23e-06	TRUE	reported	lob6dV	textfile	2	TRUE	0.00104392	19.1634
rs2116427	A	G	A	G	0.0911461	0.0837	NA	0.2553	FALSE	FALSE	FALSE	finn-b-CD2_MULTIPLE_MYELOMA_PLASMA_CELL	5	121182996	0.0671	NA	0.2122	Multiple myeloma and malignant plasma cell neoplasms || id:finn-b-CD2_MULTIPLE_MYELOMA_PLASMA_CELL	Multiple myeloma and malignant plasma cell neoplasms	Multiple myeloma and malignant plasma cell neoplasms || ||	TRUE	igd	NA	NA	NA	NA	NA	NA	NA	genus..Eubacteriumruminantiumgroup.id.11340	0.0182353	4.67e-07	TRUE	reported	lob6dV	textfile	2	TRUE	0.00136038	24.9806
rs2229917	A	G	A	G	0.153538	-0.0713	NA	0.04221	FALSE	FALSE	FALSE	finn-b-CD2_MULTIPLE_MYELOMA_PLASMA_CELL	9	130980937	0.1454	NA	0.6241	Multiple myeloma and malignant plasma cell neoplasms || id:finn-b-CD2_MULTIPLE_MYELOMA_PLASMA_CELL	Multiple myeloma and malignant plasma cell neoplasms	Multiple myeloma and malignant plasma cell neoplasms || ||	TRUE	igd	NA	NA	NA	NA	NA	NA	NA	genus..Eubacteriumruminantiumgroup.id.11340	0.0323922	2.16e-06	TRUE	reported	lob6dV	textfile	2	TRUE	0.00122354	22.4648
rs2418654	C	T	C	T	-0.0748879	-0.12	NA	0.4316	FALSE	FALSE	FALSE	finn-b-CD2_MULTIPLE_MYELOMA_PLASMA_CELL	2	71247578	0.0598	NA	0.0447301	Multiple myeloma and malignant plasma cell neoplasms || id:finn-b-CD2_MULTIPLE_MYELOMA_PLASMA_CELL	Multiple myeloma and malignant plasma cell neoplasms	Multiple myeloma and malignant plasma cell neoplasms || ||	TRUE	igd	NA	NA	NA	NA	NA	NA	NA	genus..Eubacteriumruminantiumgroup.id.11340	0.0165852	6.17e-06	TRUE	reported	lob6dV	textfile	2	TRUE	0.00111046	20.3862
rs2817174	C	T	C	T	-0.0734306	-0.0637	NA	0.3954	FALSE	FALSE	FALSE	finn-b-CD2_MULTIPLE_MYELOMA_PLASMA_CELL	1	3044181	0.0599	NA	0.2873	Multiple myeloma and malignant plasma cell neoplasms || id:finn-b-CD2_MULTIPLE_MYELOMA_PLASMA_CELL	Multiple myeloma and malignant plasma cell neoplasms	Multiple myeloma and malignant plasma cell neoplasms || ||	TRUE	igd	NA	NA	NA	NA	NA	NA	NA	genus..Eubacteriumruminantiumgroup.id.11340	0.0163687	7.87e-06	TRUE	reported	lob6dV	textfile	2	TRUE	0.0010961	20.1224
rs57340348	T	C	T	C	-0.0979429	0.0363	NA	0.2016	FALSE	FALSE	FALSE	finn-b-CD2_MULTIPLE_MYELOMA_PLASMA_CELL	6	130030114	0.0737	NA	0.6222	Multiple myeloma and malignant plasma cell neoplasms || id:finn-b-CD2_MULTIPLE_MYELOMA_PLASMA_CELL	Multiple myeloma and malignant plasma cell neoplasms	Multiple myeloma and malignant plasma cell neoplasms || ||	TRUE	igd	NA	NA	NA	NA	NA	NA	NA	genus..Eubacteriumruminantiumgroup.id.11340	0.0212166	4.93e-06	TRUE	reported	lob6dV	textfile	2	TRUE	0.00116062	21.3082
rs606117	A	G	A	G	0.0833243	-0.0886	NA	0.2703	FALSE	FALSE	FALSE	finn-b-CD2_MULTIPLE_MYELOMA_PLASMA_CELL	9	2539358	0.066	NA	0.1795	Multiple myeloma and malignant plasma cell neoplasms || id:finn-b-CD2_MULTIPLE_MYELOMA_PLASMA_CELL	Multiple myeloma and malignant plasma cell neoplasms	Multiple myeloma and malignant plasma cell neoplasms || ||	TRUE	igd	NA	NA	NA	NA	NA	NA	NA	genus..Eubacteriumruminantiumgroup.id.11340	0.018056	4.82e-06	TRUE	reported	lob6dV	textfile	2	TRUE	0.00115984	21.2938
rs6676699	G	T	G	T	-0.0888124	-0.0655	NA	0.302	FALSE	FALSE	FALSE	finn-b-CD2_MULTIPLE_MYELOMA_PLASMA_CELL	1	197978281	0.0639	NA	0.3055	Multiple myeloma and malignant plasma cell neoplasms || id:finn-b-CD2_MULTIPLE_MYELOMA_PLASMA_CELL	Multiple myeloma and malignant plasma cell neoplasms	Multiple myeloma and malignant plasma cell neoplasms || ||	TRUE	igd	NA	NA	NA	NA	NA	NA	NA	genus..Eubacteriumruminantiumgroup.id.11340	0.0196447	6.38e-06	TRUE	reported	lob6dV	textfile	2	TRUE	0.0011132	20.4366
rs7000472	A	G	A	G	-0.0762282	-0.0191	NA	0.4163	FALSE	FALSE	FALSE	finn-b-CD2_MULTIPLE_MYELOMA_PLASMA_CELL	8	138626268	0.0596	NA	0.748201	Multiple myeloma and malignant plasma cell neoplasms || id:finn-b-CD2_MULTIPLE_MYELOMA_PLASMA_CELL	Multiple myeloma and malignant plasma cell neoplasms	Multiple myeloma and malignant plasma cell neoplasms || ||	TRUE	igd	NA	NA	NA	NA	NA	NA	NA	genus..Eubacteriumruminantiumgroup.id.11340	0.016523	4.07e-06	TRUE	reported	lob6dV	textfile	2	TRUE	0.00115918	21.2816
rs72836424	C	T	C	T	-0.139825	-0.1041	NA	0.1109	FALSE	FALSE	FALSE	finn-b-CD2_MULTIPLE_MYELOMA_PLASMA_CELL	10	129037453	0.094	NA	0.2679	Multiple myeloma and malignant plasma cell neoplasms || id:finn-b-CD2_MULTIPLE_MYELOMA_PLASMA_CELL	Multiple myeloma and malignant plasma cell neoplasms	Multiple myeloma and malignant plasma cell neoplasms || ||	TRUE	igd	NA	NA	NA	NA	NA	NA	NA	genus..Eubacteriumruminantiumgroup.id.11340	0.030069	2.62e-06	TRUE	reported	lob6dV	textfile	2	TRUE	0.00117766	21.6214
rs73139629	A	C	A	C	-0.115098	-0.1331	NA	0.09224	FALSE	FALSE	FALSE	finn-b-CD2_MULTIPLE_MYELOMA_PLASMA_CELL	12	63306003	0.101	NA	0.1876	Multiple myeloma and malignant plasma cell neoplasms || id:finn-b-CD2_MULTIPLE_MYELOMA_PLASMA_CELL	Multiple myeloma and malignant plasma cell neoplasms	Multiple myeloma and malignant plasma cell neoplasms || ||	TRUE	igd	NA	NA	NA	NA	NA	NA	NA	genus..Eubacteriumruminantiumgroup.id.11340	0.0247909	5.36e-06	TRUE	reported	lob6dV	textfile	2	TRUE	0.00117392	21.5527
rs12057990	C	T	C	T	0.0589878	0.0463	NA	0.2689	FALSE	FALSE	FALSE	finn-b-CD2_MULTIPLE_MYELOMA_PLASMA_CELL	1	99491816	0.0658	NA	0.4813	Multiple myeloma and malignant plasma cell neoplasms || id:finn-b-CD2_MULTIPLE_MYELOMA_PLASMA_CELL	Multiple myeloma and malignant plasma cell neoplasms	Multiple myeloma and malignant plasma cell neoplasms || ||	TRUE	igd	TRUE	rs12057990	rs76721985	C	T	C	T	family.Prevotellaceae.id.960	0.0132268	8.97e-06	TRUE	reported	mMgC0o	textfile	2	TRUE	0.00108329	19.8868
rs12118202	T	C	T	C	-0.0751986	0.1788	NA	0.1815	FALSE	FALSE	FALSE	finn-b-CD2_MULTIPLE_MYELOMA_PLASMA_CELL	1	210681370	0.0756	NA	0.0179498	Multiple myeloma and malignant plasma cell neoplasms || id:finn-b-CD2_MULTIPLE_MYELOMA_PLASMA_CELL	Multiple myeloma and malignant plasma cell neoplasms	Multiple myeloma and malignant plasma cell neoplasms || ||	TRUE	igd	NA	NA	NA	NA	NA	NA	NA	family.Prevotellaceae.id.960	0.0147265	5.54e-07	TRUE	reported	mMgC0o	textfile	2	TRUE	0.00141972	26.0719
rs13069367	A	C	A	C	-0.0539768	0.0592	NA	0.4075	FALSE	FALSE	FALSE	finn-b-CD2_MULTIPLE_MYELOMA_PLASMA_CELL	3	71801830	0.0597	NA	0.3215	Multiple myeloma and malignant plasma cell neoplasms || id:finn-b-CD2_MULTIPLE_MYELOMA_PLASMA_CELL	Multiple myeloma and malignant plasma cell neoplasms	Multiple myeloma and malignant plasma cell neoplasms || ||	TRUE	igd	NA	NA	NA	NA	NA	NA	NA	family.Prevotellaceae.id.960	0.0119687	7.39e-06	TRUE	reported	mMgC0o	textfile	2	TRUE	0.00110774	20.3362
rs148376875	T	G	T	G	0.084515	-0.0248	NA	0.1528	FALSE	FALSE	FALSE	finn-b-CD2_MULTIPLE_MYELOMA_PLASMA_CELL	3	170126707	0.082	NA	0.7624	Multiple myeloma and malignant plasma cell neoplasms || id:finn-b-CD2_MULTIPLE_MYELOMA_PLASMA_CELL	Multiple myeloma and malignant plasma cell neoplasms	Multiple myeloma and malignant plasma cell neoplasms || ||	TRUE	igd	NA	NA	NA	NA	NA	NA	NA	family.Prevotellaceae.id.960	0.0179163	2.08e-06	TRUE	reported	mMgC0o	textfile	2	TRUE	0.00121184	22.2496
rs2206482	T	G	T	G	-0.0569105	-0.0255	NA	0.3954	FALSE	FALSE	FALSE	finn-b-CD2_MULTIPLE_MYELOMA_PLASMA_CELL	20	9771109	0.06	NA	0.671301	Multiple myeloma and malignant plasma cell neoplasms || id:finn-b-CD2_MULTIPLE_MYELOMA_PLASMA_CELL	Multiple myeloma and malignant plasma cell neoplasms	Multiple myeloma and malignant plasma cell neoplasms || ||	TRUE	igd	NA	NA	NA	NA	NA	NA	NA	family.Prevotellaceae.id.960	0.0117486	1.3e-06	TRUE	reported	mMgC0o	textfile	2	TRUE	0.00127778	23.4618
rs2278540	G	A	G	A	0.0554249	-0.0603	NA	0.3635	FALSE	FALSE	FALSE	finn-b-CD2_MULTIPLE_MYELOMA_PLASMA_CELL	3	32408916	0.0611	NA	0.3231	Multiple myeloma and malignant plasma cell neoplasms || id:finn-b-CD2_MULTIPLE_MYELOMA_PLASMA_CELL	Multiple myeloma and malignant plasma cell neoplasms	Multiple myeloma and malignant plasma cell neoplasms || ||	TRUE	igd	NA	NA	NA	NA	NA	NA	NA	family.Prevotellaceae.id.960	0.0123265	8.44e-06	TRUE	reported	mMgC0o	textfile	2	TRUE	0.00110117	20.2155
rs34660375	A	G	A	G	-0.0805894	0.1274	NA	0.1544	FALSE	FALSE	FALSE	finn-b-CD2_MULTIPLE_MYELOMA_PLASMA_CELL	5	180283881	0.0834	NA	0.1265	Multiple myeloma and malignant plasma cell neoplasms || id:finn-b-CD2_MULTIPLE_MYELOMA_PLASMA_CELL	Multiple myeloma and malignant plasma cell neoplasms	Multiple myeloma and malignant plasma cell neoplasms || ||	TRUE	igd	NA	NA	NA	NA	NA	NA	NA	family.Prevotellaceae.id.960	0.0178291	7.4e-06	TRUE	reported	mMgC0o	textfile	2	TRUE	0.00111279	20.429
rs3758087	T	C	T	C	0.0564199	0.0467	NA	0.2766	FALSE	FALSE	FALSE	finn-b-CD2_MULTIPLE_MYELOMA_PLASMA_CELL	8	23714609	0.0653	NA	0.4739	Multiple myeloma and malignant plasma cell neoplasms || id:finn-b-CD2_MULTIPLE_MYELOMA_PLASMA_CELL	Multiple myeloma and malignant plasma cell neoplasms	Multiple myeloma and malignant plasma cell neoplasms || ||	TRUE	igd	NA	NA	NA	NA	NA	NA	NA	family.Prevotellaceae.id.960	0.0124655	8.61e-06	TRUE	reported	mMgC0o	textfile	2	TRUE	0.00111573	20.4832
rs3860225	A	G	A	G	0.083936	0.0521	NA	0.0906	FALSE	FALSE	FALSE	finn-b-CD2_MULTIPLE_MYELOMA_PLASMA_CELL	1	111161677	0.1017	NA	0.608501	Multiple myeloma and malignant plasma cell neoplasms || id:finn-b-CD2_MULTIPLE_MYELOMA_PLASMA_CELL	Multiple myeloma and malignant plasma cell neoplasms	Multiple myeloma and malignant plasma cell neoplasms || ||	TRUE	igd	NA	NA	NA	NA	NA	NA	NA	family.Prevotellaceae.id.960	0.0167936	5.5e-07	TRUE	reported	mMgC0o	textfile	2	TRUE	0.00136025	24.9782
rs4493272	T	C	T	C	-0.0604992	0.0353	NA	0.4772	FALSE	FALSE	FALSE	finn-b-CD2_MULTIPLE_MYELOMA_PLASMA_CELL	2	118910912	0.0586	NA	0.5474	Multiple myeloma and malignant plasma cell neoplasms || id:finn-b-CD2_MULTIPLE_MYELOMA_PLASMA_CELL	Multiple myeloma and malignant plasma cell neoplasms	Multiple myeloma and malignant plasma cell neoplasms || ||	TRUE	igd	NA	NA	NA	NA	NA	NA	NA	family.Prevotellaceae.id.960	0.0118027	3.02e-07	TRUE	reported	mMgC0o	textfile	2	TRUE	0.00143058	26.2716
rs4685827	T	C	T	C	-0.0679529	0.0179	NA	0.2414	FALSE	FALSE	FALSE	finn-b-CD2_MULTIPLE_MYELOMA_PLASMA_CELL	3	4864877	0.0687	NA	0.7942	Multiple myeloma and malignant plasma cell neoplasms || id:finn-b-CD2_MULTIPLE_MYELOMA_PLASMA_CELL	Multiple myeloma and malignant plasma cell neoplasms	Multiple myeloma and malignant plasma cell neoplasms || ||	TRUE	igd	NA	NA	NA	NA	NA	NA	NA	family.Prevotellaceae.id.960	0.0145407	2.77e-06	TRUE	reported	mMgC0o	textfile	2	TRUE	0.0011894	21.8372
rs7252711	A	G	A	G	-0.0740876	0.0268	NA	0.1094	FALSE	FALSE	FALSE	finn-b-CD2_MULTIPLE_MYELOMA_PLASMA_CELL	19	17460999	0.0939	NA	0.7756	Multiple myeloma and malignant plasma cell neoplasms || id:finn-b-CD2_MULTIPLE_MYELOMA_PLASMA_CELL	Multiple myeloma and malignant plasma cell neoplasms	Multiple myeloma and malignant plasma cell neoplasms || ||	TRUE	igd	NA	NA	NA	NA	NA	NA	NA	family.Prevotellaceae.id.960	0.0161926	5.57e-06	TRUE	reported	mMgC0o	textfile	2	TRUE	0.00114016	20.932
rs7975087	C	A	C	A	-0.0601448	0.0811	NA	0.1757	FALSE	FALSE	FALSE	finn-b-CD2_MULTIPLE_MYELOMA_PLASMA_CELL	12	21404832	0.0768	NA	0.2914	Multiple myeloma and malignant plasma cell neoplasms || id:finn-b-CD2_MULTIPLE_MYELOMA_PLASMA_CELL	Multiple myeloma and malignant plasma cell neoplasms	Multiple myeloma and malignant plasma cell neoplasms || ||	TRUE	igd	NA	NA	NA	NA	NA	NA	NA	family.Prevotellaceae.id.960	0.0135454	7.59e-06	TRUE	reported	mMgC0o	textfile	2	TRUE	0.00107386	19.7135
rs912860	G	A	G	A	-0.229046	-0.4173	NA	0.0231	FALSE	FALSE	FALSE	finn-b-CD2_MULTIPLE_MYELOMA_PLASMA_CELL	14	33706908	0.1923	NA	0.0300497	Multiple myeloma and malignant plasma cell neoplasms || id:finn-b-CD2_MULTIPLE_MYELOMA_PLASMA_CELL	Multiple myeloma and malignant plasma cell neoplasms	Multiple myeloma and malignant plasma cell neoplasms || ||	TRUE	igd	NA	NA	NA	NA	NA	NA	NA	family.Prevotellaceae.id.960	0.0483124	9.3e-07	TRUE	reported	mMgC0o	textfile	2	TRUE	0.00122404	22.474
rs9586501	G	A	G	A	0.0592681	0.0054	NA	0.2622	FALSE	FALSE	FALSE	finn-b-CD2_MULTIPLE_MYELOMA_PLASMA_CELL	13	105075823	0.0663	NA	0.9346	Multiple myeloma and malignant plasma cell neoplasms || id:finn-b-CD2_MULTIPLE_MYELOMA_PLASMA_CELL	Multiple myeloma and malignant plasma cell neoplasms	Multiple myeloma and malignant plasma cell neoplasms || ||	TRUE	igd	NA	NA	NA	NA	NA	NA	NA	family.Prevotellaceae.id.960	0.0127329	2.59e-06	TRUE	reported	mMgC0o	textfile	2	TRUE	0.00117998	21.664
rs9958960	G	A	G	A	-0.0914807	0.0327	NA	0.1536	FALSE	FALSE	FALSE	finn-b-CD2_MULTIPLE_MYELOMA_PLASMA_CELL	18	63018983	0.0807	NA	0.6856	Multiple myeloma and malignant plasma cell neoplasms || id:finn-b-CD2_MULTIPLE_MYELOMA_PLASMA_CELL	Multiple myeloma and malignant plasma cell neoplasms	Multiple myeloma and malignant plasma cell neoplasms || ||	TRUE	igd	NA	NA	NA	NA	NA	NA	NA	family.Prevotellaceae.id.960	0.0173611	1.06e-07	TRUE	reported	mMgC0o	textfile	2	TRUE	0.00151163	27.7623
rs10138457	T	C	T	C	-0.113054	0.0806	NA	0.09299	FALSE	FALSE	FALSE	finn-b-CD2_MULTIPLE_MYELOMA_PLASMA_CELL	14	102458052	0.1006	NA	0.4228	Multiple myeloma and malignant plasma cell neoplasms || id:finn-b-CD2_MULTIPLE_MYELOMA_PLASMA_CELL	Multiple myeloma and malignant plasma cell neoplasms	Multiple myeloma and malignant plasma cell neoplasms || ||	TRUE	igd	NA	NA	NA	NA	NA	NA	NA	genus.Dialister.id.2183	0.0261933	7.88e-06	TRUE	reported	X2Y8ki	textfile	2	TRUE	0.00101473	18.627
rs10938938	G	A	G	A	-0.0773514	-0.0778	NA	0.1572	FALSE	FALSE	FALSE	finn-b-CD2_MULTIPLE_MYELOMA_PLASMA_CELL	4	23294359	0.0802	NA	0.3321	Multiple myeloma and malignant plasma cell neoplasms || id:finn-b-CD2_MULTIPLE_MYELOMA_PLASMA_CELL	Multiple myeloma and malignant plasma cell neoplasms	Multiple myeloma and malignant plasma cell neoplasms || ||	TRUE	igd	NA	NA	NA	NA	NA	NA	NA	genus.Dialister.id.2183	0.0170915	7.37e-06	TRUE	reported	X2Y8ki	textfile	2	TRUE	0.00111556	20.48
rs11071887	T	C	T	C	0.0662403	0.0353	NA	0.3242	FALSE	FALSE	FALSE	finn-b-CD2_MULTIPLE_MYELOMA_PLASMA_CELL	15	32955095	0.063	NA	0.5754	Multiple myeloma and malignant plasma cell neoplasms || id:finn-b-CD2_MULTIPLE_MYELOMA_PLASMA_CELL	Multiple myeloma and malignant plasma cell neoplasms	Multiple myeloma and malignant plasma cell neoplasms || ||	TRUE	igd	NA	NA	NA	NA	NA	NA	NA	genus.Dialister.id.2183	0.0146315	5.91e-06	TRUE	reported	X2Y8ki	textfile	2	TRUE	0.00111631	20.4937
rs11166701	G	A	G	A	-0.0655301	-0.0363	NA	0.5104	FALSE	FALSE	FALSE	finn-b-CD2_MULTIPLE_MYELOMA_PLASMA_CELL	8	138295725	0.0586	NA	0.5363	Multiple myeloma and malignant plasma cell neoplasms || id:finn-b-CD2_MULTIPLE_MYELOMA_PLASMA_CELL	Multiple myeloma and malignant plasma cell neoplasms	Multiple myeloma and malignant plasma cell neoplasms || ||	TRUE	igd	NA	NA	NA	NA	NA	NA	NA	genus.Dialister.id.2183	0.013186	5.51e-07	TRUE	reported	X2Y8ki	textfile	2	TRUE	0.00134484	24.695
rs2314294	T	C	T	C	0.0865932	-0.0104	NA	0.1357	FALSE	FALSE	FALSE	finn-b-CD2_MULTIPLE_MYELOMA_PLASMA_CELL	16	9336862	0.0854	NA	0.9028	Multiple myeloma and malignant plasma cell neoplasms || id:finn-b-CD2_MULTIPLE_MYELOMA_PLASMA_CELL	Multiple myeloma and malignant plasma cell neoplasms	Multiple myeloma and malignant plasma cell neoplasms || ||	TRUE	igd	NA	NA	NA	NA	NA	NA	NA	genus.Dialister.id.2183	0.0193719	8.08e-06	TRUE	reported	X2Y8ki	textfile	2	TRUE	0.00108831	19.9791
rs2435610	A	C	A	C	0.0647131	0.0809	NA	0.252	FALSE	FALSE	FALSE	finn-b-CD2_MULTIPLE_MYELOMA_PLASMA_CELL	7	150890034	0.0676	NA	0.2311	Multiple myeloma and malignant plasma cell neoplasms || id:finn-b-CD2_MULTIPLE_MYELOMA_PLASMA_CELL	Multiple myeloma and malignant plasma cell neoplasms	Multiple myeloma and malignant plasma cell neoplasms || ||	TRUE	igd	NA	NA	NA	NA	NA	NA	NA	genus.Dialister.id.2183	0.0143314	5.93e-06	TRUE	reported	X2Y8ki	textfile	2	TRUE	0.00111052	20.3873
rs4747450	C	A	C	A	0.0668509	-0.028	NA	0.2248	FALSE	FALSE	FALSE	finn-b-CD2_MULTIPLE_MYELOMA_PLASMA_CELL	10	23199653	0.0702	NA	0.6902	Multiple myeloma and malignant plasma cell neoplasms || id:finn-b-CD2_MULTIPLE_MYELOMA_PLASMA_CELL	Multiple myeloma and malignant plasma cell neoplasms	Multiple myeloma and malignant plasma cell neoplasms || ||	TRUE	igd	NA	NA	NA	NA	NA	NA	NA	genus.Dialister.id.2183	0.0147685	5.84e-06	TRUE	reported	X2Y8ki	textfile	2	TRUE	0.00111598	20.4876
rs4753063	G	A	G	A	-0.0596297	0.1394	NA	0.4465	FALSE	FALSE	FALSE	finn-b-CD2_MULTIPLE_MYELOMA_PLASMA_CELL	11	92267129	0.0588	NA	0.0178398	Multiple myeloma and malignant plasma cell neoplasms || id:finn-b-CD2_MULTIPLE_MYELOMA_PLASMA_CELL	Multiple myeloma and malignant plasma cell neoplasms	Multiple myeloma and malignant plasma cell neoplasms || ||	TRUE	igd	NA	NA	NA	NA	NA	NA	NA	genus.Dialister.id.2183	0.0130052	4.86e-06	TRUE	reported	X2Y8ki	textfile	2	TRUE	0.00114497	21.0206
rs75416973	A	G	A	G	0.0727223	-0.0593	NA	0.2213	FALSE	FALSE	FALSE	finn-b-CD2_MULTIPLE_MYELOMA_PLASMA_CELL	1	172809633	0.0708	NA	0.4018	Multiple myeloma and malignant plasma cell neoplasms || id:finn-b-CD2_MULTIPLE_MYELOMA_PLASMA_CELL	Multiple myeloma and malignant plasma cell neoplasms	Multiple myeloma and malignant plasma cell neoplasms || ||	TRUE	igd	NA	NA	NA	NA	NA	NA	NA	genus.Dialister.id.2183	0.016451	9.46e-06	TRUE	reported	X2Y8ki	textfile	2	TRUE	0.00106436	19.5391
rs764177	C	A	C	A	-0.0601454	-0.0133	NA	0.3674	FALSE	FALSE	FALSE	finn-b-CD2_MULTIPLE_MYELOMA_PLASMA_CELL	3	45809449	0.061	NA	0.8269	Multiple myeloma and malignant plasma cell neoplasms || id:finn-b-CD2_MULTIPLE_MYELOMA_PLASMA_CELL	Multiple myeloma and malignant plasma cell neoplasms	Multiple myeloma and malignant plasma cell neoplasms || ||	TRUE	igd	NA	NA	NA	NA	NA	NA	NA	genus.Dialister.id.2183	0.0135366	9.61e-06	TRUE	reported	X2Y8ki	textfile	2	TRUE	0.00107527	19.7396
rs76680460	G	A	G	A	-0.161296	-0.2049	NA	0.04314	FALSE	FALSE	FALSE	finn-b-CD2_MULTIPLE_MYELOMA_PLASMA_CELL	9	25447080	0.1459	NA	0.1601	Multiple myeloma and malignant plasma cell neoplasms || id:finn-b-CD2_MULTIPLE_MYELOMA_PLASMA_CELL	Multiple myeloma and malignant plasma cell neoplasms	Multiple myeloma and malignant plasma cell neoplasms || ||	TRUE	igd	NA	NA	NA	NA	NA	NA	NA	genus.Dialister.id.2183	0.0364332	8.19e-06	TRUE	reported	X2Y8ki	textfile	2	TRUE	0.00106755	19.5977
rs10140184	A	C	A	C	0.0576795	0.0259	NA	0.4736	FALSE	FALSE	FALSE	finn-b-CD2_MULTIPLE_MYELOMA_PLASMA_CELL	14	73181783	0.0598	NA	0.6655	Multiple myeloma and malignant plasma cell neoplasms || id:finn-b-CD2_MULTIPLE_MYELOMA_PLASMA_CELL	Multiple myeloma and malignant plasma cell neoplasms	Multiple myeloma and malignant plasma cell neoplasms || ||	TRUE	igd	NA	NA	NA	NA	NA	NA	NA	genus..Eubacteriumxylanophilumgroup.id.14375	0.012599	4.96e-06	TRUE	reported	Mpe0ES	textfile	2	TRUE	0.0011415	20.9567
rs10917203	A	C	A	C	0.0612633	0.0159	NA	0.3933	FALSE	FALSE	FALSE	finn-b-CD2_MULTIPLE_MYELOMA_PLASMA_CELL	1	22627266	0.06	NA	0.790999	Multiple myeloma and malignant plasma cell neoplasms || id:finn-b-CD2_MULTIPLE_MYELOMA_PLASMA_CELL	Multiple myeloma and malignant plasma cell neoplasms	Multiple myeloma and malignant plasma cell neoplasms || ||	TRUE	igd	NA	NA	NA	NA	NA	NA	NA	genus..Eubacteriumxylanophilumgroup.id.14375	0.0130917	3.15e-06	TRUE	reported	Mpe0ES	textfile	2	TRUE	0.00119259	21.8959
rs112176119	C	T	C	T	-0.113455	0.0835	NA	0.09246	FALSE	FALSE	FALSE	finn-b-CD2_MULTIPLE_MYELOMA_PLASMA_CELL	16	73696771	0.102	NA	0.4131	Multiple myeloma and malignant plasma cell neoplasms || id:finn-b-CD2_MULTIPLE_MYELOMA_PLASMA_CELL	Multiple myeloma and malignant plasma cell neoplasms	Multiple myeloma and malignant plasma cell neoplasms || ||	TRUE	igd	NA	NA	NA	NA	NA	NA	NA	genus..Eubacteriumxylanophilumgroup.id.14375	0.0245762	3.33e-06	TRUE	reported	Mpe0ES	textfile	2	TRUE	0.00116069	21.3095
rs13239072	G	A	G	A	0.0687427	0.0102	NA	0.2757	FALSE	FALSE	FALSE	finn-b-CD2_MULTIPLE_MYELOMA_PLASMA_CELL	7	43566344	0.0656	NA	0.877	Multiple myeloma and malignant plasma cell neoplasms || id:finn-b-CD2_MULTIPLE_MYELOMA_PLASMA_CELL	Multiple myeloma and malignant plasma cell neoplasms	Multiple myeloma and malignant plasma cell neoplasms || ||	TRUE	igd	NA	NA	NA	NA	NA	NA	NA	genus..Eubacteriumxylanophilumgroup.id.14375	0.0142728	1.82e-06	TRUE	reported	Mpe0ES	textfile	2	TRUE	0.00126324	23.1945
rs17830032	G	A	G	A	-0.160597	-0.0418	NA	0.08144	FALSE	FALSE	FALSE	finn-b-CD2_MULTIPLE_MYELOMA_PLASMA_CELL	20	57995506	0.1085	NA	0.7001	Multiple myeloma and malignant plasma cell neoplasms || id:finn-b-CD2_MULTIPLE_MYELOMA_PLASMA_CELL	Multiple myeloma and malignant plasma cell neoplasms	Multiple myeloma and malignant plasma cell neoplasms || ||	TRUE	igd	NA	NA	NA	NA	NA	NA	NA	genus..Eubacteriumxylanophilumgroup.id.14375	0.0310515	2.39e-07	TRUE	reported	Mpe0ES	textfile	2	TRUE	0.0014564	26.7464
rs1999224	G	T	G	T	-0.0949051	0.0969	NA	0.09749	FALSE	FALSE	FALSE	finn-b-CD2_MULTIPLE_MYELOMA_PLASMA_CELL	9	130498120	0.098	NA	0.3232	Multiple myeloma and malignant plasma cell neoplasms || id:finn-b-CD2_MULTIPLE_MYELOMA_PLASMA_CELL	Multiple myeloma and malignant plasma cell neoplasms	Multiple myeloma and malignant plasma cell neoplasms || ||	TRUE	igd	NA	NA	NA	NA	NA	NA	NA	genus..Eubacteriumxylanophilumgroup.id.14375	0.0203503	3.75e-06	TRUE	reported	Mpe0ES	textfile	2	TRUE	0.00118447	21.7466
rs2012708	A	G	A	G	0.0573202	-0.0169	NA	0.3438	FALSE	FALSE	FALSE	finn-b-CD2_MULTIPLE_MYELOMA_PLASMA_CELL	16	84790559	0.0616	NA	0.783901	Multiple myeloma and malignant plasma cell neoplasms || id:finn-b-CD2_MULTIPLE_MYELOMA_PLASMA_CELL	Multiple myeloma and malignant plasma cell neoplasms	Multiple myeloma and malignant plasma cell neoplasms || ||	TRUE	igd	NA	NA	NA	NA	NA	NA	NA	genus..Eubacteriumxylanophilumgroup.id.14375	0.0126905	6.53e-06	TRUE	reported	Mpe0ES	textfile	2	TRUE	0.00111116	20.3991
rs2213117	T	G	T	G	0.0877797	-0.0666	NA	0.1622	FALSE	FALSE	FALSE	finn-b-CD2_MULTIPLE_MYELOMA_PLASMA_CELL	11	131009660	0.0805	NA	0.4083	Multiple myeloma and malignant plasma cell neoplasms || id:finn-b-CD2_MULTIPLE_MYELOMA_PLASMA_CELL	Multiple myeloma and malignant plasma cell neoplasms	Multiple myeloma and malignant plasma cell neoplasms || ||	TRUE	igd	NA	NA	NA	NA	NA	NA	NA	genus..Eubacteriumxylanophilumgroup.id.14375	0.0189012	4.21e-06	TRUE	reported	Mpe0ES	textfile	2	TRUE	0.00117462	21.5656
rs75586835	A	G	A	G	-0.114498	0.1014	NA	0.07067	FALSE	FALSE	FALSE	finn-b-CD2_MULTIPLE_MYELOMA_PLASMA_CELL	4	87891938	0.1147	NA	0.3768	Multiple myeloma and malignant plasma cell neoplasms || id:finn-b-CD2_MULTIPLE_MYELOMA_PLASMA_CELL	Multiple myeloma and malignant plasma cell neoplasms	Multiple myeloma and malignant plasma cell neoplasms || ||	TRUE	igd	NA	NA	NA	NA	NA	NA	NA	genus..Eubacteriumxylanophilumgroup.id.14375	0.0263455	9.39e-06	TRUE	reported	Mpe0ES	textfile	2	TRUE	0.00102881	18.8857
rs10147907	T	G	T	G	0.172263	0.0985	NA	0.07888	FALSE	FALSE	FALSE	finn-b-CD2_MULTIPLE_MYELOMA_PLASMA_CELL	14	89484373	0.1109	NA	0.3746	Multiple myeloma and malignant plasma cell neoplasms || id:finn-b-CD2_MULTIPLE_MYELOMA_PLASMA_CELL	Multiple myeloma and malignant plasma cell neoplasms	Multiple myeloma and malignant plasma cell neoplasms || ||	TRUE	igd	NA	NA	NA	NA	NA	NA	NA	genus..Eubacteriumfissicatenagroup.id.14373	0.039601	8.27e-06	TRUE	reported	TPt7fu	textfile	2	TRUE	0.00103068	18.9201
rs11818408	G	A	G	A	0.10585	0.0071	NA	0.396	FALSE	FALSE	FALSE	finn-b-CD2_MULTIPLE_MYELOMA_PLASMA_CELL	10	96758467	0.0601	NA	0.9065	Multiple myeloma and malignant plasma cell neoplasms || id:finn-b-CD2_MULTIPLE_MYELOMA_PLASMA_CELL	Multiple myeloma and malignant plasma cell neoplasms	Multiple myeloma and malignant plasma cell neoplasms || ||	TRUE	igd	NA	NA	NA	NA	NA	NA	NA	genus..Eubacteriumfissicatenagroup.id.14373	0.0237114	8.2e-06	TRUE	reported	TPt7fu	textfile	2	TRUE	0.00108542	19.9261
rs11876297	T	C	T	C	0.131469	-0.085	NA	0.2838	FALSE	FALSE	FALSE	finn-b-CD2_MULTIPLE_MYELOMA_PLASMA_CELL	18	45753272	0.0664	NA	0.2005	Multiple myeloma and malignant plasma cell neoplasms || id:finn-b-CD2_MULTIPLE_MYELOMA_PLASMA_CELL	Multiple myeloma and malignant plasma cell neoplasms	Multiple myeloma and malignant plasma cell neoplasms || ||	TRUE	igd	NA	NA	NA	NA	NA	NA	NA	genus..Eubacteriumfissicatenagroup.id.14373	0.0281712	2.67e-06	TRUE	reported	TPt7fu	textfile	2	TRUE	0.00118611	21.7767
rs151257695	A	G	A	G	0.20951	0.0735	NA	0.07103	FALSE	FALSE	FALSE	finn-b-CD2_MULTIPLE_MYELOMA_PLASMA_CELL	7	73043561	0.114	NA	0.5192	Multiple myeloma and malignant plasma cell neoplasms || id:finn-b-CD2_MULTIPLE_MYELOMA_PLASMA_CELL	Multiple myeloma and malignant plasma cell neoplasms	Multiple myeloma and malignant plasma cell neoplasms || ||	TRUE	igd	NA	NA	NA	NA	NA	NA	NA	genus..Eubacteriumfissicatenagroup.id.14373	0.0454847	3.1e-06	TRUE	reported	TPt7fu	textfile	2	TRUE	0.00115552	21.2144
rs1768152	T	C	T	C	0.139489	-0.058	NA	0.1053	FALSE	FALSE	FALSE	finn-b-CD2_MULTIPLE_MYELOMA_PLASMA_CELL	3	39604954	0.0955	NA	0.5434	Multiple myeloma and malignant plasma cell neoplasms || id:finn-b-CD2_MULTIPLE_MYELOMA_PLASMA_CELL	Multiple myeloma and malignant plasma cell neoplasms	Multiple myeloma and malignant plasma cell neoplasms || ||	TRUE	igd	NA	NA	NA	NA	NA	NA	NA	genus..Eubacteriumfissicatenagroup.id.14373	0.0316186	8.7e-06	TRUE	reported	TPt7fu	textfile	2	TRUE	0.00106006	19.4601
rs2733072	G	A	G	A	0.109644	0.0227	NA	0.5029	FALSE	FALSE	FALSE	finn-b-CD2_MULTIPLE_MYELOMA_PLASMA_CELL	8	5433699	0.0588	NA	0.6988	Multiple myeloma and malignant plasma cell neoplasms || id:finn-b-CD2_MULTIPLE_MYELOMA_PLASMA_CELL	Multiple myeloma and malignant plasma cell neoplasms	Multiple myeloma and malignant plasma cell neoplasms || ||	TRUE	igd	NA	NA	NA	NA	NA	NA	NA	genus..Eubacteriumfissicatenagroup.id.14373	0.0228306	1.49e-06	TRUE	reported	TPt7fu	textfile	2	TRUE	0.00125601	23.0616
rs3771393	C	T	C	T	0.130842	0.0284	NA	0.194	FALSE	FALSE	FALSE	finn-b-CD2_MULTIPLE_MYELOMA_PLASMA_CELL	2	71145246	0.0737	NA	0.6997	Multiple myeloma and malignant plasma cell neoplasms || id:finn-b-CD2_MULTIPLE_MYELOMA_PLASMA_CELL	Multiple myeloma and malignant plasma cell neoplasms	Multiple myeloma and malignant plasma cell neoplasms || ||	TRUE	igd	NA	NA	NA	NA	NA	NA	NA	genus..Eubacteriumfissicatenagroup.id.14373	0.0266671	7.38e-07	TRUE	reported	TPt7fu	textfile	2	TRUE	0.00131092	24.0712
rs6934739	A	G	A	G	0.111463	-0.0182	NA	0.3326	FALSE	FALSE	FALSE	finn-b-CD2_MULTIPLE_MYELOMA_PLASMA_CELL	6	39940437	0.0622	NA	0.7704	Multiple myeloma and malignant plasma cell neoplasms || id:finn-b-CD2_MULTIPLE_MYELOMA_PLASMA_CELL	Multiple myeloma and malignant plasma cell neoplasms	Multiple myeloma and malignant plasma cell neoplasms || ||	TRUE	igd	NA	NA	NA	NA	NA	NA	NA	genus..Eubacteriumfissicatenagroup.id.14373	0.0252788	9.75e-06	TRUE	reported	TPt7fu	textfile	2	TRUE	0.00105899	19.4403
rs7104872	G	A	G	A	0.138612	0.1037	NA	0.1104	FALSE	FALSE	FALSE	finn-b-CD2_MULTIPLE_MYELOMA_PLASMA_CELL	11	115165111	0.093	NA	0.2647	Multiple myeloma and malignant plasma cell neoplasms || id:finn-b-CD2_MULTIPLE_MYELOMA_PLASMA_CELL	Multiple myeloma and malignant plasma cell neoplasms	Multiple myeloma and malignant plasma cell neoplasms || ||	TRUE	igd	NA	NA	NA	NA	NA	NA	NA	genus..Eubacteriumfissicatenagroup.id.14373	0.0291906	2.73e-06	TRUE	reported	TPt7fu	textfile	2	TRUE	0.00122795	22.5459
rs10148250	G	A	G	A	0.0861928	-0.0908	NA	0.4171	FALSE	FALSE	FALSE	finn-b-CD2_MULTIPLE_MYELOMA_PLASMA_CELL	14	107061448	0.0618	NA	0.1421	Multiple myeloma and malignant plasma cell neoplasms || id:finn-b-CD2_MULTIPLE_MYELOMA_PLASMA_CELL	Multiple myeloma and malignant plasma cell neoplasms	Multiple myeloma and malignant plasma cell neoplasms || ||	TRUE	igd	NA	NA	NA	NA	NA	NA	NA	class.Melainabacteria.id.1589	0.0193381	8.67e-06	TRUE	reported	iblxLX	textfile	2	TRUE	0.00108205	19.8641
rs10738747	G	A	G	A	0.0814624	0.0362	NA	0.435	FALSE	FALSE	FALSE	finn-b-CD2_MULTIPLE_MYELOMA_PLASMA_CELL	9	26184578	0.0591	NA	0.540201	Multiple myeloma and malignant plasma cell neoplasms || id:finn-b-CD2_MULTIPLE_MYELOMA_PLASMA_CELL	Multiple myeloma and malignant plasma cell neoplasms	Multiple myeloma and malignant plasma cell neoplasms || ||	TRUE	igd	NA	NA	NA	NA	NA	NA	NA	class.Melainabacteria.id.1589	0.0184409	9.96e-06	TRUE	reported	iblxLX	textfile	2	TRUE	0.00106289	19.512
rs11150282	T	C	T	C	0.0989488	0.0776	NA	0.3602	FALSE	FALSE	FALSE	finn-b-CD2_MULTIPLE_MYELOMA_PLASMA_CELL	16	80493705	0.0611	NA	0.204	Multiple myeloma and malignant plasma cell neoplasms || id:finn-b-CD2_MULTIPLE_MYELOMA_PLASMA_CELL	Multiple myeloma and malignant plasma cell neoplasms	Multiple myeloma and malignant plasma cell neoplasms || ||	TRUE	igd	NA	NA	NA	NA	NA	NA	NA	class.Melainabacteria.id.1589	0.0196972	6.03e-07	TRUE	reported	iblxLX	textfile	2	TRUE	0.00137409	25.2328
rs113884518	T	C	T	C	-0.205352	-0.1219	NA	0.02417	FALSE	FALSE	FALSE	finn-b-CD2_MULTIPLE_MYELOMA_PLASMA_CELL	9	24648997	0.1891	NA	0.5191	Multiple myeloma and malignant plasma cell neoplasms || id:finn-b-CD2_MULTIPLE_MYELOMA_PLASMA_CELL	Multiple myeloma and malignant plasma cell neoplasms	Multiple myeloma and malignant plasma cell neoplasms || ||	TRUE	igd	NA	NA	NA	NA	NA	NA	NA	class.Melainabacteria.id.1589	0.0454982	8.06e-06	TRUE	reported	iblxLX	textfile	2	TRUE	0.0011095	20.3686
rs28678345	T	C	T	C	0.214848	-0.0541	NA	0.04904	FALSE	FALSE	FALSE	finn-b-CD2_MULTIPLE_MYELOMA_PLASMA_CELL	17	53906328	0.1363	NA	0.691399	Multiple myeloma and malignant plasma cell neoplasms || id:finn-b-CD2_MULTIPLE_MYELOMA_PLASMA_CELL	Multiple myeloma and malignant plasma cell neoplasms	Multiple myeloma and malignant plasma cell neoplasms || ||	TRUE	igd	NA	NA	NA	NA	NA	NA	NA	class.Melainabacteria.id.1589	0.0470878	6.69e-06	TRUE	reported	iblxLX	textfile	2	TRUE	0.00113385	20.8161
rs367480	G	A	G	A	-0.083758	0.033	NA	0.3585	FALSE	FALSE	FALSE	finn-b-CD2_MULTIPLE_MYELOMA_PLASMA_CELL	11	2937631	0.0611	NA	0.5888	Multiple myeloma and malignant plasma cell neoplasms || id:finn-b-CD2_MULTIPLE_MYELOMA_PLASMA_CELL	Multiple myeloma and malignant plasma cell neoplasms	Multiple myeloma and malignant plasma cell neoplasms || ||	TRUE	igd	NA	NA	NA	NA	NA	NA	NA	class.Melainabacteria.id.1589	0.0185796	8.2e-06	TRUE	reported	iblxLX	textfile	2	TRUE	0.00110688	20.3204
rs4129395	G	A	G	A	0.0896187	-0.0027	NA	0.4848	FALSE	FALSE	FALSE	finn-b-CD2_MULTIPLE_MYELOMA_PLASMA_CELL	9	115975389	0.0585	NA	0.9636	Multiple myeloma and malignant plasma cell neoplasms || id:finn-b-CD2_MULTIPLE_MYELOMA_PLASMA_CELL	Multiple myeloma and malignant plasma cell neoplasms	Multiple myeloma and malignant plasma cell neoplasms || ||	TRUE	igd	NA	NA	NA	NA	NA	NA	NA	class.Melainabacteria.id.1589	0.0185106	1.48e-06	TRUE	reported	iblxLX	textfile	2	TRUE	0.00127645	23.4374
rs789069	A	C	A	C	-0.103539	0.0805	NA	0.1411	FALSE	FALSE	FALSE	finn-b-CD2_MULTIPLE_MYELOMA_PLASMA_CELL	18	1008278	0.0839	NA	0.3376	Multiple myeloma and malignant plasma cell neoplasms || id:finn-b-CD2_MULTIPLE_MYELOMA_PLASMA_CELL	Multiple myeloma and malignant plasma cell neoplasms	Multiple myeloma and malignant plasma cell neoplasms || ||	TRUE	igd	NA	NA	NA	NA	NA	NA	NA	class.Melainabacteria.id.1589	0.0234287	6.85e-06	TRUE	reported	iblxLX	textfile	2	TRUE	0.00106378	19.5284
rs79790072	T	C	T	C	0.226722	-0.0425	NA	0.0315	FALSE	FALSE	FALSE	finn-b-CD2_MULTIPLE_MYELOMA_PLASMA_CELL	15	100747683	0.1684	NA	0.8009	Multiple myeloma and malignant plasma cell neoplasms || id:finn-b-CD2_MULTIPLE_MYELOMA_PLASMA_CELL	Multiple myeloma and malignant plasma cell neoplasms	Multiple myeloma and malignant plasma cell neoplasms || ||	TRUE	igd	NA	NA	NA	NA	NA	NA	NA	class.Melainabacteria.id.1589	0.0487841	3.29e-06	TRUE	reported	iblxLX	textfile	2	TRUE	0.00117631	21.5965
rs9864379	T	C	T	C	-0.159735	0.0533	NA	0.1497	FALSE	FALSE	FALSE	finn-b-CD2_MULTIPLE_MYELOMA_PLASMA_CELL	3	14306949	0.0825	NA	0.5182	Multiple myeloma and malignant plasma cell neoplasms || id:finn-b-CD2_MULTIPLE_MYELOMA_PLASMA_CELL	Multiple myeloma and malignant plasma cell neoplasms	Multiple myeloma and malignant plasma cell neoplasms || ||	TRUE	igd	NA	NA	NA	NA	NA	NA	NA	class.Melainabacteria.id.1589	0.0292553	5.36e-08	TRUE	reported	iblxLX	textfile	2	TRUE	0.00162287	29.8086
rs10150232	A	G	A	G	0.0567088	-0.0223	NA	0.1996	FALSE	FALSE	FALSE	finn-b-CD2_MULTIPLE_MYELOMA_PLASMA_CELL	14	30418008	0.0732	NA	0.7603	Multiple myeloma and malignant plasma cell neoplasms || id:finn-b-CD2_MULTIPLE_MYELOMA_PLASMA_CELL	Multiple myeloma and malignant plasma cell neoplasms	Multiple myeloma and malignant plasma cell neoplasms || ||	TRUE	igd	NA	NA	NA	NA	NA	NA	NA	genus.Anaerotruncus.id.2054	0.0124877	6.68e-06	TRUE	reported	7aouV5	textfile	2	TRUE	0.00112318	20.62
rs11018566	A	G	A	G	-0.156465	-0.0409	NA	0.05344	FALSE	FALSE	FALSE	finn-b-CD2_MULTIPLE_MYELOMA_PLASMA_CELL	11	89040226	0.1311	NA	0.755099	Multiple myeloma and malignant plasma cell neoplasms || id:finn-b-CD2_MULTIPLE_MYELOMA_PLASMA_CELL	Multiple myeloma and malignant plasma cell neoplasms	Multiple myeloma and malignant plasma cell neoplasms || ||	TRUE	igd	NA	NA	NA	NA	NA	NA	NA	genus.Anaerotruncus.id.2054	0.0366032	6.14e-06	TRUE	reported	7aouV5	textfile	2	TRUE	0.000995325	18.2705
rs115414803	A	C	A	C	-0.144356	0.0753	NA	0.06231	FALSE	FALSE	FALSE	finn-b-CD2_MULTIPLE_MYELOMA_PLASMA_CELL	4	88163243	0.1221	NA	0.5374	Multiple myeloma and malignant plasma cell neoplasms || id:finn-b-CD2_MULTIPLE_MYELOMA_PLASMA_CELL	Multiple myeloma and malignant plasma cell neoplasms	Multiple myeloma and malignant plasma cell neoplasms || ||	TRUE	igd	NA	NA	NA	NA	NA	NA	NA	genus.Anaerotruncus.id.2054	0.0317524	6.83e-06	TRUE	reported	7aouV5	textfile	2	TRUE	0.00112571	20.6666
rs1272208	G	T	G	T	-0.0611743	-0.1377	NA	0.2385	FALSE	FALSE	FALSE	finn-b-CD2_MULTIPLE_MYELOMA_PLASMA_CELL	9	78630894	0.0689	NA	0.0455302	Multiple myeloma and malignant plasma cell neoplasms || id:finn-b-CD2_MULTIPLE_MYELOMA_PLASMA_CELL	Multiple myeloma and malignant plasma cell neoplasms	Multiple myeloma and malignant plasma cell neoplasms || ||	TRUE	igd	NA	NA	NA	NA	NA	NA	NA	genus.Anaerotruncus.id.2054	0.0129831	4.28e-06	TRUE	reported	7aouV5	textfile	2	TRUE	0.00120909	22.1991
rs1431492	C	T	C	T	-0.0654996	-0.0401	NA	0.1573	FALSE	FALSE	FALSE	finn-b-CD2_MULTIPLE_MYELOMA_PLASMA_CELL	3	150855371	0.08	NA	0.6161	Multiple myeloma and malignant plasma cell neoplasms || id:finn-b-CD2_MULTIPLE_MYELOMA_PLASMA_CELL	Multiple myeloma and malignant plasma cell neoplasms	Multiple myeloma and malignant plasma cell neoplasms || ||	TRUE	igd	NA	NA	NA	NA	NA	NA	NA	genus.Anaerotruncus.id.2054	0.0146188	7.36e-06	TRUE	reported	7aouV5	textfile	2	TRUE	0.0010934	20.0727
rs17734739	T	C	T	C	0.0660052	-0.067	NA	0.1409	FALSE	FALSE	FALSE	finn-b-CD2_MULTIPLE_MYELOMA_PLASMA_CELL	2	211663702	0.0839	NA	0.4247	Multiple myeloma and malignant plasma cell neoplasms || id:finn-b-CD2_MULTIPLE_MYELOMA_PLASMA_CELL	Multiple myeloma and malignant plasma cell neoplasms	Multiple myeloma and malignant plasma cell neoplasms || ||	TRUE	igd	NA	NA	NA	NA	NA	NA	NA	genus.Anaerotruncus.id.2054	0.014908	7.43e-06	TRUE	reported	7aouV5	textfile	2	TRUE	0.00106771	19.6006
rs34449434	A	C	A	C	-0.0497004	0.0161	NA	0.3923	FALSE	FALSE	FALSE	finn-b-CD2_MULTIPLE_MYELOMA_PLASMA_CELL	12	76523655	0.0617	NA	0.7942	Multiple myeloma and malignant plasma cell neoplasms || id:finn-b-CD2_MULTIPLE_MYELOMA_PLASMA_CELL	Multiple myeloma and malignant plasma cell neoplasms	Multiple myeloma and malignant plasma cell neoplasms || ||	TRUE	igd	NA	NA	NA	NA	NA	NA	NA	genus.Anaerotruncus.id.2054	0.0113402	9.85e-06	TRUE	reported	7aouV5	textfile	2	TRUE	0.00104622	19.2057
rs4669806	G	T	G	T	0.0576389	-0.0758	NA	0.214	FALSE	FALSE	FALSE	finn-b-CD2_MULTIPLE_MYELOMA_PLASMA_CELL	2	12200752	0.0711	NA	0.2862	Multiple myeloma and malignant plasma cell neoplasms || id:finn-b-CD2_MULTIPLE_MYELOMA_PLASMA_CELL	Multiple myeloma and malignant plasma cell neoplasms	Multiple myeloma and malignant plasma cell neoplasms || ||	TRUE	igd	NA	NA	NA	NA	NA	NA	NA	genus.Anaerotruncus.id.2054	0.0122994	2.42e-06	TRUE	reported	7aouV5	textfile	2	TRUE	0.00119604	21.9592
rs6494922	A	G	A	G	0.0903106	-0.129	NA	0.05399	FALSE	FALSE	FALSE	finn-b-CD2_MULTIPLE_MYELOMA_PLASMA_CELL	15	33459867	0.1288	NA	0.3166	Multiple myeloma and malignant plasma cell neoplasms || id:finn-b-CD2_MULTIPLE_MYELOMA_PLASMA_CELL	Multiple myeloma and malignant plasma cell neoplasms	Multiple myeloma and malignant plasma cell neoplasms || ||	TRUE	igd	NA	NA	NA	NA	NA	NA	NA	genus.Anaerotruncus.id.2054	0.0202257	6.62e-06	TRUE	reported	7aouV5	textfile	2	TRUE	0.00108593	19.9354
rs6563550	T	C	T	C	0.0877135	-0.0405	NA	0.07824	FALSE	FALSE	FALSE	finn-b-CD2_MULTIPLE_MYELOMA_PLASMA_CELL	13	38058413	0.1087	NA	0.7093	Multiple myeloma and malignant plasma cell neoplasms || id:finn-b-CD2_MULTIPLE_MYELOMA_PLASMA_CELL	Multiple myeloma and malignant plasma cell neoplasms	Multiple myeloma and malignant plasma cell neoplasms || ||	TRUE	igd	NA	NA	NA	NA	NA	NA	NA	genus.Anaerotruncus.id.2054	0.0176745	2.35e-07	TRUE	reported	7aouV5	textfile	2	TRUE	0.00134109	24.6259
rs7155595	C	A	C	A	0.0539336	0.0609	NA	0.3017	FALSE	FALSE	FALSE	finn-b-CD2_MULTIPLE_MYELOMA_PLASMA_CELL	14	77502546	0.0637	NA	0.3395	Multiple myeloma and malignant plasma cell neoplasms || id:finn-b-CD2_MULTIPLE_MYELOMA_PLASMA_CELL	Multiple myeloma and malignant plasma cell neoplasms	Multiple myeloma and malignant plasma cell neoplasms || ||	TRUE	igd	NA	NA	NA	NA	NA	NA	NA	genus.Anaerotruncus.id.2054	0.0118903	7.55e-06	TRUE	reported	7aouV5	textfile	2	TRUE	0.00112059	20.5725
rs8005030	C	T	C	T	0.0554447	-0.0019	NA	0.3315	FALSE	FALSE	FALSE	finn-b-CD2_MULTIPLE_MYELOMA_PLASMA_CELL	14	30607199	0.0622	NA	0.9758	Multiple myeloma and malignant plasma cell neoplasms || id:finn-b-CD2_MULTIPLE_MYELOMA_PLASMA_CELL	Multiple myeloma and malignant plasma cell neoplasms	Multiple myeloma and malignant plasma cell neoplasms || ||	TRUE	igd	NA	NA	NA	NA	NA	NA	NA	genus.Anaerotruncus.id.2054	0.0117854	2.28e-06	TRUE	reported	7aouV5	textfile	2	TRUE	0.00120533	22.13
rs9347879	T	C	T	C	0.050618	-0.0436	NA	0.4888	FALSE	FALSE	FALSE	finn-b-CD2_MULTIPLE_MYELOMA_PLASMA_CELL	6	165015261	0.0587	NA	0.4576	Multiple myeloma and malignant plasma cell neoplasms || id:finn-b-CD2_MULTIPLE_MYELOMA_PLASMA_CELL	Multiple myeloma and malignant plasma cell neoplasms	Multiple myeloma and malignant plasma cell neoplasms || ||	TRUE	igd	NA	NA	NA	NA	NA	NA	NA	genus.Anaerotruncus.id.2054	0.011049	4.22e-06	TRUE	reported	7aouV5	textfile	2	TRUE	0.00114306	20.9854
rs10164067	T	G	T	G	-0.10326	-0.2005	NA	0.05141	FALSE	FALSE	FALSE	finn-b-CD2_MULTIPLE_MYELOMA_PLASMA_CELL	18	46614602	0.1322	NA	0.1293	Multiple myeloma and malignant plasma cell neoplasms || id:finn-b-CD2_MULTIPLE_MYELOMA_PLASMA_CELL	Multiple myeloma and malignant plasma cell neoplasms	Multiple myeloma and malignant plasma cell neoplasms || ||	TRUE	igd	NA	NA	NA	NA	NA	NA	NA	genus.ErysipelotrichaceaeUCG003.id.11384	0.0212405	1.13e-06	TRUE	reported	UZPBSC	textfile	2	TRUE	0.001287	23.6313
rs11666127	A	G	A	G	-0.0719187	-0.0504	NA	0.1774	FALSE	FALSE	FALSE	finn-b-CD2_MULTIPLE_MYELOMA_PLASMA_CELL	19	57828980	0.0773	NA	0.5147	Multiple myeloma and malignant plasma cell neoplasms || id:finn-b-CD2_MULTIPLE_MYELOMA_PLASMA_CELL	Multiple myeloma and malignant plasma cell neoplasms	Multiple myeloma and malignant plasma cell neoplasms || ||	TRUE	igd	NA	NA	NA	NA	NA	NA	NA	genus.ErysipelotrichaceaeUCG003.id.11384	0.0161371	7.9e-06	TRUE	reported	UZPBSC	textfile	2	TRUE	0.00108185	19.8604
rs11994308	C	T	C	T	0.115417	0.1028	NA	0.08793	FALSE	FALSE	FALSE	finn-b-CD2_MULTIPLE_MYELOMA_PLASMA_CELL	8	91660344	0.1031	NA	0.3185	Multiple myeloma and malignant plasma cell neoplasms || id:finn-b-CD2_MULTIPLE_MYELOMA_PLASMA_CELL	Multiple myeloma and malignant plasma cell neoplasms	Multiple myeloma and malignant plasma cell neoplasms || ||	TRUE	igd	NA	NA	NA	NA	NA	NA	NA	genus.ErysipelotrichaceaeUCG003.id.11384	0.0242503	1.33e-06	TRUE	reported	UZPBSC	textfile	2	TRUE	0.0012336	22.6497
rs12251396	A	G	A	G	-0.0705399	-0.0332	NA	0.1537	FALSE	FALSE	FALSE	finn-b-CD2_MULTIPLE_MYELOMA_PLASMA_CELL	10	873148	0.0813	NA	0.6832	Multiple myeloma and malignant plasma cell neoplasms || id:finn-b-CD2_MULTIPLE_MYELOMA_PLASMA_CELL	Multiple myeloma and malignant plasma cell neoplasms	Multiple myeloma and malignant plasma cell neoplasms || ||	TRUE	igd	NA	NA	NA	NA	NA	NA	NA	genus.ErysipelotrichaceaeUCG003.id.11384	0.0158766	9.52e-06	TRUE	reported	UZPBSC	textfile	2	TRUE	0.0010752	19.7382
rs17798136	G	A	G	A	0.158818	0.0568	NA	0.06824	FALSE	FALSE	FALSE	finn-b-CD2_MULTIPLE_MYELOMA_PLASMA_CELL	7	33684926	0.1197	NA	0.6351	Multiple myeloma and malignant plasma cell neoplasms || id:finn-b-CD2_MULTIPLE_MYELOMA_PLASMA_CELL	Multiple myeloma and malignant plasma cell neoplasms	Multiple myeloma and malignant plasma cell neoplasms || ||	TRUE	igd	NA	NA	NA	NA	NA	NA	NA	genus.ErysipelotrichaceaeUCG003.id.11384	0.0347674	3.24e-06	TRUE	reported	UZPBSC	textfile	2	TRUE	0.00113647	20.8643
rs214586	T	C	T	C	-0.106455	0.0454	NA	0.1098	FALSE	FALSE	FALSE	finn-b-CD2_MULTIPLE_MYELOMA_PLASMA_CELL	6	18213637	0.0951	NA	0.633	Multiple myeloma and malignant plasma cell neoplasms || id:finn-b-CD2_MULTIPLE_MYELOMA_PLASMA_CELL	Multiple myeloma and malignant plasma cell neoplasms	Multiple myeloma and malignant plasma cell neoplasms || ||	TRUE	igd	NA	NA	NA	NA	NA	NA	NA	genus.ErysipelotrichaceaeUCG003.id.11384	0.024038	8.5e-06	TRUE	reported	UZPBSC	textfile	2	TRUE	0.00106824	19.6103
rs2302840	T	C	T	C	-0.0871966	0.0351	NA	0.1703	FALSE	FALSE	FALSE	finn-b-CD2_MULTIPLE_MYELOMA_PLASMA_CELL	18	43072987	0.0784	NA	0.653899	Multiple myeloma and malignant plasma cell neoplasms || id:finn-b-CD2_MULTIPLE_MYELOMA_PLASMA_CELL	Multiple myeloma and malignant plasma cell neoplasms	Multiple myeloma and malignant plasma cell neoplasms || ||	TRUE	igd	NA	NA	NA	NA	NA	NA	NA	genus.ErysipelotrichaceaeUCG003.id.11384	0.017687	1.29e-06	TRUE	reported	UZPBSC	textfile	2	TRUE	0.00132347	24.302
rs28568391	A	G	A	G	-0.0583911	0.0301	NA	0.5136	FALSE	FALSE	FALSE	finn-b-CD2_MULTIPLE_MYELOMA_PLASMA_CELL	10	125628540	0.0589	NA	0.6093	Multiple myeloma and malignant plasma cell neoplasms || id:finn-b-CD2_MULTIPLE_MYELOMA_PLASMA_CELL	Multiple myeloma and malignant plasma cell neoplasms	Multiple myeloma and malignant plasma cell neoplasms || ||	TRUE	igd	NA	NA	NA	NA	NA	NA	NA	genus.ErysipelotrichaceaeUCG003.id.11384	0.0118741	6.42e-07	TRUE	reported	UZPBSC	textfile	2	TRUE	0.00131681	24.1795
rs4758231	G	T	G	T	-0.0551754	0.0663	NA	0.2813	FALSE	FALSE	FALSE	finn-b-CD2_MULTIPLE_MYELOMA_PLASMA_CELL	11	7765096	0.0651	NA	0.3087	Multiple myeloma and malignant plasma cell neoplasms || id:finn-b-CD2_MULTIPLE_MYELOMA_PLASMA_CELL	Multiple myeloma and malignant plasma cell neoplasms	Multiple myeloma and malignant plasma cell neoplasms || ||	TRUE	igd	NA	NA	NA	NA	NA	NA	NA	genus.ErysipelotrichaceaeUCG003.id.11384	0.0122047	6.55e-06	TRUE	reported	UZPBSC	textfile	2	TRUE	0.00111316	20.4358
rs59068084	T	G	T	G	0.0564772	-0.1583	NA	0.3917	FALSE	FALSE	FALSE	finn-b-CD2_MULTIPLE_MYELOMA_PLASMA_CELL	4	113256737	0.06	NA	0.0083299	Multiple myeloma and malignant plasma cell neoplasms || id:finn-b-CD2_MULTIPLE_MYELOMA_PLASMA_CELL	Multiple myeloma and malignant plasma cell neoplasms	Multiple myeloma and malignant plasma cell neoplasms || ||	TRUE	igd	NA	NA	NA	NA	NA	NA	NA	genus.ErysipelotrichaceaeUCG003.id.11384	0.0120224	3.12e-06	TRUE	reported	UZPBSC	textfile	2	TRUE	0.00120183	22.0657
rs62403464	T	C	T	C	-0.0731743	-0.1675	NA	0.1823	FALSE	FALSE	FALSE	finn-b-CD2_MULTIPLE_MYELOMA_PLASMA_CELL	6	24220160	0.0761	NA	0.0277402	Multiple myeloma and malignant plasma cell neoplasms || id:finn-b-CD2_MULTIPLE_MYELOMA_PLASMA_CELL	Multiple myeloma and malignant plasma cell neoplasms	Multiple myeloma and malignant plasma cell neoplasms || ||	TRUE	igd	NA	NA	NA	NA	NA	NA	NA	genus.ErysipelotrichaceaeUCG003.id.11384	0.0156516	3.44e-06	TRUE	reported	UZPBSC	textfile	2	TRUE	0.00119038	21.8552
rs6875357	C	T	C	T	0.165673	0.0061	NA	0.0389	FALSE	FALSE	FALSE	finn-b-CD2_MULTIPLE_MYELOMA_PLASMA_CELL	5	32345671	0.151	NA	0.968	Multiple myeloma and malignant plasma cell neoplasms || id:finn-b-CD2_MULTIPLE_MYELOMA_PLASMA_CELL	Multiple myeloma and malignant plasma cell neoplasms	Multiple myeloma and malignant plasma cell neoplasms || ||	TRUE	igd	NA	NA	NA	NA	NA	NA	NA	genus.ErysipelotrichaceaeUCG003.id.11384	0.0353831	6.7e-06	TRUE	reported	UZPBSC	textfile	2	TRUE	0.00119398	21.9213
rs73074432	C	T	C	T	0.072154	-0.1011	NA	0.1094	FALSE	FALSE	FALSE	finn-b-CD2_MULTIPLE_MYELOMA_PLASMA_CELL	7	20554814	0.0932	NA	0.2779	Multiple myeloma and malignant plasma cell neoplasms || id:finn-b-CD2_MULTIPLE_MYELOMA_PLASMA_CELL	Multiple myeloma and malignant plasma cell neoplasms	Multiple myeloma and malignant plasma cell neoplasms || ||	TRUE	igd	NA	NA	NA	NA	NA	NA	NA	genus.ErysipelotrichaceaeUCG003.id.11384	0.0164378	9.99e-06	TRUE	reported	UZPBSC	textfile	2	TRUE	0.00104949	19.2658
rs74988980	G	A	G	A	-0.133141	0.1527	NA	0.04298	FALSE	FALSE	FALSE	finn-b-CD2_MULTIPLE_MYELOMA_PLASMA_CELL	16	80167277	0.1443	NA	0.29	Multiple myeloma and malignant plasma cell neoplasms || id:finn-b-CD2_MULTIPLE_MYELOMA_PLASMA_CELL	Multiple myeloma and malignant plasma cell neoplasms	Multiple myeloma and malignant plasma cell neoplasms || ||	TRUE	igd	NA	NA	NA	NA	NA	NA	NA	genus.ErysipelotrichaceaeUCG003.id.11384	0.0348574	8.64e-06	TRUE	reported	UZPBSC	textfile	2	TRUE	0.00079486	14.5877
rs75949021	T	C	T	C	-0.169667	-0.0477	NA	0.03972	FALSE	FALSE	FALSE	finn-b-CD2_MULTIPLE_MYELOMA_PLASMA_CELL	2	175403951	0.1494	NA	0.749401	Multiple myeloma and malignant plasma cell neoplasms || id:finn-b-CD2_MULTIPLE_MYELOMA_PLASMA_CELL	Multiple myeloma and malignant plasma cell neoplasms	Multiple myeloma and malignant plasma cell neoplasms || ||	TRUE	igd	NA	NA	NA	NA	NA	NA	NA	genus.ErysipelotrichaceaeUCG003.id.11384	0.0374238	3.58e-06	TRUE	reported	UZPBSC	textfile	2	TRUE	0.00111947	20.5519
rs76502207	T	C	T	C	0.144844	0.0983	NA	0.04027	FALSE	FALSE	FALSE	finn-b-CD2_MULTIPLE_MYELOMA_PLASMA_CELL	15	86522244	0.1484	NA	0.507399	Multiple myeloma and malignant plasma cell neoplasms || id:finn-b-CD2_MULTIPLE_MYELOMA_PLASMA_CELL	Multiple myeloma and malignant plasma cell neoplasms	Multiple myeloma and malignant plasma cell neoplasms || ||	TRUE	igd	NA	NA	NA	NA	NA	NA	NA	genus.ErysipelotrichaceaeUCG003.id.11384	0.0289929	6.41e-07	TRUE	reported	UZPBSC	textfile	2	TRUE	0.00135902	24.9556
rs8053479	A	G	A	G	-0.0838212	-0.0166	NA	0.1165	FALSE	FALSE	FALSE	finn-b-CD2_MULTIPLE_MYELOMA_PLASMA_CELL	16	4076830	0.0924	NA	0.857	Multiple myeloma and malignant plasma cell neoplasms || id:finn-b-CD2_MULTIPLE_MYELOMA_PLASMA_CELL	Multiple myeloma and malignant plasma cell neoplasms	Multiple myeloma and malignant plasma cell neoplasms || ||	TRUE	igd	NA	NA	NA	NA	NA	NA	NA	genus.ErysipelotrichaceaeUCG003.id.11384	0.0186509	5.83e-06	TRUE	reported	UZPBSC	textfile	2	TRUE	0.00110009	20.1958
rs10167839	A	G	A	G	0.0519509	0.0131	NA	0.3608	FALSE	FALSE	FALSE	finn-b-CD2_MULTIPLE_MYELOMA_PLASMA_CELL	2	181882879	0.0612	NA	0.8305	Multiple myeloma and malignant plasma cell neoplasms || id:finn-b-CD2_MULTIPLE_MYELOMA_PLASMA_CELL	Multiple myeloma and malignant plasma cell neoplasms	Multiple myeloma and malignant plasma cell neoplasms || ||	TRUE	igd	NA	NA	NA	NA	NA	NA	NA	genus.Ruminococcus1.id.11373	0.0116306	8.09e-06	TRUE	reported	F2tBlI	textfile	2	TRUE	0.00108669	19.9494
rs11783695	G	T	G	T	-0.0734114	-0.0044	NA	0.1592	FALSE	FALSE	FALSE	finn-b-CD2_MULTIPLE_MYELOMA_PLASMA_CELL	8	144596903	0.0807	NA	0.9561	Multiple myeloma and malignant plasma cell neoplasms || id:finn-b-CD2_MULTIPLE_MYELOMA_PLASMA_CELL	Multiple myeloma and malignant plasma cell neoplasms	Multiple myeloma and malignant plasma cell neoplasms || ||	TRUE	igd	NA	NA	NA	NA	NA	NA	NA	genus.Ruminococcus1.id.11373	0.0161398	4.73e-06	TRUE	reported	F2tBlI	textfile	2	TRUE	0.00112679	20.6863
rs17781867	C	T	C	T	0.0999271	-0.0201	NA	0.06948	FALSE	FALSE	FALSE	finn-b-CD2_MULTIPLE_MYELOMA_PLASMA_CELL	17	71256018	0.1154	NA	0.8619	Multiple myeloma and malignant plasma cell neoplasms || id:finn-b-CD2_MULTIPLE_MYELOMA_PLASMA_CELL	Multiple myeloma and malignant plasma cell neoplasms	Multiple myeloma and malignant plasma cell neoplasms || ||	TRUE	igd	NA	NA	NA	NA	NA	NA	NA	genus.Ruminococcus1.id.11373	0.0211728	1.96e-06	TRUE	reported	F2tBlI	textfile	2	TRUE	0.00121306	22.2721
rs3819978	C	T	C	T	-0.11504	0.0694	NA	0.07763	FALSE	FALSE	FALSE	finn-b-CD2_MULTIPLE_MYELOMA_PLASMA_CELL	1	241789757	0.111	NA	0.532	Multiple myeloma and malignant plasma cell neoplasms || id:finn-b-CD2_MULTIPLE_MYELOMA_PLASMA_CELL	Multiple myeloma and malignant plasma cell neoplasms	Multiple myeloma and malignant plasma cell neoplasms || ||	TRUE	igd	NA	NA	NA	NA	NA	NA	NA	genus.Ruminococcus1.id.11373	0.0260137	8.74e-06	TRUE	reported	F2tBlI	textfile	2	TRUE	0.0010652	19.5544
rs6105066	T	C	T	C	-0.0607052	0.0548	NA	0.2765	FALSE	FALSE	FALSE	finn-b-CD2_MULTIPLE_MYELOMA_PLASMA_CELL	20	13258628	0.0662	NA	0.4071	Multiple myeloma and malignant plasma cell neoplasms || id:finn-b-CD2_MULTIPLE_MYELOMA_PLASMA_CELL	Multiple myeloma and malignant plasma cell neoplasms	Multiple myeloma and malignant plasma cell neoplasms || ||	TRUE	igd	NA	NA	NA	NA	NA	NA	NA	genus.Ruminococcus1.id.11373	0.013425	5.06e-06	TRUE	reported	F2tBlI	textfile	2	TRUE	0.00111363	20.4445
rs6493760	C	T	C	T	0.0535262	0.0418	NA	0.3571	FALSE	FALSE	FALSE	finn-b-CD2_MULTIPLE_MYELOMA_PLASMA_CELL	15	55439182	0.0613	NA	0.4957	Multiple myeloma and malignant plasma cell neoplasms || id:finn-b-CD2_MULTIPLE_MYELOMA_PLASMA_CELL	Multiple myeloma and malignant plasma cell neoplasms	Multiple myeloma and malignant plasma cell neoplasms || ||	TRUE	igd	NA	NA	NA	NA	NA	NA	NA	genus.Ruminococcus1.id.11373	0.0115885	3.38e-06	TRUE	reported	F2tBlI	textfile	2	TRUE	0.00116192	21.3321
rs7117576	A	G	A	G	0.0829505	0.0336	NA	0.09131	FALSE	FALSE	FALSE	finn-b-CD2_MULTIPLE_MYELOMA_PLASMA_CELL	11	114023573	0.102	NA	0.742099	Multiple myeloma and malignant plasma cell neoplasms || id:finn-b-CD2_MULTIPLE_MYELOMA_PLASMA_CELL	Multiple myeloma and malignant plasma cell neoplasms	Multiple myeloma and malignant plasma cell neoplasms || ||	TRUE	igd	NA	NA	NA	NA	NA	NA	NA	genus.Ruminococcus1.id.11373	0.0170891	6.48e-07	TRUE	reported	F2tBlI	textfile	2	TRUE	0.00128304	23.5586
rs7583465	C	T	C	T	0.0527654	0.0521	NA	0.4396	FALSE	FALSE	FALSE	finn-b-CD2_MULTIPLE_MYELOMA_PLASMA_CELL	2	10533921	0.0589	NA	0.3765	Multiple myeloma and malignant plasma cell neoplasms || id:finn-b-CD2_MULTIPLE_MYELOMA_PLASMA_CELL	Multiple myeloma and malignant plasma cell neoplasms	Multiple myeloma and malignant plasma cell neoplasms || ||	TRUE	igd	NA	NA	NA	NA	NA	NA	NA	genus.Ruminococcus1.id.11373	0.0112619	2.56e-06	TRUE	reported	F2tBlI	textfile	2	TRUE	0.00119552	21.9497
rs78572139	G	A	G	A	0.125038	0.2159	NA	0.102	FALSE	FALSE	FALSE	finn-b-CD2_MULTIPLE_MYELOMA_PLASMA_CELL	5	15944587	0.0975	NA	0.0268398	Multiple myeloma and malignant plasma cell neoplasms || id:finn-b-CD2_MULTIPLE_MYELOMA_PLASMA_CELL	Multiple myeloma and malignant plasma cell neoplasms	Multiple myeloma and malignant plasma cell neoplasms || ||	TRUE	igd	NA	NA	NA	NA	NA	NA	NA	genus.Ruminococcus1.id.11373	0.0279411	5.23e-06	TRUE	reported	F2tBlI	textfile	2	TRUE	0.00109074	20.0238
rs78613526	G	A	G	A	0.167497	0.0387	NA	0.05256	FALSE	FALSE	FALSE	finn-b-CD2_MULTIPLE_MYELOMA_PLASMA_CELL	2	65925212	0.135	NA	0.774399	Multiple myeloma and malignant plasma cell neoplasms || id:finn-b-CD2_MULTIPLE_MYELOMA_PLASMA_CELL	Multiple myeloma and malignant plasma cell neoplasms	Multiple myeloma and malignant plasma cell neoplasms || ||	TRUE	igd	NA	NA	NA	NA	NA	NA	NA	genus.Ruminococcus1.id.11373	0.0367639	5.11e-06	TRUE	reported	F2tBlI	textfile	2	TRUE	0.00113052	20.7549
rs10200320	C	T	C	T	0.0641139	0.1079	NA	0.215	FALSE	FALSE	FALSE	finn-b-CD2_MULTIPLE_MYELOMA_PLASMA_CELL	2	197967710	0.0722	NA	0.1349	Multiple myeloma and malignant plasma cell neoplasms || id:finn-b-CD2_MULTIPLE_MYELOMA_PLASMA_CELL	Multiple myeloma and malignant plasma cell neoplasms	Multiple myeloma and malignant plasma cell neoplasms || ||	TRUE	igd	NA	NA	NA	NA	NA	NA	NA	genus.unknowngenus.id.2071	0.0142769	5.66e-06	TRUE	reported	eC2t4l	textfile	2	TRUE	0.00109839	20.1645
rs11195523	A	C	A	C	0.0689278	0.0482	NA	0.2505	FALSE	FALSE	FALSE	finn-b-CD2_MULTIPLE_MYELOMA_PLASMA_CELL	10	113086067	0.0676	NA	0.4761	Multiple myeloma and malignant plasma cell neoplasms || id:finn-b-CD2_MULTIPLE_MYELOMA_PLASMA_CELL	Multiple myeloma and malignant plasma cell neoplasms	Multiple myeloma and malignant plasma cell neoplasms || ||	TRUE	igd	NA	NA	NA	NA	NA	NA	NA	genus.unknowngenus.id.2071	0.0145351	2.4e-06	TRUE	reported	eC2t4l	textfile	2	TRUE	0.00122468	22.4858
rs11684166	A	G	A	G	-0.0769635	0.0633	NA	0.1775	FALSE	FALSE	FALSE	finn-b-CD2_MULTIPLE_MYELOMA_PLASMA_CELL	2	111817641	0.077	NA	0.4107	Multiple myeloma and malignant plasma cell neoplasms || id:finn-b-CD2_MULTIPLE_MYELOMA_PLASMA_CELL	Multiple myeloma and malignant plasma cell neoplasms	Multiple myeloma and malignant plasma cell neoplasms || ||	TRUE	igd	NA	NA	NA	NA	NA	NA	NA	genus.unknowngenus.id.2071	0.0168349	3.49e-06	TRUE	reported	eC2t4l	textfile	2	TRUE	0.0011383	20.8979
rs11809762	G	A	G	A	-0.0934634	-0.0114	NA	0.1918	FALSE	FALSE	FALSE	finn-b-CD2_MULTIPLE_MYELOMA_PLASMA_CELL	1	175159585	0.0743	NA	0.8781	Multiple myeloma and malignant plasma cell neoplasms || id:finn-b-CD2_MULTIPLE_MYELOMA_PLASMA_CELL	Multiple myeloma and malignant plasma cell neoplasms	Multiple myeloma and malignant plasma cell neoplasms || ||	TRUE	igd	NA	NA	NA	NA	NA	NA	NA	genus.unknowngenus.id.2071	0.0190198	1.68e-06	TRUE	reported	eC2t4l	textfile	2	TRUE	0.00131493	24.145
rs11904514	G	A	G	A	-0.109498	-0.0541	NA	0.0624	FALSE	FALSE	FALSE	finn-b-CD2_MULTIPLE_MYELOMA_PLASMA_CELL	2	26541158	0.1213	NA	0.6557	Multiple myeloma and malignant plasma cell neoplasms || id:finn-b-CD2_MULTIPLE_MYELOMA_PLASMA_CELL	Multiple myeloma and malignant plasma cell neoplasms	Multiple myeloma and malignant plasma cell neoplasms || ||	TRUE	igd	NA	NA	NA	NA	NA	NA	NA	genus.unknowngenus.id.2071	0.0249839	7.9e-06	TRUE	reported	eC2t4l	textfile	2	TRUE	0.00104627	19.2065
rs12147596	C	T	C	T	-0.0719818	-0.0951	NA	0.3166	FALSE	FALSE	FALSE	finn-b-CD2_MULTIPLE_MYELOMA_PLASMA_CELL	14	104006716	0.0633	NA	0.1334	Multiple myeloma and malignant plasma cell neoplasms || id:finn-b-CD2_MULTIPLE_MYELOMA_PLASMA_CELL	Multiple myeloma and malignant plasma cell neoplasms	Multiple myeloma and malignant plasma cell neoplasms || ||	TRUE	igd	NA	NA	NA	NA	NA	NA	NA	genus.unknowngenus.id.2071	0.0141609	2.86e-07	TRUE	reported	eC2t4l	textfile	2	TRUE	0.00140687	25.8355
rs16823675	C	T	C	T	-0.0767515	0.0244	NA	0.2045	FALSE	FALSE	FALSE	finn-b-CD2_MULTIPLE_MYELOMA_PLASMA_CELL	2	145173029	0.0723	NA	0.735401	Multiple myeloma and malignant plasma cell neoplasms || id:finn-b-CD2_MULTIPLE_MYELOMA_PLASMA_CELL	Multiple myeloma and malignant plasma cell neoplasms	Multiple myeloma and malignant plasma cell neoplasms || ||	TRUE	igd	NA	NA	NA	NA	NA	NA	NA	genus.unknowngenus.id.2071	0.0149973	2.33e-07	TRUE	reported	eC2t4l	textfile	2	TRUE	0.00142603	26.1879
rs17086536	C	A	C	A	-0.100851	-0.0988	NA	0.07364	FALSE	FALSE	FALSE	finn-b-CD2_MULTIPLE_MYELOMA_PLASMA_CELL	6	124369748	0.1125	NA	0.3799	Multiple myeloma and malignant plasma cell neoplasms || id:finn-b-CD2_MULTIPLE_MYELOMA_PLASMA_CELL	Multiple myeloma and malignant plasma cell neoplasms	Multiple myeloma and malignant plasma cell neoplasms || ||	TRUE	igd	NA	NA	NA	NA	NA	NA	NA	genus.unknowngenus.id.2071	0.022432	3.36e-06	TRUE	reported	eC2t4l	textfile	2	TRUE	0.0011009	20.2106
rs2939766	A	G	A	G	-0.0591611	0.0004	NA	0.4497	FALSE	FALSE	FALSE	finn-b-CD2_MULTIPLE_MYELOMA_PLASMA_CELL	11	41417982	0.0589	NA	0.9942	Multiple myeloma and malignant plasma cell neoplasms || id:finn-b-CD2_MULTIPLE_MYELOMA_PLASMA_CELL	Multiple myeloma and malignant plasma cell neoplasms	Multiple myeloma and malignant plasma cell neoplasms || ||	TRUE	igd	NA	NA	NA	NA	NA	NA	NA	genus.unknowngenus.id.2071	0.013042	7.01e-06	TRUE	reported	eC2t4l	textfile	2	TRUE	0.00112072	20.5748
rs34985298	G	A	G	A	-0.0623526	-0.055	NA	0.3339	FALSE	FALSE	FALSE	finn-b-CD2_MULTIPLE_MYELOMA_PLASMA_CELL	7	93746275	0.0622	NA	0.3761	Multiple myeloma and malignant plasma cell neoplasms || id:finn-b-CD2_MULTIPLE_MYELOMA_PLASMA_CELL	Multiple myeloma and malignant plasma cell neoplasms	Multiple myeloma and malignant plasma cell neoplasms || ||	TRUE	igd	NA	NA	NA	NA	NA	NA	NA	genus.unknowngenus.id.2071	0.013772	8.34e-06	TRUE	reported	eC2t4l	textfile	2	TRUE	0.00111643	20.496
rs35740166	C	T	C	T	-0.112246	0.0453	NA	0.09557	FALSE	FALSE	FALSE	finn-b-CD2_MULTIPLE_MYELOMA_PLASMA_CELL	4	105068883	0.1	NA	0.6506	Multiple myeloma and malignant plasma cell neoplasms || id:finn-b-CD2_MULTIPLE_MYELOMA_PLASMA_CELL	Multiple myeloma and malignant plasma cell neoplasms	Multiple myeloma and malignant plasma cell neoplasms || ||	TRUE	igd	NA	NA	NA	NA	NA	NA	NA	genus.unknowngenus.id.2071	0.0226824	8.4e-07	TRUE	reported	eC2t4l	textfile	2	TRUE	0.00133346	24.4857
rs4644504	T	C	T	C	-0.0969321	-0.019	NA	0.06747	FALSE	FALSE	FALSE	finn-b-CD2_MULTIPLE_MYELOMA_PLASMA_CELL	1	221985829	0.1165	NA	0.8702	Multiple myeloma and malignant plasma cell neoplasms || id:finn-b-CD2_MULTIPLE_MYELOMA_PLASMA_CELL	Multiple myeloma and malignant plasma cell neoplasms	Multiple myeloma and malignant plasma cell neoplasms || ||	TRUE	igd	NA	NA	NA	NA	NA	NA	NA	genus.unknowngenus.id.2071	0.0216146	5.82e-06	TRUE	reported	eC2t4l	textfile	2	TRUE	0.00109538	20.1091
rs6007642	C	T	C	T	-0.0791412	-0.0452	NA	0.2244	FALSE	FALSE	FALSE	finn-b-CD2_MULTIPLE_MYELOMA_PLASMA_CELL	22	47653347	0.0708	NA	0.523	Multiple myeloma and malignant plasma cell neoplasms || id:finn-b-CD2_MULTIPLE_MYELOMA_PLASMA_CELL	Multiple myeloma and malignant plasma cell neoplasms	Multiple myeloma and malignant plasma cell neoplasms || ||	TRUE	igd	NA	NA	NA	NA	NA	NA	NA	genus.unknowngenus.id.2071	0.0177958	9.96e-06	TRUE	reported	eC2t4l	textfile	2	TRUE	0.00107721	19.7752
rs72700702	T	C	T	C	-0.0917261	0.0849	NA	0.1105	FALSE	FALSE	FALSE	finn-b-CD2_MULTIPLE_MYELOMA_PLASMA_CELL	15	35278445	0.0931	NA	0.362	Multiple myeloma and malignant plasma cell neoplasms || id:finn-b-CD2_MULTIPLE_MYELOMA_PLASMA_CELL	Multiple myeloma and malignant plasma cell neoplasms	Multiple myeloma and malignant plasma cell neoplasms || ||	TRUE	igd	NA	NA	NA	NA	NA	NA	NA	genus.unknowngenus.id.2071	0.0189005	1.59e-06	TRUE	reported	eC2t4l	textfile	2	TRUE	0.00128257	23.55
rs72707147	C	T	C	T	0.110109	-0.1479	NA	0.1066	FALSE	FALSE	FALSE	finn-b-CD2_MULTIPLE_MYELOMA_PLASMA_CELL	15	26339670	0.0965	NA	0.1252	Multiple myeloma and malignant plasma cell neoplasms || id:finn-b-CD2_MULTIPLE_MYELOMA_PLASMA_CELL	Multiple myeloma and malignant plasma cell neoplasms	Multiple myeloma and malignant plasma cell neoplasms || ||	TRUE	igd	NA	NA	NA	NA	NA	NA	NA	genus.unknowngenus.id.2071	0.0244644	6.84e-06	TRUE	reported	eC2t4l	textfile	2	TRUE	0.00110332	20.255
rs76532867	T	C	T	C	0.112353	-0.1515	NA	0.03971	FALSE	FALSE	FALSE	finn-b-CD2_MULTIPLE_MYELOMA_PLASMA_CELL	12	94212918	0.1505	NA	0.3139	Multiple myeloma and malignant plasma cell neoplasms || id:finn-b-CD2_MULTIPLE_MYELOMA_PLASMA_CELL	Multiple myeloma and malignant plasma cell neoplasms	Multiple myeloma and malignant plasma cell neoplasms || ||	TRUE	igd	NA	NA	NA	NA	NA	NA	NA	genus.unknowngenus.id.2071	0.0242364	2.56e-06	TRUE	reported	eC2t4l	textfile	2	TRUE	0.00117037	21.4874
rs10202904	T	G	T	G	-0.121754	-0.0477	NA	0.4082	FALSE	FALSE	FALSE	finn-b-CD2_MULTIPLE_MYELOMA_PLASMA_CELL	2	125440268	0.0597	NA	0.4245	Multiple myeloma and malignant plasma cell neoplasms || id:finn-b-CD2_MULTIPLE_MYELOMA_PLASMA_CELL	Multiple myeloma and malignant plasma cell neoplasms	Multiple myeloma and malignant plasma cell neoplasms || ||	TRUE	igd	NA	NA	NA	NA	NA	NA	NA	class.Methanobacteria.id.119	0.0235357	3.01e-07	TRUE	reported	tGqCjK	textfile	2	TRUE	0.00145706	26.7585
rs10424197	G	A	G	A	-0.111274	-0.0164	NA	0.2569	FALSE	FALSE	FALSE	finn-b-CD2_MULTIPLE_MYELOMA_PLASMA_CELL	19	46439321	0.0675	NA	0.8081	Multiple myeloma and malignant plasma cell neoplasms || id:finn-b-CD2_MULTIPLE_MYELOMA_PLASMA_CELL	Multiple myeloma and malignant plasma cell neoplasms	Multiple myeloma and malignant plasma cell neoplasms || ||	TRUE	igd	NA	NA	NA	NA	NA	NA	NA	class.Methanobacteria.id.119	0.0247517	9.28e-06	TRUE	reported	tGqCjK	textfile	2	TRUE	0.00110078	20.2084
rs4257531	G	A	G	A	0.164498	0.1002	NA	0.1055	FALSE	FALSE	FALSE	finn-b-CD2_MULTIPLE_MYELOMA_PLASMA_CELL	3	2086167	0.0963	NA	0.298	Multiple myeloma and malignant plasma cell neoplasms || id:finn-b-CD2_MULTIPLE_MYELOMA_PLASMA_CELL	Multiple myeloma and malignant plasma cell neoplasms	Multiple myeloma and malignant plasma cell neoplasms || ||	TRUE	igd	NA	NA	NA	NA	NA	NA	NA	class.Methanobacteria.id.119	0.0364959	7.44e-06	TRUE	reported	tGqCjK	textfile	2	TRUE	0.00110651	20.3136
rs56131665	G	A	G	A	0.178661	0.0129	NA	0.1074	FALSE	FALSE	FALSE	finn-b-CD2_MULTIPLE_MYELOMA_PLASMA_CELL	5	178175507	0.0954	NA	0.8922	Multiple myeloma and malignant plasma cell neoplasms || id:finn-b-CD2_MULTIPLE_MYELOMA_PLASMA_CELL	Multiple myeloma and malignant plasma cell neoplasms	Multiple myeloma and malignant plasma cell neoplasms || ||	TRUE	igd	TRUE	rs56131665	rs72812651	G	A	G	T	class.Methanobacteria.id.119	0.039298	6.18e-06	TRUE	reported	tGqCjK	textfile	2	TRUE	0.00112572	20.6668
rs62241835	G	T	G	T	-0.203385	0.0751	NA	0.02039	FALSE	FALSE	FALSE	finn-b-CD2_MULTIPLE_MYELOMA_PLASMA_CELL	3	15019689	0.2037	NA	0.7124	Multiple myeloma and malignant plasma cell neoplasms || id:finn-b-CD2_MULTIPLE_MYELOMA_PLASMA_CELL	Multiple myeloma and malignant plasma cell neoplasms	Multiple myeloma and malignant plasma cell neoplasms || ||	TRUE	igd	TRUE	rs62241835	rs62241836	G	T	T	C	class.Methanobacteria.id.119	0.0417931	1.63e-06	TRUE	reported	tGqCjK	textfile	2	TRUE	0.00128965	23.6801
rs6508769	T	C	T	C	0.153519	-0.0866	NA	0.1466	FALSE	FALSE	FALSE	finn-b-CD2_MULTIPLE_MYELOMA_PLASMA_CELL	19	28827760	0.0827	NA	0.2948	Multiple myeloma and malignant plasma cell neoplasms || id:finn-b-CD2_MULTIPLE_MYELOMA_PLASMA_CELL	Multiple myeloma and malignant plasma cell neoplasms	Multiple myeloma and malignant plasma cell neoplasms || ||	TRUE	igd	NA	NA	NA	NA	NA	NA	NA	class.Methanobacteria.id.119	0.0344519	8.23e-06	TRUE	reported	tGqCjK	textfile	2	TRUE	0.00108151	19.8542
rs73068003	G	T	G	T	-0.15814	-0.0725	NA	0.09613	FALSE	FALSE	FALSE	finn-b-CD2_MULTIPLE_MYELOMA_PLASMA_CELL	7	10773932	0.0994	NA	0.4656	Multiple myeloma and malignant plasma cell neoplasms || id:finn-b-CD2_MULTIPLE_MYELOMA_PLASMA_CELL	Multiple myeloma and malignant plasma cell neoplasms	Multiple myeloma and malignant plasma cell neoplasms || ||	TRUE	igd	NA	NA	NA	NA	NA	NA	NA	class.Methanobacteria.id.119	0.0351803	8.45e-06	TRUE	reported	tGqCjK	textfile	2	TRUE	0.00110055	20.2041
rs73457410	A	G	A	G	0.21534	-0.0571	NA	0.06361	FALSE	FALSE	FALSE	finn-b-CD2_MULTIPLE_MYELOMA_PLASMA_CELL	13	41956181	0.1195	NA	0.632501	Multiple myeloma and malignant plasma cell neoplasms || id:finn-b-CD2_MULTIPLE_MYELOMA_PLASMA_CELL	Multiple myeloma and malignant plasma cell neoplasms	Multiple myeloma and malignant plasma cell neoplasms || ||	TRUE	igd	NA	NA	NA	NA	NA	NA	NA	class.Methanobacteria.id.119	0.0436695	1.41e-06	TRUE	reported	tGqCjK	textfile	2	TRUE	0.00132409	24.3133
rs75208022	C	T	C	T	-0.227245	0.1053	NA	0.09347	FALSE	FALSE	FALSE	finn-b-CD2_MULTIPLE_MYELOMA_PLASMA_CELL	12	21338861	0.0999	NA	0.2919	Multiple myeloma and malignant plasma cell neoplasms || id:finn-b-CD2_MULTIPLE_MYELOMA_PLASMA_CELL	Multiple myeloma and malignant plasma cell neoplasms	Multiple myeloma and malignant plasma cell neoplasms || ||	TRUE	igd	NA	NA	NA	NA	NA	NA	NA	class.Methanobacteria.id.119	0.048763	5.92e-06	TRUE	reported	tGqCjK	textfile	2	TRUE	0.00118275	21.715
rs894996	C	A	C	A	0.216999	0.0994	NA	0.06995	FALSE	FALSE	FALSE	finn-b-CD2_MULTIPLE_MYELOMA_PLASMA_CELL	4	104418307	0.1143	NA	0.3844	Multiple myeloma and malignant plasma cell neoplasms || id:finn-b-CD2_MULTIPLE_MYELOMA_PLASMA_CELL	Multiple myeloma and malignant plasma cell neoplasms	Multiple myeloma and malignant plasma cell neoplasms || ||	TRUE	igd	NA	NA	NA	NA	NA	NA	NA	class.Methanobacteria.id.119	0.0449076	1.88e-06	TRUE	reported	tGqCjK	textfile	2	TRUE	0.00127153	23.3469
rs10202904	T	G	T	G	-0.115986	-0.0477	NA	0.4082	FALSE	FALSE	FALSE	finn-b-CD2_MULTIPLE_MYELOMA_PLASMA_CELL	2	125440268	0.0597	NA	0.4245	Multiple myeloma and malignant plasma cell neoplasms || id:finn-b-CD2_MULTIPLE_MYELOMA_PLASMA_CELL	Multiple myeloma and malignant plasma cell neoplasms	Multiple myeloma and malignant plasma cell neoplasms || ||	TRUE	igd	NA	NA	NA	NA	NA	NA	NA	phylum.Euryarchaeota.id.55	0.0230271	6.19e-07	TRUE	reported	vLan5l	textfile	2	TRUE	0.00138144	25.3679
rs11022995	G	A	G	A	-0.10373	0.0539	NA	0.4848	FALSE	FALSE	FALSE	finn-b-CD2_MULTIPLE_MYELOMA_PLASMA_CELL	11	13893667	0.0587	NA	0.3593	Multiple myeloma and malignant plasma cell neoplasms || id:finn-b-CD2_MULTIPLE_MYELOMA_PLASMA_CELL	Multiple myeloma and malignant plasma cell neoplasms	Multiple myeloma and malignant plasma cell neoplasms || ||	TRUE	igd	NA	NA	NA	NA	NA	NA	NA	phylum.Euryarchaeota.id.55	0.0228889	7.73e-06	TRUE	reported	vLan5l	textfile	2	TRUE	0.00111859	20.5357
rs34928225	T	C	T	C	0.19977	0.0537	NA	0.09295	FALSE	FALSE	FALSE	finn-b-CD2_MULTIPLE_MYELOMA_PLASMA_CELL	6	146840876	0.1005	NA	0.5927	Multiple myeloma and malignant plasma cell neoplasms || id:finn-b-CD2_MULTIPLE_MYELOMA_PLASMA_CELL	Multiple myeloma and malignant plasma cell neoplasms	Multiple myeloma and malignant plasma cell neoplasms || ||	TRUE	igd	NA	NA	NA	NA	NA	NA	NA	phylum.Euryarchaeota.id.55	0.0425421	4.33e-06	TRUE	reported	vLan5l	textfile	2	TRUE	0.00120088	22.0482
rs45498998	G	A	G	A	-0.131882	0.0602	NA	0.1547	FALSE	FALSE	FALSE	finn-b-CD2_MULTIPLE_MYELOMA_PLASMA_CELL	21	27368994	0.0807	NA	0.4551	Multiple myeloma and malignant plasma cell neoplasms || id:finn-b-CD2_MULTIPLE_MYELOMA_PLASMA_CELL	Multiple myeloma and malignant plasma cell neoplasms	Multiple myeloma and malignant plasma cell neoplasms || ||	TRUE	igd	NA	NA	NA	NA	NA	NA	NA	phylum.Euryarchaeota.id.55	0.029229	5.32e-06	TRUE	reported	vLan5l	textfile	2	TRUE	0.00110883	20.3563
rs56131665	G	A	G	A	0.176759	0.0129	NA	0.1074	FALSE	FALSE	FALSE	finn-b-CD2_MULTIPLE_MYELOMA_PLASMA_CELL	5	178175507	0.0954	NA	0.8922	Multiple myeloma and malignant plasma cell neoplasms || id:finn-b-CD2_MULTIPLE_MYELOMA_PLASMA_CELL	Multiple myeloma and malignant plasma cell neoplasms	Multiple myeloma and malignant plasma cell neoplasms || ||	TRUE	igd	TRUE	rs56131665	rs72812651	G	A	G	T	phylum.Euryarchaeota.id.55	0.0385787	5.3e-06	TRUE	reported	vLan5l	textfile	2	TRUE	0.00114333	20.9904
rs6064552	T	C	T	C	-0.123612	-0.0264	NA	0.1829	FALSE	FALSE	FALSE	finn-b-CD2_MULTIPLE_MYELOMA_PLASMA_CELL	20	56042866	0.0755	NA	0.7267	Multiple myeloma and malignant plasma cell neoplasms || id:finn-b-CD2_MULTIPLE_MYELOMA_PLASMA_CELL	Multiple myeloma and malignant plasma cell neoplasms	Multiple myeloma and malignant plasma cell neoplasms || ||	TRUE	igd	NA	NA	NA	NA	NA	NA	NA	phylum.Euryarchaeota.id.55	0.0275749	9.34e-06	TRUE	reported	vLan5l	textfile	2	TRUE	0.0010945	20.093
rs6508769	T	C	T	C	0.150529	-0.0866	NA	0.1466	FALSE	FALSE	FALSE	finn-b-CD2_MULTIPLE_MYELOMA_PLASMA_CELL	19	28827760	0.0827	NA	0.2948	Multiple myeloma and malignant plasma cell neoplasms || id:finn-b-CD2_MULTIPLE_MYELOMA_PLASMA_CELL	Multiple myeloma and malignant plasma cell neoplasms	Multiple myeloma and malignant plasma cell neoplasms || ||	TRUE	igd	NA	NA	NA	NA	NA	NA	NA	phylum.Euryarchaeota.id.55	0.0337091	8.12e-06	TRUE	reported	vLan5l	textfile	2	TRUE	0.00108611	19.9387
rs7015093	G	A	G	A	-0.118111	-0.044	NA	0.261	FALSE	FALSE	FALSE	finn-b-CD2_MULTIPLE_MYELOMA_PLASMA_CELL	8	58018853	0.0667	NA	0.5096	Multiple myeloma and malignant plasma cell neoplasms || id:finn-b-CD2_MULTIPLE_MYELOMA_PLASMA_CELL	Multiple myeloma and malignant plasma cell neoplasms	Multiple myeloma and malignant plasma cell neoplasms || ||	TRUE	igd	NA	NA	NA	NA	NA	NA	NA	phylum.Euryarchaeota.id.55	0.0264389	7.2e-06	TRUE	reported	vLan5l	textfile	2	TRUE	0.00108698	19.9547
rs76029318	T	C	T	C	0.214866	-0.0687	NA	0.06285	FALSE	FALSE	FALSE	finn-b-CD2_MULTIPLE_MYELOMA_PLASMA_CELL	13	41963791	0.1202	NA	0.5677	Multiple myeloma and malignant plasma cell neoplasms || id:finn-b-CD2_MULTIPLE_MYELOMA_PLASMA_CELL	Multiple myeloma and malignant plasma cell neoplasms	Multiple myeloma and malignant plasma cell neoplasms || ||	TRUE	igd	NA	NA	NA	NA	NA	NA	NA	phylum.Euryarchaeota.id.55	0.0438442	1.05e-06	TRUE	reported	vLan5l	textfile	2	TRUE	0.00130781	24.0141
rs7635189	G	A	G	A	0.119983	0.0102	NA	0.2891	FALSE	FALSE	FALSE	finn-b-CD2_MULTIPLE_MYELOMA_PLASMA_CELL	3	15591607	0.0658	NA	0.8762	Multiple myeloma and malignant plasma cell neoplasms || id:finn-b-CD2_MULTIPLE_MYELOMA_PLASMA_CELL	Multiple myeloma and malignant plasma cell neoplasms	Multiple myeloma and malignant plasma cell neoplasms || ||	TRUE	igd	NA	NA	NA	NA	NA	NA	NA	phylum.Euryarchaeota.id.55	0.0259356	4.64e-06	TRUE	reported	vLan5l	textfile	2	TRUE	0.00116558	21.3994
rs77658038	A	C	A	C	-0.160157	0.0756	NA	0.2044	FALSE	FALSE	FALSE	finn-b-CD2_MULTIPLE_MYELOMA_PLASMA_CELL	6	16284785	0.0729	NA	0.2997	Multiple myeloma and malignant plasma cell neoplasms || id:finn-b-CD2_MULTIPLE_MYELOMA_PLASMA_CELL	Multiple myeloma and malignant plasma cell neoplasms	Multiple myeloma and malignant plasma cell neoplasms || ||	TRUE	igd	NA	NA	NA	NA	NA	NA	NA	phylum.Euryarchaeota.id.55	0.0340856	4.75e-06	TRUE	reported	vLan5l	textfile	2	TRUE	0.00120234	22.075
rs894996	C	A	C	A	0.203577	0.0994	NA	0.06995	FALSE	FALSE	FALSE	finn-b-CD2_MULTIPLE_MYELOMA_PLASMA_CELL	4	104418307	0.1143	NA	0.3844	Multiple myeloma and malignant plasma cell neoplasms || id:finn-b-CD2_MULTIPLE_MYELOMA_PLASMA_CELL	Multiple myeloma and malignant plasma cell neoplasms	Multiple myeloma and malignant plasma cell neoplasms || ||	TRUE	igd	NA	NA	NA	NA	NA	NA	NA	phylum.Euryarchaeota.id.55	0.0440033	5.12e-06	TRUE	reported	vLan5l	textfile	2	TRUE	0.00116568	21.4012
rs10202904	T	G	T	G	-0.112811	-0.0477	NA	0.4082	FALSE	FALSE	FALSE	finn-b-CD2_MULTIPLE_MYELOMA_PLASMA_CELL	2	125440268	0.0597	NA	0.4245	Multiple myeloma and malignant plasma cell neoplasms || id:finn-b-CD2_MULTIPLE_MYELOMA_PLASMA_CELL	Multiple myeloma and malignant plasma cell neoplasms	Multiple myeloma and malignant plasma cell neoplasms || ||	TRUE	igd	NA	NA	NA	NA	NA	NA	NA	genus.Methanobrevibacter.id.123	0.0239106	3.09e-06	TRUE	reported	1lx8m1	textfile	2	TRUE	0.00121226	22.2574
rs1334944	T	C	T	C	0.115197	-0.04	NA	0.2782	FALSE	FALSE	FALSE	finn-b-CD2_MULTIPLE_MYELOMA_PLASMA_CELL	10	112266046	0.0653	NA	0.54	Multiple myeloma and malignant plasma cell neoplasms || id:finn-b-CD2_MULTIPLE_MYELOMA_PLASMA_CELL	Multiple myeloma and malignant plasma cell neoplasms	Multiple myeloma and malignant plasma cell neoplasms || ||	TRUE	igd	NA	NA	NA	NA	NA	NA	NA	genus.Methanobrevibacter.id.123	0.0255492	7.61e-06	TRUE	reported	1lx8m1	textfile	2	TRUE	0.00110724	20.3271
rs4802933	A	G	A	G	-0.135628	0.0228	NA	0.2323	FALSE	FALSE	FALSE	finn-b-CD2_MULTIPLE_MYELOMA_PLASMA_CELL	19	52925820	0.0693	NA	0.742499	Multiple myeloma and malignant plasma cell neoplasms || id:finn-b-CD2_MULTIPLE_MYELOMA_PLASMA_CELL	Multiple myeloma and malignant plasma cell neoplasms	Multiple myeloma and malignant plasma cell neoplasms || ||	TRUE	igd	NA	NA	NA	NA	NA	NA	NA	genus.Methanobrevibacter.id.123	0.0308139	9.74e-06	TRUE	reported	1lx8m1	textfile	2	TRUE	0.00105524	19.3714
rs6776814	T	C	T	C	-0.188956	0.0715	NA	0.02046	FALSE	FALSE	FALSE	finn-b-CD2_MULTIPLE_MYELOMA_PLASMA_CELL	3	15053083	0.2035	NA	0.725401	Multiple myeloma and malignant plasma cell neoplasms || id:finn-b-CD2_MULTIPLE_MYELOMA_PLASMA_CELL	Multiple myeloma and malignant plasma cell neoplasms	Multiple myeloma and malignant plasma cell neoplasms || ||	TRUE	igd	NA	NA	NA	NA	NA	NA	NA	genus.Methanobrevibacter.id.123	0.0419905	8.05e-06	TRUE	reported	1lx8m1	textfile	2	TRUE	0.00110291	20.2475
rs76029318	T	C	T	C	0.222849	-0.0687	NA	0.06285	FALSE	FALSE	FALSE	finn-b-CD2_MULTIPLE_MYELOMA_PLASMA_CELL	13	41963791	0.1202	NA	0.5677	Multiple myeloma and malignant plasma cell neoplasms || id:finn-b-CD2_MULTIPLE_MYELOMA_PLASMA_CELL	Multiple myeloma and malignant plasma cell neoplasms	Multiple myeloma and malignant plasma cell neoplasms || ||	TRUE	igd	NA	NA	NA	NA	NA	NA	NA	genus.Methanobrevibacter.id.123	0.0454319	1.08e-06	TRUE	reported	1lx8m1	textfile	2	TRUE	0.00131018	24.0575
rs894996	C	A	C	A	0.214213	0.0994	NA	0.06995	FALSE	FALSE	FALSE	finn-b-CD2_MULTIPLE_MYELOMA_PLASMA_CELL	4	104418307	0.1143	NA	0.3844	Multiple myeloma and malignant plasma cell neoplasms || id:finn-b-CD2_MULTIPLE_MYELOMA_PLASMA_CELL	Multiple myeloma and malignant plasma cell neoplasms	Multiple myeloma and malignant plasma cell neoplasms || ||	TRUE	igd	NA	NA	NA	NA	NA	NA	NA	genus.Methanobrevibacter.id.123	0.0456045	3.82e-06	TRUE	reported	1lx8m1	textfile	2	TRUE	0.00120158	22.0611
rs10202904	T	G	T	G	-0.121754	-0.0477	NA	0.4082	FALSE	FALSE	FALSE	finn-b-CD2_MULTIPLE_MYELOMA_PLASMA_CELL	2	125440268	0.0597	NA	0.4245	Multiple myeloma and malignant plasma cell neoplasms || id:finn-b-CD2_MULTIPLE_MYELOMA_PLASMA_CELL	Multiple myeloma and malignant plasma cell neoplasms	Multiple myeloma and malignant plasma cell neoplasms || ||	TRUE	igd	NA	NA	NA	NA	NA	NA	NA	order.Methanobacteriales.id.120	0.0235357	3.01e-07	TRUE	reported	DC3x3y	textfile	2	TRUE	0.00145706	26.7585
rs10424197	G	A	G	A	-0.111274	-0.0164	NA	0.2569	FALSE	FALSE	FALSE	finn-b-CD2_MULTIPLE_MYELOMA_PLASMA_CELL	19	46439321	0.0675	NA	0.8081	Multiple myeloma and malignant plasma cell neoplasms || id:finn-b-CD2_MULTIPLE_MYELOMA_PLASMA_CELL	Multiple myeloma and malignant plasma cell neoplasms	Multiple myeloma and malignant plasma cell neoplasms || ||	TRUE	igd	NA	NA	NA	NA	NA	NA	NA	order.Methanobacteriales.id.120	0.0247517	9.28e-06	TRUE	reported	DC3x3y	textfile	2	TRUE	0.00110078	20.2084
rs4257531	G	A	G	A	0.164498	0.1002	NA	0.1055	FALSE	FALSE	FALSE	finn-b-CD2_MULTIPLE_MYELOMA_PLASMA_CELL	3	2086167	0.0963	NA	0.298	Multiple myeloma and malignant plasma cell neoplasms || id:finn-b-CD2_MULTIPLE_MYELOMA_PLASMA_CELL	Multiple myeloma and malignant plasma cell neoplasms	Multiple myeloma and malignant plasma cell neoplasms || ||	TRUE	igd	NA	NA	NA	NA	NA	NA	NA	order.Methanobacteriales.id.120	0.0364959	7.44e-06	TRUE	reported	DC3x3y	textfile	2	TRUE	0.00110651	20.3136
rs56131665	G	A	G	A	0.178661	0.0129	NA	0.1074	FALSE	FALSE	FALSE	finn-b-CD2_MULTIPLE_MYELOMA_PLASMA_CELL	5	178175507	0.0954	NA	0.8922	Multiple myeloma and malignant plasma cell neoplasms || id:finn-b-CD2_MULTIPLE_MYELOMA_PLASMA_CELL	Multiple myeloma and malignant plasma cell neoplasms	Multiple myeloma and malignant plasma cell neoplasms || ||	TRUE	igd	TRUE	rs56131665	rs72812651	G	A	G	T	order.Methanobacteriales.id.120	0.039298	6.18e-06	TRUE	reported	DC3x3y	textfile	2	TRUE	0.00112572	20.6668
rs62241835	G	T	G	T	-0.203385	0.0751	NA	0.02039	FALSE	FALSE	FALSE	finn-b-CD2_MULTIPLE_MYELOMA_PLASMA_CELL	3	15019689	0.2037	NA	0.7124	Multiple myeloma and malignant plasma cell neoplasms || id:finn-b-CD2_MULTIPLE_MYELOMA_PLASMA_CELL	Multiple myeloma and malignant plasma cell neoplasms	Multiple myeloma and malignant plasma cell neoplasms || ||	TRUE	igd	TRUE	rs62241835	rs62241836	G	T	T	C	order.Methanobacteriales.id.120	0.0417931	1.63e-06	TRUE	reported	DC3x3y	textfile	2	TRUE	0.00128965	23.6801
rs6508769	T	C	T	C	0.153519	-0.0866	NA	0.1466	FALSE	FALSE	FALSE	finn-b-CD2_MULTIPLE_MYELOMA_PLASMA_CELL	19	28827760	0.0827	NA	0.2948	Multiple myeloma and malignant plasma cell neoplasms || id:finn-b-CD2_MULTIPLE_MYELOMA_PLASMA_CELL	Multiple myeloma and malignant plasma cell neoplasms	Multiple myeloma and malignant plasma cell neoplasms || ||	TRUE	igd	NA	NA	NA	NA	NA	NA	NA	order.Methanobacteriales.id.120	0.0344519	8.23e-06	TRUE	reported	DC3x3y	textfile	2	TRUE	0.00108151	19.8542
rs73068003	G	T	G	T	-0.15814	-0.0725	NA	0.09613	FALSE	FALSE	FALSE	finn-b-CD2_MULTIPLE_MYELOMA_PLASMA_CELL	7	10773932	0.0994	NA	0.4656	Multiple myeloma and malignant plasma cell neoplasms || id:finn-b-CD2_MULTIPLE_MYELOMA_PLASMA_CELL	Multiple myeloma and malignant plasma cell neoplasms	Multiple myeloma and malignant plasma cell neoplasms || ||	TRUE	igd	NA	NA	NA	NA	NA	NA	NA	order.Methanobacteriales.id.120	0.0351803	8.45e-06	TRUE	reported	DC3x3y	textfile	2	TRUE	0.00110055	20.2041
rs73457410	A	G	A	G	0.21534	-0.0571	NA	0.06361	FALSE	FALSE	FALSE	finn-b-CD2_MULTIPLE_MYELOMA_PLASMA_CELL	13	41956181	0.1195	NA	0.632501	Multiple myeloma and malignant plasma cell neoplasms || id:finn-b-CD2_MULTIPLE_MYELOMA_PLASMA_CELL	Multiple myeloma and malignant plasma cell neoplasms	Multiple myeloma and malignant plasma cell neoplasms || ||	TRUE	igd	NA	NA	NA	NA	NA	NA	NA	order.Methanobacteriales.id.120	0.0436695	1.41e-06	TRUE	reported	DC3x3y	textfile	2	TRUE	0.00132409	24.3133
rs75208022	C	T	C	T	-0.227245	0.1053	NA	0.09347	FALSE	FALSE	FALSE	finn-b-CD2_MULTIPLE_MYELOMA_PLASMA_CELL	12	21338861	0.0999	NA	0.2919	Multiple myeloma and malignant plasma cell neoplasms || id:finn-b-CD2_MULTIPLE_MYELOMA_PLASMA_CELL	Multiple myeloma and malignant plasma cell neoplasms	Multiple myeloma and malignant plasma cell neoplasms || ||	TRUE	igd	NA	NA	NA	NA	NA	NA	NA	order.Methanobacteriales.id.120	0.048763	5.92e-06	TRUE	reported	DC3x3y	textfile	2	TRUE	0.00118275	21.715
rs894996	C	A	C	A	0.216999	0.0994	NA	0.06995	FALSE	FALSE	FALSE	finn-b-CD2_MULTIPLE_MYELOMA_PLASMA_CELL	4	104418307	0.1143	NA	0.3844	Multiple myeloma and malignant plasma cell neoplasms || id:finn-b-CD2_MULTIPLE_MYELOMA_PLASMA_CELL	Multiple myeloma and malignant plasma cell neoplasms	Multiple myeloma and malignant plasma cell neoplasms || ||	TRUE	igd	NA	NA	NA	NA	NA	NA	NA	order.Methanobacteriales.id.120	0.0449076	1.88e-06	TRUE	reported	DC3x3y	textfile	2	TRUE	0.00127153	23.3469
rs10202904	T	G	T	G	-0.121754	-0.0477	NA	0.4082	FALSE	FALSE	FALSE	finn-b-CD2_MULTIPLE_MYELOMA_PLASMA_CELL	2	125440268	0.0597	NA	0.4245	Multiple myeloma and malignant plasma cell neoplasms || id:finn-b-CD2_MULTIPLE_MYELOMA_PLASMA_CELL	Multiple myeloma and malignant plasma cell neoplasms	Multiple myeloma and malignant plasma cell neoplasms || ||	TRUE	igd	NA	NA	NA	NA	NA	NA	NA	family.Methanobacteriaceae.id.121	0.0235357	3.01e-07	TRUE	reported	8YZHOL	textfile	2	TRUE	0.00145706	26.7585
rs10424197	G	A	G	A	-0.111274	-0.0164	NA	0.2569	FALSE	FALSE	FALSE	finn-b-CD2_MULTIPLE_MYELOMA_PLASMA_CELL	19	46439321	0.0675	NA	0.8081	Multiple myeloma and malignant plasma cell neoplasms || id:finn-b-CD2_MULTIPLE_MYELOMA_PLASMA_CELL	Multiple myeloma and malignant plasma cell neoplasms	Multiple myeloma and malignant plasma cell neoplasms || ||	TRUE	igd	NA	NA	NA	NA	NA	NA	NA	family.Methanobacteriaceae.id.121	0.0247517	9.28e-06	TRUE	reported	8YZHOL	textfile	2	TRUE	0.00110078	20.2084
rs4257531	G	A	G	A	0.164498	0.1002	NA	0.1055	FALSE	FALSE	FALSE	finn-b-CD2_MULTIPLE_MYELOMA_PLASMA_CELL	3	2086167	0.0963	NA	0.298	Multiple myeloma and malignant plasma cell neoplasms || id:finn-b-CD2_MULTIPLE_MYELOMA_PLASMA_CELL	Multiple myeloma and malignant plasma cell neoplasms	Multiple myeloma and malignant plasma cell neoplasms || ||	TRUE	igd	NA	NA	NA	NA	NA	NA	NA	family.Methanobacteriaceae.id.121	0.0364959	7.44e-06	TRUE	reported	8YZHOL	textfile	2	TRUE	0.00110651	20.3136
rs56131665	G	A	G	A	0.178661	0.0129	NA	0.1074	FALSE	FALSE	FALSE	finn-b-CD2_MULTIPLE_MYELOMA_PLASMA_CELL	5	178175507	0.0954	NA	0.8922	Multiple myeloma and malignant plasma cell neoplasms || id:finn-b-CD2_MULTIPLE_MYELOMA_PLASMA_CELL	Multiple myeloma and malignant plasma cell neoplasms	Multiple myeloma and malignant plasma cell neoplasms || ||	TRUE	igd	TRUE	rs56131665	rs72812651	G	A	G	T	family.Methanobacteriaceae.id.121	0.039298	6.18e-06	TRUE	reported	8YZHOL	textfile	2	TRUE	0.00112572	20.6668
rs62241835	G	T	G	T	-0.203385	0.0751	NA	0.02039	FALSE	FALSE	FALSE	finn-b-CD2_MULTIPLE_MYELOMA_PLASMA_CELL	3	15019689	0.2037	NA	0.7124	Multiple myeloma and malignant plasma cell neoplasms || id:finn-b-CD2_MULTIPLE_MYELOMA_PLASMA_CELL	Multiple myeloma and malignant plasma cell neoplasms	Multiple myeloma and malignant plasma cell neoplasms || ||	TRUE	igd	TRUE	rs62241835	rs62241836	G	T	T	C	family.Methanobacteriaceae.id.121	0.0417931	1.63e-06	TRUE	reported	8YZHOL	textfile	2	TRUE	0.00128965	23.6801
rs6508769	T	C	T	C	0.153519	-0.0866	NA	0.1466	FALSE	FALSE	FALSE	finn-b-CD2_MULTIPLE_MYELOMA_PLASMA_CELL	19	28827760	0.0827	NA	0.2948	Multiple myeloma and malignant plasma cell neoplasms || id:finn-b-CD2_MULTIPLE_MYELOMA_PLASMA_CELL	Multiple myeloma and malignant plasma cell neoplasms	Multiple myeloma and malignant plasma cell neoplasms || ||	TRUE	igd	NA	NA	NA	NA	NA	NA	NA	family.Methanobacteriaceae.id.121	0.0344519	8.23e-06	TRUE	reported	8YZHOL	textfile	2	TRUE	0.00108151	19.8542
rs73068003	G	T	G	T	-0.15814	-0.0725	NA	0.09613	FALSE	FALSE	FALSE	finn-b-CD2_MULTIPLE_MYELOMA_PLASMA_CELL	7	10773932	0.0994	NA	0.4656	Multiple myeloma and malignant plasma cell neoplasms || id:finn-b-CD2_MULTIPLE_MYELOMA_PLASMA_CELL	Multiple myeloma and malignant plasma cell neoplasms	Multiple myeloma and malignant plasma cell neoplasms || ||	TRUE	igd	NA	NA	NA	NA	NA	NA	NA	family.Methanobacteriaceae.id.121	0.0351803	8.45e-06	TRUE	reported	8YZHOL	textfile	2	TRUE	0.00110055	20.2041
rs73457410	A	G	A	G	0.21534	-0.0571	NA	0.06361	FALSE	FALSE	FALSE	finn-b-CD2_MULTIPLE_MYELOMA_PLASMA_CELL	13	41956181	0.1195	NA	0.632501	Multiple myeloma and malignant plasma cell neoplasms || id:finn-b-CD2_MULTIPLE_MYELOMA_PLASMA_CELL	Multiple myeloma and malignant plasma cell neoplasms	Multiple myeloma and malignant plasma cell neoplasms || ||	TRUE	igd	NA	NA	NA	NA	NA	NA	NA	family.Methanobacteriaceae.id.121	0.0436695	1.41e-06	TRUE	reported	8YZHOL	textfile	2	TRUE	0.00132409	24.3133
rs75208022	C	T	C	T	-0.227245	0.1053	NA	0.09347	FALSE	FALSE	FALSE	finn-b-CD2_MULTIPLE_MYELOMA_PLASMA_CELL	12	21338861	0.0999	NA	0.2919	Multiple myeloma and malignant plasma cell neoplasms || id:finn-b-CD2_MULTIPLE_MYELOMA_PLASMA_CELL	Multiple myeloma and malignant plasma cell neoplasms	Multiple myeloma and malignant plasma cell neoplasms || ||	TRUE	igd	NA	NA	NA	NA	NA	NA	NA	family.Methanobacteriaceae.id.121	0.048763	5.92e-06	TRUE	reported	8YZHOL	textfile	2	TRUE	0.00118275	21.715
rs894996	C	A	C	A	0.216999	0.0994	NA	0.06995	FALSE	FALSE	FALSE	finn-b-CD2_MULTIPLE_MYELOMA_PLASMA_CELL	4	104418307	0.1143	NA	0.3844	Multiple myeloma and malignant plasma cell neoplasms || id:finn-b-CD2_MULTIPLE_MYELOMA_PLASMA_CELL	Multiple myeloma and malignant plasma cell neoplasms	Multiple myeloma and malignant plasma cell neoplasms || ||	TRUE	igd	NA	NA	NA	NA	NA	NA	NA	family.Methanobacteriaceae.id.121	0.0449076	1.88e-06	TRUE	reported	8YZHOL	textfile	2	TRUE	0.00127153	23.3469
rs10774377	A	G	A	G	0.0523003	-0.0399	NA	0.4359	FALSE	FALSE	FALSE	finn-b-CD2_MULTIPLE_MYELOMA_PLASMA_CELL	12	5942519	0.0591	NA	0.500299	Multiple myeloma and malignant plasma cell neoplasms || id:finn-b-CD2_MULTIPLE_MYELOMA_PLASMA_CELL	Multiple myeloma and malignant plasma cell neoplasms	Multiple myeloma and malignant plasma cell neoplasms || ||	TRUE	igd	NA	NA	NA	NA	NA	NA	NA	order.Clostridiales.id.1863	0.0113859	3.81e-06	TRUE	reported	gMadRQ	textfile	2	TRUE	0.00114914	21.0972
rs112334273	G	A	G	A	0.0639383	0.0106	NA	0.278	FALSE	FALSE	FALSE	finn-b-CD2_MULTIPLE_MYELOMA_PLASMA_CELL	21	40703251	0.0655	NA	0.8715	Multiple myeloma and malignant plasma cell neoplasms || id:finn-b-CD2_MULTIPLE_MYELOMA_PLASMA_CELL	Multiple myeloma and malignant plasma cell neoplasms	Multiple myeloma and malignant plasma cell neoplasms || ||	TRUE	igd	NA	NA	NA	NA	NA	NA	NA	order.Clostridiales.id.1863	0.0127404	4.07e-07	TRUE	reported	gMadRQ	textfile	2	TRUE	0.00137138	25.1829
rs13105690	T	C	T	C	-0.0527441	0.0046	NA	0.2854	FALSE	FALSE	FALSE	finn-b-CD2_MULTIPLE_MYELOMA_PLASMA_CELL	4	7420184	0.0654	NA	0.9443	Multiple myeloma and malignant plasma cell neoplasms || id:finn-b-CD2_MULTIPLE_MYELOMA_PLASMA_CELL	Multiple myeloma and malignant plasma cell neoplasms	Multiple myeloma and malignant plasma cell neoplasms || ||	TRUE	igd	NA	NA	NA	NA	NA	NA	NA	order.Clostridiales.id.1863	0.011818	9.37e-06	TRUE	reported	gMadRQ	textfile	2	TRUE	0.00108489	19.9164
rs13179700	T	C	T	C	0.0510953	0.0418	NA	0.3438	FALSE	FALSE	FALSE	finn-b-CD2_MULTIPLE_MYELOMA_PLASMA_CELL	5	149077788	0.0617	NA	0.4982	Multiple myeloma and malignant plasma cell neoplasms || id:finn-b-CD2_MULTIPLE_MYELOMA_PLASMA_CELL	Multiple myeloma and malignant plasma cell neoplasms	Multiple myeloma and malignant plasma cell neoplasms || ||	TRUE	igd	NA	NA	NA	NA	NA	NA	NA	order.Clostridiales.id.1863	0.0109569	3.52e-06	TRUE	reported	gMadRQ	textfile	2	TRUE	0.00118433	21.744
rs1842454	G	A	G	A	-0.0543676	-0.1245	NA	0.1876	FALSE	FALSE	FALSE	finn-b-CD2_MULTIPLE_MYELOMA_PLASMA_CELL	5	105060362	0.0751	NA	0.0970689	Multiple myeloma and malignant plasma cell neoplasms || id:finn-b-CD2_MULTIPLE_MYELOMA_PLASMA_CELL	Multiple myeloma and malignant plasma cell neoplasms	Multiple myeloma and malignant plasma cell neoplasms || ||	TRUE	igd	NA	NA	NA	NA	NA	NA	NA	order.Clostridiales.id.1863	0.012734	9.92e-06	TRUE	reported	gMadRQ	textfile	2	TRUE	0.000992932	18.2265
rs2273429	A	G	A	G	-0.0726191	-0.0662	NA	0.1045	FALSE	FALSE	FALSE	finn-b-CD2_MULTIPLE_MYELOMA_PLASMA_CELL	14	52494072	0.0959	NA	0.4897	Multiple myeloma and malignant plasma cell neoplasms || id:finn-b-CD2_MULTIPLE_MYELOMA_PLASMA_CELL	Multiple myeloma and malignant plasma cell neoplasms	Multiple myeloma and malignant plasma cell neoplasms || ||	TRUE	igd	NA	NA	NA	NA	NA	NA	NA	order.Clostridiales.id.1863	0.0153105	4.17e-06	TRUE	reported	gMadRQ	textfile	2	TRUE	0.00122515	22.4944
rs6442336	C	T	C	T	-0.0547729	0.0213	NA	0.2521	FALSE	FALSE	FALSE	finn-b-CD2_MULTIPLE_MYELOMA_PLASMA_CELL	3	12870886	0.0674	NA	0.752501	Multiple myeloma and malignant plasma cell neoplasms || id:finn-b-CD2_MULTIPLE_MYELOMA_PLASMA_CELL	Multiple myeloma and malignant plasma cell neoplasms	Multiple myeloma and malignant plasma cell neoplasms || ||	TRUE	igd	NA	NA	NA	NA	NA	NA	NA	order.Clostridiales.id.1863	0.0124169	9.63e-06	TRUE	reported	gMadRQ	textfile	2	TRUE	0.00105984	19.456
rs6814436	T	C	T	C	0.0741858	0.054	NA	0.1408	FALSE	FALSE	FALSE	finn-b-CD2_MULTIPLE_MYELOMA_PLASMA_CELL	4	161507301	0.0843	NA	0.5222	Multiple myeloma and malignant plasma cell neoplasms || id:finn-b-CD2_MULTIPLE_MYELOMA_PLASMA_CELL	Multiple myeloma and malignant plasma cell neoplasms	Multiple myeloma and malignant plasma cell neoplasms || ||	TRUE	igd	NA	NA	NA	NA	NA	NA	NA	order.Clostridiales.id.1863	0.0150814	9.06e-07	TRUE	reported	gMadRQ	textfile	2	TRUE	0.00131761	24.1942
rs6815608	T	C	T	C	0.104089	0.0029	NA	0.1515	FALSE	FALSE	FALSE	finn-b-CD2_MULTIPLE_MYELOMA_PLASMA_CELL	4	152131744	0.0815	NA	0.9712	Multiple myeloma and malignant plasma cell neoplasms || id:finn-b-CD2_MULTIPLE_MYELOMA_PLASMA_CELL	Multiple myeloma and malignant plasma cell neoplasms	Multiple myeloma and malignant plasma cell neoplasms || ||	TRUE	igd	NA	NA	NA	NA	NA	NA	NA	order.Clostridiales.id.1863	0.0210883	3.72e-07	TRUE	reported	gMadRQ	textfile	2	TRUE	0.00132663	24.3601
rs72738886	T	C	T	C	0.0865333	-0.0074	NA	0.07613	FALSE	FALSE	FALSE	finn-b-CD2_MULTIPLE_MYELOMA_PLASMA_CELL	5	35770550	0.1102	NA	0.9466	Multiple myeloma and malignant plasma cell neoplasms || id:finn-b-CD2_MULTIPLE_MYELOMA_PLASMA_CELL	Multiple myeloma and malignant plasma cell neoplasms	Multiple myeloma and malignant plasma cell neoplasms || ||	TRUE	igd	NA	NA	NA	NA	NA	NA	NA	order.Clostridiales.id.1863	0.0190392	8.42e-06	TRUE	reported	gMadRQ	textfile	2	TRUE	0.00112507	20.6548
rs72915163	T	C	T	C	-0.0580246	-0.0023	NA	0.2189	FALSE	FALSE	FALSE	finn-b-CD2_MULTIPLE_MYELOMA_PLASMA_CELL	18	48792829	0.0714	NA	0.9748	Multiple myeloma and malignant plasma cell neoplasms || id:finn-b-CD2_MULTIPLE_MYELOMA_PLASMA_CELL	Multiple myeloma and malignant plasma cell neoplasms	Multiple myeloma and malignant plasma cell neoplasms || ||	TRUE	igd	NA	NA	NA	NA	NA	NA	NA	order.Clostridiales.id.1863	0.0120558	1.39e-06	TRUE	reported	gMadRQ	textfile	2	TRUE	0.0012615	23.1626
rs10774377	A	G	A	G	0.052659	-0.0399	NA	0.4359	FALSE	FALSE	FALSE	finn-b-CD2_MULTIPLE_MYELOMA_PLASMA_CELL	12	5942519	0.0591	NA	0.500299	Multiple myeloma and malignant plasma cell neoplasms || id:finn-b-CD2_MULTIPLE_MYELOMA_PLASMA_CELL	Multiple myeloma and malignant plasma cell neoplasms	Multiple myeloma and malignant plasma cell neoplasms || ||	TRUE	igd	NA	NA	NA	NA	NA	NA	NA	class.Clostridia.id.1859	0.0113858	3.24e-06	TRUE	reported	VVBUq8	textfile	2	TRUE	0.00116496	21.3879
rs112334273	G	A	G	A	0.0641008	0.0106	NA	0.278	FALSE	FALSE	FALSE	finn-b-CD2_MULTIPLE_MYELOMA_PLASMA_CELL	21	40703251	0.0655	NA	0.8715	Multiple myeloma and malignant plasma cell neoplasms || id:finn-b-CD2_MULTIPLE_MYELOMA_PLASMA_CELL	Multiple myeloma and malignant plasma cell neoplasms	Multiple myeloma and malignant plasma cell neoplasms || ||	TRUE	igd	NA	NA	NA	NA	NA	NA	NA	class.Clostridia.id.1859	0.0127404	3.81e-07	TRUE	reported	VVBUq8	textfile	2	TRUE	0.00137837	25.3114
rs13105690	T	C	T	C	-0.0529097	0.0046	NA	0.2854	FALSE	FALSE	FALSE	finn-b-CD2_MULTIPLE_MYELOMA_PLASMA_CELL	4	7420184	0.0654	NA	0.9443	Multiple myeloma and malignant plasma cell neoplasms || id:finn-b-CD2_MULTIPLE_MYELOMA_PLASMA_CELL	Multiple myeloma and malignant plasma cell neoplasms	Multiple myeloma and malignant plasma cell neoplasms || ||	TRUE	igd	NA	NA	NA	NA	NA	NA	NA	class.Clostridia.id.1859	0.011818	8.78e-06	TRUE	reported	VVBUq8	textfile	2	TRUE	0.00109172	20.0418
rs13179700	T	C	T	C	0.0511937	0.0418	NA	0.3438	FALSE	FALSE	FALSE	finn-b-CD2_MULTIPLE_MYELOMA_PLASMA_CELL	5	149077788	0.0617	NA	0.4982	Multiple myeloma and malignant plasma cell neoplasms || id:finn-b-CD2_MULTIPLE_MYELOMA_PLASMA_CELL	Multiple myeloma and malignant plasma cell neoplasms	Multiple myeloma and malignant plasma cell neoplasms || ||	TRUE	igd	NA	NA	NA	NA	NA	NA	NA	class.Clostridia.id.1859	0.0109569	3.37e-06	TRUE	reported	VVBUq8	textfile	2	TRUE	0.0011889	21.8279
rs1842454	G	A	G	A	-0.0547202	-0.1245	NA	0.1876	FALSE	FALSE	FALSE	finn-b-CD2_MULTIPLE_MYELOMA_PLASMA_CELL	5	105060362	0.0751	NA	0.0970689	Multiple myeloma and malignant plasma cell neoplasms || id:finn-b-CD2_MULTIPLE_MYELOMA_PLASMA_CELL	Multiple myeloma and malignant plasma cell neoplasms	Multiple myeloma and malignant plasma cell neoplasms || ||	TRUE	igd	NA	NA	NA	NA	NA	NA	NA	class.Clostridia.id.1859	0.0127338	8.72e-06	TRUE	reported	VVBUq8	textfile	2	TRUE	0.00100587	18.4642
rs2273429	A	G	A	G	-0.0724037	-0.0662	NA	0.1045	FALSE	FALSE	FALSE	finn-b-CD2_MULTIPLE_MYELOMA_PLASMA_CELL	14	52494072	0.0959	NA	0.4897	Multiple myeloma and malignant plasma cell neoplasms || id:finn-b-CD2_MULTIPLE_MYELOMA_PLASMA_CELL	Multiple myeloma and malignant plasma cell neoplasms	Multiple myeloma and malignant plasma cell neoplasms || ||	TRUE	igd	NA	NA	NA	NA	NA	NA	NA	class.Clostridia.id.1859	0.0153105	4.52e-06	TRUE	reported	VVBUq8	textfile	2	TRUE	0.00121791	22.3612
rs6797343	G	T	G	T	0.0592279	-0.0884	NA	0.1911	FALSE	FALSE	FALSE	finn-b-CD2_MULTIPLE_MYELOMA_PLASMA_CELL	3	89268714	0.074	NA	0.2322	Multiple myeloma and malignant plasma cell neoplasms || id:finn-b-CD2_MULTIPLE_MYELOMA_PLASMA_CELL	Multiple myeloma and malignant plasma cell neoplasms	Multiple myeloma and malignant plasma cell neoplasms || ||	TRUE	igd	NA	NA	NA	NA	NA	NA	NA	class.Clostridia.id.1859	0.0134556	9.36e-06	TRUE	reported	VVBUq8	textfile	2	TRUE	0.00105533	19.373
rs6814436	T	C	T	C	0.0739995	0.054	NA	0.1408	FALSE	FALSE	FALSE	finn-b-CD2_MULTIPLE_MYELOMA_PLASMA_CELL	4	161507301	0.0843	NA	0.5222	Multiple myeloma and malignant plasma cell neoplasms || id:finn-b-CD2_MULTIPLE_MYELOMA_PLASMA_CELL	Multiple myeloma and malignant plasma cell neoplasms	Multiple myeloma and malignant plasma cell neoplasms || ||	TRUE	igd	NA	NA	NA	NA	NA	NA	NA	class.Clostridia.id.1859	0.0150815	9.65e-07	TRUE	reported	VVBUq8	textfile	2	TRUE	0.00131099	24.0724
rs6815608	T	C	T	C	0.103803	0.0029	NA	0.1515	FALSE	FALSE	FALSE	finn-b-CD2_MULTIPLE_MYELOMA_PLASMA_CELL	4	152131744	0.0815	NA	0.9712	Multiple myeloma and malignant plasma cell neoplasms || id:finn-b-CD2_MULTIPLE_MYELOMA_PLASMA_CELL	Multiple myeloma and malignant plasma cell neoplasms	Multiple myeloma and malignant plasma cell neoplasms || ||	TRUE	igd	NA	NA	NA	NA	NA	NA	NA	class.Clostridia.id.1859	0.0210883	4.02e-07	TRUE	reported	VVBUq8	textfile	2	TRUE	0.00131937	24.2265
rs72738886	T	C	T	C	0.086617	-0.0074	NA	0.07613	FALSE	FALSE	FALSE	finn-b-CD2_MULTIPLE_MYELOMA_PLASMA_CELL	5	35770550	0.1102	NA	0.9466	Multiple myeloma and malignant plasma cell neoplasms || id:finn-b-CD2_MULTIPLE_MYELOMA_PLASMA_CELL	Multiple myeloma and malignant plasma cell neoplasms	Multiple myeloma and malignant plasma cell neoplasms || ||	TRUE	igd	NA	NA	NA	NA	NA	NA	NA	class.Clostridia.id.1859	0.0190393	8.24e-06	TRUE	reported	VVBUq8	textfile	2	TRUE	0.00112724	20.6947
rs72915163	T	C	T	C	-0.0581025	-0.0023	NA	0.2189	FALSE	FALSE	FALSE	finn-b-CD2_MULTIPLE_MYELOMA_PLASMA_CELL	18	48792829	0.0714	NA	0.9748	Multiple myeloma and malignant plasma cell neoplasms || id:finn-b-CD2_MULTIPLE_MYELOMA_PLASMA_CELL	Multiple myeloma and malignant plasma cell neoplasms	Multiple myeloma and malignant plasma cell neoplasms || ||	TRUE	igd	NA	NA	NA	NA	NA	NA	NA	class.Clostridia.id.1859	0.0120557	1.34e-06	TRUE	reported	VVBUq8	textfile	2	TRUE	0.00126489	23.2249
rs10217435	C	T	C	T	-0.0883756	-0.1088	NA	0.1404	FALSE	FALSE	FALSE	finn-b-CD2_MULTIPLE_MYELOMA_PLASMA_CELL	9	86052655	0.0846	NA	0.1983	Multiple myeloma and malignant plasma cell neoplasms || id:finn-b-CD2_MULTIPLE_MYELOMA_PLASMA_CELL	Multiple myeloma and malignant plasma cell neoplasms	Multiple myeloma and malignant plasma cell neoplasms || ||	TRUE	igd	NA	NA	NA	NA	NA	NA	NA	family.Rikenellaceae.id.967	0.0197506	6.51e-06	TRUE	reported	p5QC4s	textfile	2	TRUE	0.00109051	20.0196
rs10832801	A	C	A	C	-0.0534763	-0.08	NA	0.284	FALSE	FALSE	FALSE	finn-b-CD2_MULTIPLE_MYELOMA_PLASMA_CELL	11	17589129	0.0656	NA	0.2227	Multiple myeloma and malignant plasma cell neoplasms || id:finn-b-CD2_MULTIPLE_MYELOMA_PLASMA_CELL	Multiple myeloma and malignant plasma cell neoplasms	Multiple myeloma and malignant plasma cell neoplasms || ||	TRUE	igd	NA	NA	NA	NA	NA	NA	NA	family.Rikenellaceae.id.967	0.0122666	7.5e-06	TRUE	reported	p5QC4s	textfile	2	TRUE	0.0010352	19.0031
rs1939881	G	A	G	A	-0.105589	0.0501	NA	0.05881	FALSE	FALSE	FALSE	finn-b-CD2_MULTIPLE_MYELOMA_PLASMA_CELL	11	95304834	0.1255	NA	0.6896	Multiple myeloma and malignant plasma cell neoplasms || id:finn-b-CD2_MULTIPLE_MYELOMA_PLASMA_CELL	Multiple myeloma and malignant plasma cell neoplasms	Multiple myeloma and malignant plasma cell neoplasms || ||	TRUE	igd	NA	NA	NA	NA	NA	NA	NA	family.Rikenellaceae.id.967	0.0206213	5.64e-07	TRUE	reported	p5QC4s	textfile	2	TRUE	0.00142755	26.2158
rs2447496	G	A	G	A	-0.0549203	0.0493	NA	0.2684	FALSE	FALSE	FALSE	finn-b-CD2_MULTIPLE_MYELOMA_PLASMA_CELL	8	99188924	0.0664	NA	0.4582	Multiple myeloma and malignant plasma cell neoplasms || id:finn-b-CD2_MULTIPLE_MYELOMA_PLASMA_CELL	Multiple myeloma and malignant plasma cell neoplasms	Multiple myeloma and malignant plasma cell neoplasms || ||	TRUE	igd	NA	NA	NA	NA	NA	NA	NA	family.Rikenellaceae.id.967	0.0121904	6.09e-06	TRUE	reported	p5QC4s	textfile	2	TRUE	0.00110547	20.2946
rs2833282	G	A	G	A	0.0711137	-0.0028	NA	0.1528	FALSE	FALSE	FALSE	finn-b-CD2_MULTIPLE_MYELOMA_PLASMA_CELL	21	32496710	0.0819	NA	0.973	Multiple myeloma and malignant plasma cell neoplasms || id:finn-b-CD2_MULTIPLE_MYELOMA_PLASMA_CELL	Multiple myeloma and malignant plasma cell neoplasms	Multiple myeloma and malignant plasma cell neoplasms || ||	TRUE	igd	NA	NA	NA	NA	NA	NA	NA	family.Rikenellaceae.id.967	0.0156966	4.31e-06	TRUE	reported	p5QC4s	textfile	2	TRUE	0.00111792	20.5233
rs35909684	A	C	A	C	-0.0850181	-0.1231	NA	0.07349	FALSE	FALSE	FALSE	finn-b-CD2_MULTIPLE_MYELOMA_PLASMA_CELL	8	144465285	0.1122	NA	0.2724	Multiple myeloma and malignant plasma cell neoplasms || id:finn-b-CD2_MULTIPLE_MYELOMA_PLASMA_CELL	Multiple myeloma and malignant plasma cell neoplasms	Multiple myeloma and malignant plasma cell neoplasms || ||	TRUE	igd	TRUE	rs35909684	rs3814772	A	C	A	C	family.Rikenellaceae.id.967	0.0191539	7.1e-06	TRUE	reported	p5QC4s	textfile	2	TRUE	0.00107311	19.6998
rs36021379	A	G	A	G	-0.0656005	0.0481	NA	0.1587	FALSE	FALSE	FALSE	finn-b-CD2_MULTIPLE_MYELOMA_PLASMA_CELL	21	28515912	0.0801	NA	0.5485	Multiple myeloma and malignant plasma cell neoplasms || id:finn-b-CD2_MULTIPLE_MYELOMA_PLASMA_CELL	Multiple myeloma and malignant plasma cell neoplasms	Multiple myeloma and malignant plasma cell neoplasms || ||	TRUE	igd	NA	NA	NA	NA	NA	NA	NA	family.Rikenellaceae.id.967	0.0144903	7.2e-06	TRUE	reported	p5QC4s	textfile	2	TRUE	0.00111629	20.4934
rs4264350	T	C	T	C	-0.0526393	-0.0579	NA	0.4599	FALSE	FALSE	FALSE	finn-b-CD2_MULTIPLE_MYELOMA_PLASMA_CELL	15	71658642	0.0588	NA	0.3245	Multiple myeloma and malignant plasma cell neoplasms || id:finn-b-CD2_MULTIPLE_MYELOMA_PLASMA_CELL	Multiple myeloma and malignant plasma cell neoplasms	Multiple myeloma and malignant plasma cell neoplasms || ||	TRUE	igd	NA	NA	NA	NA	NA	NA	NA	family.Rikenellaceae.id.967	0.0108555	1.35e-06	TRUE	reported	p5QC4s	textfile	2	TRUE	0.00128046	23.5111
rs59663348	G	A	G	A	0.0570915	0.0216	NA	0.2463	FALSE	FALSE	FALSE	finn-b-CD2_MULTIPLE_MYELOMA_PLASMA_CELL	18	4069710	0.0678	NA	0.750601	Multiple myeloma and malignant plasma cell neoplasms || id:finn-b-CD2_MULTIPLE_MYELOMA_PLASMA_CELL	Multiple myeloma and malignant plasma cell neoplasms	Multiple myeloma and malignant plasma cell neoplasms || ||	TRUE	igd	NA	NA	NA	NA	NA	NA	NA	family.Rikenellaceae.id.967	0.0125048	6.12e-06	TRUE	reported	p5QC4s	textfile	2	TRUE	0.00113527	20.8423
rs62532512	C	A	C	A	-0.0504257	0.0491	NA	0.4317	FALSE	FALSE	FALSE	finn-b-CD2_MULTIPLE_MYELOMA_PLASMA_CELL	9	14158854	0.0592	NA	0.4069	Multiple myeloma and malignant plasma cell neoplasms || id:finn-b-CD2_MULTIPLE_MYELOMA_PLASMA_CELL	Multiple myeloma and malignant plasma cell neoplasms	Multiple myeloma and malignant plasma cell neoplasms || ||	TRUE	igd	NA	NA	NA	NA	NA	NA	NA	family.Rikenellaceae.id.967	0.0107399	2.76e-06	TRUE	reported	p5QC4s	textfile	2	TRUE	0.00120055	22.0421
rs6744030	C	T	C	T	0.0696747	0.1619	NA	0.214	FALSE	FALSE	FALSE	finn-b-CD2_MULTIPLE_MYELOMA_PLASMA_CELL	2	174257127	0.072	NA	0.02452	Multiple myeloma and malignant plasma cell neoplasms || id:finn-b-CD2_MULTIPLE_MYELOMA_PLASMA_CELL	Multiple myeloma and malignant plasma cell neoplasms	Multiple myeloma and malignant plasma cell neoplasms || ||	TRUE	igd	NA	NA	NA	NA	NA	NA	NA	family.Rikenellaceae.id.967	0.0157103	9.32e-06	TRUE	reported	p5QC4s	textfile	2	TRUE	0.00107131	19.6668
rs6837275	A	G	A	G	0.0570355	-0.0535	NA	0.3008	FALSE	FALSE	FALSE	finn-b-CD2_MULTIPLE_MYELOMA_PLASMA_CELL	4	187842232	0.0642	NA	0.4042	Multiple myeloma and malignant plasma cell neoplasms || id:finn-b-CD2_MULTIPLE_MYELOMA_PLASMA_CELL	Multiple myeloma and malignant plasma cell neoplasms	Multiple myeloma and malignant plasma cell neoplasms || ||	TRUE	igd	NA	NA	NA	NA	NA	NA	NA	family.Rikenellaceae.id.967	0.011887	1.45e-06	TRUE	reported	p5QC4s	textfile	2	TRUE	0.00125372	23.0197
rs74474130	T	G	T	G	0.137747	0.0204	NA	0.03573	FALSE	FALSE	FALSE	finn-b-CD2_MULTIPLE_MYELOMA_PLASMA_CELL	14	90270821	0.1593	NA	0.8982	Multiple myeloma and malignant plasma cell neoplasms || id:finn-b-CD2_MULTIPLE_MYELOMA_PLASMA_CELL	Multiple myeloma and malignant plasma cell neoplasms	Multiple myeloma and malignant plasma cell neoplasms || ||	TRUE	igd	NA	NA	NA	NA	NA	NA	NA	family.Rikenellaceae.id.967	0.0295688	3.61e-06	TRUE	reported	p5QC4s	textfile	2	TRUE	0.00118192	21.6996
rs77885767	C	T	C	T	-0.156209	-0.0276	NA	0.04604	FALSE	FALSE	FALSE	finn-b-CD2_MULTIPLE_MYELOMA_PLASMA_CELL	14	21548634	0.1392	NA	0.8428	Multiple myeloma and malignant plasma cell neoplasms || id:finn-b-CD2_MULTIPLE_MYELOMA_PLASMA_CELL	Multiple myeloma and malignant plasma cell neoplasms	Multiple myeloma and malignant plasma cell neoplasms || ||	TRUE	igd	NA	NA	NA	NA	NA	NA	NA	family.Rikenellaceae.id.967	0.0336482	2.85e-06	TRUE	reported	p5QC4s	textfile	2	TRUE	0.00117377	21.5498
rs7832304	T	G	T	G	-0.0724262	-0.059	NA	0.1247	FALSE	FALSE	FALSE	finn-b-CD2_MULTIPLE_MYELOMA_PLASMA_CELL	8	134444155	0.0881	NA	0.5032	Multiple myeloma and malignant plasma cell neoplasms || id:finn-b-CD2_MULTIPLE_MYELOMA_PLASMA_CELL	Multiple myeloma and malignant plasma cell neoplasms	Multiple myeloma and malignant plasma cell neoplasms || ||	TRUE	igd	NA	NA	NA	NA	NA	NA	NA	family.Rikenellaceae.id.967	0.016063	8.71e-06	TRUE	reported	p5QC4s	textfile	2	TRUE	0.00110728	20.3278
rs8130320	A	G	A	G	-0.048924	0.0243	NA	0.5597	FALSE	FALSE	FALSE	finn-b-CD2_MULTIPLE_MYELOMA_PLASMA_CELL	21	40580258	0.0589	NA	0.6805	Multiple myeloma and malignant plasma cell neoplasms || id:finn-b-CD2_MULTIPLE_MYELOMA_PLASMA_CELL	Multiple myeloma and malignant plasma cell neoplasms	Multiple myeloma and malignant plasma cell neoplasms || ||	TRUE	igd	NA	NA	NA	NA	NA	NA	NA	family.Rikenellaceae.id.967	0.0106843	4.73e-06	TRUE	reported	p5QC4s	textfile	2	TRUE	0.00114196	20.9653
rs9389714	C	T	C	T	-0.0636841	0.1185	NA	0.08812	FALSE	FALSE	FALSE	finn-b-CD2_MULTIPLE_MYELOMA_PLASMA_CELL	6	100244667	0.1023	NA	0.247	Multiple myeloma and malignant plasma cell neoplasms || id:finn-b-CD2_MULTIPLE_MYELOMA_PLASMA_CELL	Multiple myeloma and malignant plasma cell neoplasms	Multiple myeloma and malignant plasma cell neoplasms || ||	TRUE	igd	NA	NA	NA	NA	NA	NA	NA	family.Rikenellaceae.id.967	0.0143416	8.79e-06	TRUE	reported	p5QC4s	textfile	2	TRUE	0.001074	19.7161
rs9578457	G	A	G	A	-0.141478	0.024	NA	0.04824	FALSE	FALSE	FALSE	finn-b-CD2_MULTIPLE_MYELOMA_PLASMA_CELL	13	22867356	0.1363	NA	0.8602	Multiple myeloma and malignant plasma cell neoplasms || id:finn-b-CD2_MULTIPLE_MYELOMA_PLASMA_CELL	Multiple myeloma and malignant plasma cell neoplasms	Multiple myeloma and malignant plasma cell neoplasms || ||	TRUE	igd	NA	NA	NA	NA	NA	NA	NA	family.Rikenellaceae.id.967	0.0315848	3.99e-06	TRUE	reported	p5QC4s	textfile	2	TRUE	0.00109282	20.0621
rs9603208	G	T	G	T	0.0821173	-0.0843	NA	0.1006	FALSE	FALSE	FALSE	finn-b-CD2_MULTIPLE_MYELOMA_PLASMA_CELL	13	38044689	0.0973	NA	0.3862	Multiple myeloma and malignant plasma cell neoplasms || id:finn-b-CD2_MULTIPLE_MYELOMA_PLASMA_CELL	Multiple myeloma and malignant plasma cell neoplasms	Multiple myeloma and malignant plasma cell neoplasms || ||	TRUE	igd	NA	NA	NA	NA	NA	NA	NA	family.Rikenellaceae.id.967	0.0159596	1.92e-07	TRUE	reported	p5QC4s	textfile	2	TRUE	0.00144146	26.4716
rs1044939	C	T	C	T	0.109022	-0.023	NA	0.09955	FALSE	FALSE	FALSE	finn-b-CD2_MULTIPLE_MYELOMA_PLASMA_CELL	12	57449705	0.0977	NA	0.8137	Multiple myeloma and malignant plasma cell neoplasms || id:finn-b-CD2_MULTIPLE_MYELOMA_PLASMA_CELL	Multiple myeloma and malignant plasma cell neoplasms	Multiple myeloma and malignant plasma cell neoplasms || ||	TRUE	igd	NA	NA	NA	NA	NA	NA	NA	genus.unknowngenus.id.1868	0.0242017	7.02e-06	TRUE	reported	GbTd7T	textfile	2	TRUE	0.00110525	20.2904
rs115372687	A	G	A	G	0.108994	0.1383	NA	0.08731	FALSE	FALSE	FALSE	finn-b-CD2_MULTIPLE_MYELOMA_PLASMA_CELL	1	27221334	0.1037	NA	0.1821	Multiple myeloma and malignant plasma cell neoplasms || id:finn-b-CD2_MULTIPLE_MYELOMA_PLASMA_CELL	Multiple myeloma and malignant plasma cell neoplasms	Multiple myeloma and malignant plasma cell neoplasms || ||	TRUE	igd	NA	NA	NA	NA	NA	NA	NA	genus.unknowngenus.id.1868	0.0243264	9.13e-06	TRUE	reported	GbTd7T	textfile	2	TRUE	0.00109339	20.0726
rs11709800	T	C	T	C	0.0879804	0.009	NA	0.1687	FALSE	FALSE	FALSE	finn-b-CD2_MULTIPLE_MYELOMA_PLASMA_CELL	3	161557749	0.0782	NA	0.9079	Multiple myeloma and malignant plasma cell neoplasms || id:finn-b-CD2_MULTIPLE_MYELOMA_PLASMA_CELL	Multiple myeloma and malignant plasma cell neoplasms	Multiple myeloma and malignant plasma cell neoplasms || ||	TRUE	igd	NA	NA	NA	NA	NA	NA	NA	genus.unknowngenus.id.1868	0.016634	1.48e-07	TRUE	reported	GbTd7T	textfile	2	TRUE	0.00152306	27.9726
rs12634544	T	C	T	C	-0.0813051	0.1368	NA	0.2954	FALSE	FALSE	FALSE	finn-b-CD2_MULTIPLE_MYELOMA_PLASMA_CELL	3	12351583	0.0639	NA	0.0322003	Multiple myeloma and malignant plasma cell neoplasms || id:finn-b-CD2_MULTIPLE_MYELOMA_PLASMA_CELL	Multiple myeloma and malignant plasma cell neoplasms	Multiple myeloma and malignant plasma cell neoplasms || ||	TRUE	igd	NA	NA	NA	NA	NA	NA	NA	genus.unknowngenus.id.1868	0.015882	2.6e-07	TRUE	reported	GbTd7T	textfile	2	TRUE	0.00142695	26.2047
rs12930556	C	T	C	T	0.064211	-0.0075	NA	0.4571	FALSE	FALSE	FALSE	finn-b-CD2_MULTIPLE_MYELOMA_PLASMA_CELL	16	8870618	0.059	NA	0.8992	Multiple myeloma and malignant plasma cell neoplasms || id:finn-b-CD2_MULTIPLE_MYELOMA_PLASMA_CELL	Multiple myeloma and malignant plasma cell neoplasms	Multiple myeloma and malignant plasma cell neoplasms || ||	TRUE	igd	NA	NA	NA	NA	NA	NA	NA	genus.unknowngenus.id.1868	0.0139816	4.54e-06	TRUE	reported	GbTd7T	textfile	2	TRUE	0.0011487	21.0891
rs138437711	A	G	A	G	-0.087484	0.1319	NA	0.1898	FALSE	FALSE	FALSE	finn-b-CD2_MULTIPLE_MYELOMA_PLASMA_CELL	10	134928943	0.0747	NA	0.0775497	Multiple myeloma and malignant plasma cell neoplasms || id:finn-b-CD2_MULTIPLE_MYELOMA_PLASMA_CELL	Multiple myeloma and malignant plasma cell neoplasms	Multiple myeloma and malignant plasma cell neoplasms || ||	TRUE	igd	TRUE	rs138437711	rs10776694	A	G	G	A	genus.unknowngenus.id.1868	0.0192215	4.66e-06	TRUE	reported	GbTd7T	textfile	2	TRUE	0.00112822	20.7126
rs17291611	A	G	A	G	-0.0905691	-0.07	NA	0.1428	FALSE	FALSE	FALSE	finn-b-CD2_MULTIPLE_MYELOMA_PLASMA_CELL	10	109292487	0.0834	NA	0.4012	Multiple myeloma and malignant plasma cell neoplasms || id:finn-b-CD2_MULTIPLE_MYELOMA_PLASMA_CELL	Multiple myeloma and malignant plasma cell neoplasms	Multiple myeloma and malignant plasma cell neoplasms || ||	TRUE	igd	NA	NA	NA	NA	NA	NA	NA	genus.unknowngenus.id.1868	0.0190904	2.3e-06	TRUE	reported	GbTd7T	textfile	2	TRUE	0.00122574	22.5052
rs3010848	G	A	G	A	-0.0696728	0.0073	NA	0.3596	FALSE	FALSE	FALSE	finn-b-CD2_MULTIPLE_MYELOMA_PLASMA_CELL	1	221945123	0.0613	NA	0.9056	Multiple myeloma and malignant plasma cell neoplasms || id:finn-b-CD2_MULTIPLE_MYELOMA_PLASMA_CELL	Multiple myeloma and malignant plasma cell neoplasms	Multiple myeloma and malignant plasma cell neoplasms || ||	TRUE	igd	NA	NA	NA	NA	NA	NA	NA	genus.unknowngenus.id.1868	0.0146631	1.78e-06	TRUE	reported	GbTd7T	textfile	2	TRUE	0.00122954	22.5751
rs35947731	C	T	C	T	-0.131218	0.0742	NA	0.09023	FALSE	FALSE	FALSE	finn-b-CD2_MULTIPLE_MYELOMA_PLASMA_CELL	7	69979141	0.1016	NA	0.465	Multiple myeloma and malignant plasma cell neoplasms || id:finn-b-CD2_MULTIPLE_MYELOMA_PLASMA_CELL	Multiple myeloma and malignant plasma cell neoplasms	Multiple myeloma and malignant plasma cell neoplasms || ||	TRUE	igd	NA	NA	NA	NA	NA	NA	NA	genus.unknowngenus.id.1868	0.0288407	5.43e-06	TRUE	reported	GbTd7T	textfile	2	TRUE	0.00112742	20.698
rs4848741	A	G	A	G	-0.0682414	0.0315	NA	0.2387	FALSE	FALSE	FALSE	finn-b-CD2_MULTIPLE_MYELOMA_PLASMA_CELL	2	122818391	0.0684	NA	0.6453	Multiple myeloma and malignant plasma cell neoplasms || id:finn-b-CD2_MULTIPLE_MYELOMA_PLASMA_CELL	Multiple myeloma and malignant plasma cell neoplasms	Multiple myeloma and malignant plasma cell neoplasms || ||	TRUE	igd	NA	NA	NA	NA	NA	NA	NA	genus.unknowngenus.id.1868	0.0149403	5.53e-06	TRUE	reported	GbTd7T	textfile	2	TRUE	0.00113628	20.8609
rs6595770	G	T	G	T	-0.0851224	0.0577	NA	0.1935	FALSE	FALSE	FALSE	finn-b-CD2_MULTIPLE_MYELOMA_PLASMA_CELL	5	126767961	0.074	NA	0.4353	Multiple myeloma and malignant plasma cell neoplasms || id:finn-b-CD2_MULTIPLE_MYELOMA_PLASMA_CELL	Multiple myeloma and malignant plasma cell neoplasms	Multiple myeloma and malignant plasma cell neoplasms || ||	TRUE	igd	TRUE	rs6595770	rs6866678	G	T	A	G	genus.unknowngenus.id.1868	0.01769	1.98e-06	TRUE	reported	GbTd7T	textfile	2	TRUE	0.00126091	23.1518
rs72819830	A	G	A	G	0.226767	0.1902	NA	0.02828	FALSE	FALSE	FALSE	finn-b-CD2_MULTIPLE_MYELOMA_PLASMA_CELL	2	81684934	0.1764	NA	0.2809	Multiple myeloma and malignant plasma cell neoplasms || id:finn-b-CD2_MULTIPLE_MYELOMA_PLASMA_CELL	Multiple myeloma and malignant plasma cell neoplasms	Multiple myeloma and malignant plasma cell neoplasms || ||	TRUE	igd	NA	NA	NA	NA	NA	NA	NA	genus.unknowngenus.id.1868	0.0467216	1.61e-06	TRUE	reported	GbTd7T	textfile	2	TRUE	0.00128282	23.5546
rs10233278	T	C	T	C	-0.116319	0.0867	NA	0.5554	FALSE	FALSE	FALSE	finn-b-CD2_MULTIPLE_MYELOMA_PLASMA_CELL	7	117496144	0.0592	NA	0.1434	Multiple myeloma and malignant plasma cell neoplasms || id:finn-b-CD2_MULTIPLE_MYELOMA_PLASMA_CELL	Multiple myeloma and malignant plasma cell neoplasms	Multiple myeloma and malignant plasma cell neoplasms || ||	TRUE	igd	NA	NA	NA	NA	NA	NA	NA	order.Bacillales.id.1674	0.0248527	3.51e-06	TRUE	reported	9KAIDx	textfile	2	TRUE	0.00119298	21.903
rs10410917	T	C	T	C	0.11471	-0.0949	NA	0.6106	FALSE	FALSE	FALSE	finn-b-CD2_MULTIPLE_MYELOMA_PLASMA_CELL	19	14970441	0.0598	NA	0.1121	Multiple myeloma and malignant plasma cell neoplasms || id:finn-b-CD2_MULTIPLE_MYELOMA_PLASMA_CELL	Multiple myeloma and malignant plasma cell neoplasms	Multiple myeloma and malignant plasma cell neoplasms || ||	TRUE	igd	NA	NA	NA	NA	NA	NA	NA	order.Bacillales.id.1674	0.0250025	5.57e-06	TRUE	reported	9KAIDx	textfile	2	TRUE	0.00114641	21.047
rs11034576	A	G	A	G	0.205765	-0.014	NA	0.1237	FALSE	FALSE	FALSE	finn-b-CD2_MULTIPLE_MYELOMA_PLASMA_CELL	11	38085711	0.089	NA	0.8753	Multiple myeloma and malignant plasma cell neoplasms || id:finn-b-CD2_MULTIPLE_MYELOMA_PLASMA_CELL	Multiple myeloma and malignant plasma cell neoplasms	Multiple myeloma and malignant plasma cell neoplasms || ||	TRUE	igd	NA	NA	NA	NA	NA	NA	NA	order.Bacillales.id.1674	0.0453311	8.86e-06	TRUE	reported	9KAIDx	textfile	2	TRUE	0.00112218	20.6016
rs11207728	G	A	G	A	-0.14455	-0.0492	NA	0.163	FALSE	FALSE	FALSE	finn-b-CD2_MULTIPLE_MYELOMA_PLASMA_CELL	1	61827534	0.0791	NA	0.533499	Multiple myeloma and malignant plasma cell neoplasms || id:finn-b-CD2_MULTIPLE_MYELOMA_PLASMA_CELL	Multiple myeloma and malignant plasma cell neoplasms	Multiple myeloma and malignant plasma cell neoplasms || ||	TRUE	igd	NA	NA	NA	NA	NA	NA	NA	order.Bacillales.id.1674	0.0316912	5.73e-06	TRUE	reported	9KAIDx	textfile	2	TRUE	0.0011331	20.8024
rs11844714	A	G	A	G	-0.143245	0.0797	NA	0.2078	FALSE	FALSE	FALSE	finn-b-CD2_MULTIPLE_MYELOMA_PLASMA_CELL	14	49001226	0.0725	NA	0.2718	Multiple myeloma and malignant plasma cell neoplasms || id:finn-b-CD2_MULTIPLE_MYELOMA_PLASMA_CELL	Multiple myeloma and malignant plasma cell neoplasms	Multiple myeloma and malignant plasma cell neoplasms || ||	TRUE	igd	NA	NA	NA	NA	NA	NA	NA	order.Bacillales.id.1674	0.0320272	5.06e-06	TRUE	reported	9KAIDx	textfile	2	TRUE	0.00108956	20.0021
rs1287018	G	A	G	A	0.141125	-0.065	NA	0.1861	FALSE	FALSE	FALSE	finn-b-CD2_MULTIPLE_MYELOMA_PLASMA_CELL	20	5826474	0.0754	NA	0.3889	Multiple myeloma and malignant plasma cell neoplasms || id:finn-b-CD2_MULTIPLE_MYELOMA_PLASMA_CELL	Multiple myeloma and malignant plasma cell neoplasms	Multiple myeloma and malignant plasma cell neoplasms || ||	TRUE	igd	NA	NA	NA	NA	NA	NA	NA	order.Bacillales.id.1674	0.0319309	9.87e-06	TRUE	reported	9KAIDx	textfile	2	TRUE	0.00106396	19.5316
rs4617108	A	G	A	G	0.248861	0.0728	NA	0.0858	FALSE	FALSE	FALSE	finn-b-CD2_MULTIPLE_MYELOMA_PLASMA_CELL	7	49423832	0.1057	NA	0.490801	Multiple myeloma and malignant plasma cell neoplasms || id:finn-b-CD2_MULTIPLE_MYELOMA_PLASMA_CELL	Multiple myeloma and malignant plasma cell neoplasms	Multiple myeloma and malignant plasma cell neoplasms || ||	TRUE	igd	NA	NA	NA	NA	NA	NA	NA	order.Bacillales.id.1674	0.0525929	1.98e-06	TRUE	reported	9KAIDx	textfile	2	TRUE	0.00121935	22.3878
rs62640857	A	G	A	G	0.148238	0.0277	NA	0.235	FALSE	FALSE	FALSE	finn-b-CD2_MULTIPLE_MYELOMA_PLASMA_CELL	12	69354646	0.0691	NA	0.689	Multiple myeloma and malignant plasma cell neoplasms || id:finn-b-CD2_MULTIPLE_MYELOMA_PLASMA_CELL	Multiple myeloma and malignant plasma cell neoplasms	Multiple myeloma and malignant plasma cell neoplasms || ||	TRUE	igd	TRUE	rs62640857	rs7305235	A	G	T	C	order.Bacillales.id.1674	0.0326455	4.49e-06	TRUE	reported	9KAIDx	textfile	2	TRUE	0.00112301	20.6169
rs74420793	A	G	A	G	-0.164413	-0.1147	NA	0.1043	FALSE	FALSE	FALSE	finn-b-CD2_MULTIPLE_MYELOMA_PLASMA_CELL	4	127766709	0.0949	NA	0.227	Multiple myeloma and malignant plasma cell neoplasms || id:finn-b-CD2_MULTIPLE_MYELOMA_PLASMA_CELL	Multiple myeloma and malignant plasma cell neoplasms	Multiple myeloma and malignant plasma cell neoplasms || ||	TRUE	igd	NA	NA	NA	NA	NA	NA	NA	order.Bacillales.id.1674	0.0353763	3.07e-06	TRUE	reported	9KAIDx	textfile	2	TRUE	0.00117635	21.5973
rs10248854	C	A	C	A	-0.0527827	0.073	NA	0.3967	FALSE	FALSE	FALSE	finn-b-CD2_MULTIPLE_MYELOMA_PLASMA_CELL	7	121281238	0.0598	NA	0.222	Multiple myeloma and malignant plasma cell neoplasms || id:finn-b-CD2_MULTIPLE_MYELOMA_PLASMA_CELL	Multiple myeloma and malignant plasma cell neoplasms	Multiple myeloma and malignant plasma cell neoplasms || ||	TRUE	igd	NA	NA	NA	NA	NA	NA	NA	genus..Eubacteriumrectalegroup.id.14374	0.0113463	4.21e-06	TRUE	reported	6o1GXG	textfile	2	TRUE	0.00117858	21.6383
rs10797540	A	G	A	G	0.0503179	0.0143	NA	0.4442	FALSE	FALSE	FALSE	finn-b-CD2_MULTIPLE_MYELOMA_PLASMA_CELL	1	234530370	0.059	NA	0.8079	Multiple myeloma and malignant plasma cell neoplasms || id:finn-b-CD2_MULTIPLE_MYELOMA_PLASMA_CELL	Multiple myeloma and malignant plasma cell neoplasms	Multiple myeloma and malignant plasma cell neoplasms || ||	TRUE	igd	NA	NA	NA	NA	NA	NA	NA	genus..Eubacteriumrectalegroup.id.14374	0.0108389	3.53e-06	TRUE	reported	6o1GXG	textfile	2	TRUE	0.00117371	21.5488
rs143694765	T	C	T	C	0.0870025	-0.1351	NA	0.1027	FALSE	FALSE	FALSE	finn-b-CD2_MULTIPLE_MYELOMA_PLASMA_CELL	1	116082909	0.0969	NA	0.1633	Multiple myeloma and malignant plasma cell neoplasms || id:finn-b-CD2_MULTIPLE_MYELOMA_PLASMA_CELL	Multiple myeloma and malignant plasma cell neoplasms	Multiple myeloma and malignant plasma cell neoplasms || ||	TRUE	igd	NA	NA	NA	NA	NA	NA	NA	genus..Eubacteriumrectalegroup.id.14374	0.019779	9.75e-06	TRUE	reported	6o1GXG	textfile	2	TRUE	0.0010539	19.3468
rs2884897	A	G	A	G	-0.129364	-0.0389	NA	0.0351	FALSE	FALSE	FALSE	finn-b-CD2_MULTIPLE_MYELOMA_PLASMA_CELL	11	8129537	0.1591	NA	0.807	Multiple myeloma and malignant plasma cell neoplasms || id:finn-b-CD2_MULTIPLE_MYELOMA_PLASMA_CELL	Multiple myeloma and malignant plasma cell neoplasms	Multiple myeloma and malignant plasma cell neoplasms || ||	TRUE	igd	NA	NA	NA	NA	NA	NA	NA	genus..Eubacteriumrectalegroup.id.14374	0.0289021	6.44e-06	TRUE	reported	6o1GXG	textfile	2	TRUE	0.00109117	20.0318
rs314726	T	C	T	C	0.0528824	-0.0176	NA	0.4961	FALSE	FALSE	FALSE	finn-b-CD2_MULTIPLE_MYELOMA_PLASMA_CELL	2	125553155	0.0589	NA	0.7651	Multiple myeloma and malignant plasma cell neoplasms || id:finn-b-CD2_MULTIPLE_MYELOMA_PLASMA_CELL	Multiple myeloma and malignant plasma cell neoplasms	Multiple myeloma and malignant plasma cell neoplasms || ||	TRUE	igd	NA	NA	NA	NA	NA	NA	NA	genus..Eubacteriumrectalegroup.id.14374	0.0109486	1.38e-06	TRUE	reported	6o1GXG	textfile	2	TRUE	0.00127043	23.3268
rs35398954	A	G	A	G	-0.0901402	0.0909	NA	0.1609	FALSE	FALSE	FALSE	finn-b-CD2_MULTIPLE_MYELOMA_PLASMA_CELL	15	93006765	0.0801	NA	0.2564	Multiple myeloma and malignant plasma cell neoplasms || id:finn-b-CD2_MULTIPLE_MYELOMA_PLASMA_CELL	Multiple myeloma and malignant plasma cell neoplasms	Multiple myeloma and malignant plasma cell neoplasms || ||	TRUE	igd	NA	NA	NA	NA	NA	NA	NA	genus..Eubacteriumrectalegroup.id.14374	0.0174602	5.4e-07	TRUE	reported	6o1GXG	textfile	2	TRUE	0.00145114	26.6497
rs58498416	C	T	C	T	-0.0517316	0.1172	NA	0.356	FALSE	FALSE	FALSE	finn-b-CD2_MULTIPLE_MYELOMA_PLASMA_CELL	15	87881513	0.0609	NA	0.0544402	Multiple myeloma and malignant plasma cell neoplasms || id:finn-b-CD2_MULTIPLE_MYELOMA_PLASMA_CELL	Multiple myeloma and malignant plasma cell neoplasms	Multiple myeloma and malignant plasma cell neoplasms || ||	TRUE	igd	NA	NA	NA	NA	NA	NA	NA	genus..Eubacteriumrectalegroup.id.14374	0.0118196	9.68e-06	TRUE	reported	6o1GXG	textfile	2	TRUE	0.0010434	19.1538
rs59427698	A	G	A	G	-0.0576035	0.0053	NA	0.1895	FALSE	FALSE	FALSE	finn-b-CD2_MULTIPLE_MYELOMA_PLASMA_CELL	9	129425745	0.075	NA	0.9439	Multiple myeloma and malignant plasma cell neoplasms || id:finn-b-CD2_MULTIPLE_MYELOMA_PLASMA_CELL	Multiple myeloma and malignant plasma cell neoplasms	Multiple myeloma and malignant plasma cell neoplasms || ||	TRUE	igd	NA	NA	NA	NA	NA	NA	NA	genus..Eubacteriumrectalegroup.id.14374	0.0130853	5.37e-06	TRUE	reported	6o1GXG	textfile	2	TRUE	0.00105553	19.3767
rs62547233	A	G	A	G	0.0536319	-0.146	NA	0.2845	FALSE	FALSE	FALSE	finn-b-CD2_MULTIPLE_MYELOMA_PLASMA_CELL	9	92013419	0.065	NA	0.0246598	Multiple myeloma and malignant plasma cell neoplasms || id:finn-b-CD2_MULTIPLE_MYELOMA_PLASMA_CELL	Multiple myeloma and malignant plasma cell neoplasms	Multiple myeloma and malignant plasma cell neoplasms || ||	TRUE	igd	NA	NA	NA	NA	NA	NA	NA	genus..Eubacteriumrectalegroup.id.14374	0.0120201	9.9e-06	TRUE	reported	6o1GXG	textfile	2	TRUE	0.00108433	19.9061
rs10263623	C	T	C	T	0.193496	-0.2075	NA	0.03911	FALSE	FALSE	FALSE	finn-b-CD2_MULTIPLE_MYELOMA_PLASMA_CELL	7	64894137	0.1491	NA	0.1642	Multiple myeloma and malignant plasma cell neoplasms || id:finn-b-CD2_MULTIPLE_MYELOMA_PLASMA_CELL	Multiple myeloma and malignant plasma cell neoplasms	Multiple myeloma and malignant plasma cell neoplasms || ||	TRUE	igd	NA	NA	NA	NA	NA	NA	NA	genus..Eubacteriumnodatumgroup.id.11297	0.0439023	8.91e-06	TRUE	reported	M3JmVn	textfile	2	TRUE	0.00105806	19.4232
rs10458299	T	C	T	C	-0.187753	0.139	NA	0.07438	FALSE	FALSE	FALSE	finn-b-CD2_MULTIPLE_MYELOMA_PLASMA_CELL	7	135052348	0.1111	NA	0.2109	Multiple myeloma and malignant plasma cell neoplasms || id:finn-b-CD2_MULTIPLE_MYELOMA_PLASMA_CELL	Multiple myeloma and malignant plasma cell neoplasms	Multiple myeloma and malignant plasma cell neoplasms || ||	TRUE	igd	NA	NA	NA	NA	NA	NA	NA	genus..Eubacteriumnodatumgroup.id.11297	0.041969	8.37e-06	TRUE	reported	M3JmVn	textfile	2	TRUE	0.00109004	20.011
rs11006576	A	G	A	G	-0.110167	0.0174	NA	0.5405	FALSE	FALSE	FALSE	finn-b-CD2_MULTIPLE_MYELOMA_PLASMA_CELL	10	61322015	0.0592	NA	0.768199	Multiple myeloma and malignant plasma cell neoplasms || id:finn-b-CD2_MULTIPLE_MYELOMA_PLASMA_CELL	Multiple myeloma and malignant plasma cell neoplasms	Multiple myeloma and malignant plasma cell neoplasms || ||	TRUE	igd	NA	NA	NA	NA	NA	NA	NA	genus..Eubacteriumnodatumgroup.id.11297	0.024593	7.99e-06	TRUE	reported	M3JmVn	textfile	2	TRUE	0.00109297	20.0648
rs113893692	C	T	C	T	-0.185107	0.0339	NA	0.1237	FALSE	FALSE	FALSE	finn-b-CD2_MULTIPLE_MYELOMA_PLASMA_CELL	9	28245518	0.0896	NA	0.7053	Multiple myeloma and malignant plasma cell neoplasms || id:finn-b-CD2_MULTIPLE_MYELOMA_PLASMA_CELL	Multiple myeloma and malignant plasma cell neoplasms	Multiple myeloma and malignant plasma cell neoplasms || ||	TRUE	igd	NA	NA	NA	NA	NA	NA	NA	genus..Eubacteriumnodatumgroup.id.11297	0.0403573	5.76e-06	TRUE	reported	M3JmVn	textfile	2	TRUE	0.00114579	21.0356
rs34297067	A	G	A	G	-0.186907	-0.0414	NA	0.1473	FALSE	FALSE	FALSE	finn-b-CD2_MULTIPLE_MYELOMA_PLASMA_CELL	14	52185888	0.0825	NA	0.6158	Multiple myeloma and malignant plasma cell neoplasms || id:finn-b-CD2_MULTIPLE_MYELOMA_PLASMA_CELL	Multiple myeloma and malignant plasma cell neoplasms	Multiple myeloma and malignant plasma cell neoplasms || ||	TRUE	igd	NA	NA	NA	NA	NA	NA	NA	genus..Eubacteriumnodatumgroup.id.11297	0.0341475	6.6e-08	TRUE	reported	M3JmVn	textfile	2	TRUE	0.00163088	29.956
rs61841040	G	T	G	T	0.160621	-0.048	NA	0.1967	FALSE	FALSE	FALSE	finn-b-CD2_MULTIPLE_MYELOMA_PLASMA_CELL	10	9659749	0.0737	NA	0.515101	Multiple myeloma and malignant plasma cell neoplasms || id:finn-b-CD2_MULTIPLE_MYELOMA_PLASMA_CELL	Multiple myeloma and malignant plasma cell neoplasms	Multiple myeloma and malignant plasma cell neoplasms || ||	TRUE	igd	NA	NA	NA	NA	NA	NA	NA	genus..Eubacteriumnodatumgroup.id.11297	0.0341609	3.56e-06	TRUE	reported	M3JmVn	textfile	2	TRUE	0.00120399	22.1054
rs6818880	A	G	A	G	-0.110081	-0.0315	NA	0.4666	FALSE	FALSE	FALSE	finn-b-CD2_MULTIPLE_MYELOMA_PLASMA_CELL	4	94712747	0.0589	NA	0.5923	Multiple myeloma and malignant plasma cell neoplasms || id:finn-b-CD2_MULTIPLE_MYELOMA_PLASMA_CELL	Multiple myeloma and malignant plasma cell neoplasms	Multiple myeloma and malignant plasma cell neoplasms || ||	TRUE	igd	NA	NA	NA	NA	NA	NA	NA	genus..Eubacteriumnodatumgroup.id.11297	0.0245964	7.83e-06	TRUE	reported	M3JmVn	textfile	2	TRUE	0.00109095	20.0276
rs77910827	C	T	C	T	0.201788	0.1721	NA	0.1082	FALSE	FALSE	FALSE	finn-b-CD2_MULTIPLE_MYELOMA_PLASMA_CELL	9	96597985	0.0941	NA	0.0673705	Multiple myeloma and malignant plasma cell neoplasms || id:finn-b-CD2_MULTIPLE_MYELOMA_PLASMA_CELL	Multiple myeloma and malignant plasma cell neoplasms	Multiple myeloma and malignant plasma cell neoplasms || ||	TRUE	igd	NA	NA	NA	NA	NA	NA	NA	genus..Eubacteriumnodatumgroup.id.11297	0.0413568	9.05e-07	TRUE	reported	M3JmVn	textfile	2	TRUE	0.00129639	23.804
rs7827125	C	T	C	T	0.1223	-0.0171	NA	0.2802	FALSE	FALSE	FALSE	finn-b-CD2_MULTIPLE_MYELOMA_PLASMA_CELL	8	4954912	0.0653	NA	0.793601	Multiple myeloma and malignant plasma cell neoplasms || id:finn-b-CD2_MULTIPLE_MYELOMA_PLASMA_CELL	Multiple myeloma and malignant plasma cell neoplasms	Multiple myeloma and malignant plasma cell neoplasms || ||	TRUE	igd	NA	NA	NA	NA	NA	NA	NA	genus..Eubacteriumnodatumgroup.id.11297	0.0271331	7.17e-06	TRUE	reported	M3JmVn	textfile	2	TRUE	0.00110655	20.3144
rs7880204	T	C	T	C	-0.125454	0.0009	NA	0.2458	FALSE	FALSE	FALSE	finn-b-CD2_MULTIPLE_MYELOMA_PLASMA_CELL	1	171060821	0.0677	NA	0.9892	Multiple myeloma and malignant plasma cell neoplasms || id:finn-b-CD2_MULTIPLE_MYELOMA_PLASMA_CELL	Multiple myeloma and malignant plasma cell neoplasms	Multiple myeloma and malignant plasma cell neoplasms || ||	TRUE	igd	NA	NA	NA	NA	NA	NA	NA	genus..Eubacteriumnodatumgroup.id.11297	0.0275303	6.84e-06	TRUE	reported	M3JmVn	textfile	2	TRUE	0.00113098	20.7634
rs9425984	T	C	T	C	-0.130234	0.0486	NA	0.2182	FALSE	FALSE	FALSE	finn-b-CD2_MULTIPLE_MYELOMA_PLASMA_CELL	1	34529736	0.0708	NA	0.4927	Multiple myeloma and malignant plasma cell neoplasms || id:finn-b-CD2_MULTIPLE_MYELOMA_PLASMA_CELL	Multiple myeloma and malignant plasma cell neoplasms	Multiple myeloma and malignant plasma cell neoplasms || ||	TRUE	igd	NA	NA	NA	NA	NA	NA	NA	genus..Eubacteriumnodatumgroup.id.11297	0.0292347	7.21e-06	TRUE	reported	M3JmVn	textfile	2	TRUE	0.00108089	19.8429
rs10274562	C	T	C	T	0.110917	-0.0912	NA	0.3802	FALSE	FALSE	FALSE	finn-b-CD2_MULTIPLE_MYELOMA_PLASMA_CELL	7	11222521	0.0603	NA	0.1303	Multiple myeloma and malignant plasma cell neoplasms || id:finn-b-CD2_MULTIPLE_MYELOMA_PLASMA_CELL	Multiple myeloma and malignant plasma cell neoplasms	Multiple myeloma and malignant plasma cell neoplasms || ||	TRUE	igd	NA	NA	NA	NA	NA	NA	NA	genus.RuminococcaceaeUCG011.id.11368	0.0244556	6.5e-06	TRUE	reported	FwhGr9	textfile	2	TRUE	0.00112036	20.5682
rs12636310	G	A	G	A	0.132725	-0.1078	NA	0.2515	FALSE	FALSE	FALSE	finn-b-CD2_MULTIPLE_MYELOMA_PLASMA_CELL	3	185469491	0.0678	NA	0.1116	Multiple myeloma and malignant plasma cell neoplasms || id:finn-b-CD2_MULTIPLE_MYELOMA_PLASMA_CELL	Multiple myeloma and malignant plasma cell neoplasms	Multiple myeloma and malignant plasma cell neoplasms || ||	TRUE	igd	NA	NA	NA	NA	NA	NA	NA	genus.RuminococcaceaeUCG011.id.11368	0.0282037	2.81e-06	TRUE	reported	FwhGr9	textfile	2	TRUE	0.00120607	22.1437
rs12724320	C	T	C	T	-0.120881	-0.0539	NA	0.3824	FALSE	FALSE	FALSE	finn-b-CD2_MULTIPLE_MYELOMA_PLASMA_CELL	1	179370499	0.0602	NA	0.3709	Multiple myeloma and malignant plasma cell neoplasms || id:finn-b-CD2_MULTIPLE_MYELOMA_PLASMA_CELL	Multiple myeloma and malignant plasma cell neoplasms	Multiple myeloma and malignant plasma cell neoplasms || ||	TRUE	igd	NA	NA	NA	NA	NA	NA	NA	genus.RuminococcaceaeUCG011.id.11368	0.0249229	1.52e-06	TRUE	reported	FwhGr9	textfile	2	TRUE	0.00128103	23.5217
rs1416041	A	C	A	C	-0.182339	0.0622	NA	0.2085	FALSE	FALSE	FALSE	finn-b-CD2_MULTIPLE_MYELOMA_PLASMA_CELL	6	105073676	0.0722	NA	0.3884	Multiple myeloma and malignant plasma cell neoplasms || id:finn-b-CD2_MULTIPLE_MYELOMA_PLASMA_CELL	Multiple myeloma and malignant plasma cell neoplasms	Multiple myeloma and malignant plasma cell neoplasms || ||	TRUE	igd	NA	NA	NA	NA	NA	NA	NA	genus.RuminococcaceaeUCG011.id.11368	0.0339898	7.04e-08	TRUE	reported	FwhGr9	textfile	2	TRUE	0.00156669	28.775
rs2729556	C	T	C	T	-0.109097	-0.0712	NA	0.4773	FALSE	FALSE	FALSE	finn-b-CD2_MULTIPLE_MYELOMA_PLASMA_CELL	7	111763988	0.059	NA	0.2271	Multiple myeloma and malignant plasma cell neoplasms || id:finn-b-CD2_MULTIPLE_MYELOMA_PLASMA_CELL	Multiple myeloma and malignant plasma cell neoplasms	Multiple myeloma and malignant plasma cell neoplasms || ||	TRUE	igd	NA	NA	NA	NA	NA	NA	NA	genus.RuminococcaceaeUCG011.id.11368	0.0233699	3.19e-06	TRUE	reported	FwhGr9	textfile	2	TRUE	0.00118685	21.7904
rs4490371	T	C	T	C	-0.111816	0.0201	NA	0.413	FALSE	FALSE	FALSE	finn-b-CD2_MULTIPLE_MYELOMA_PLASMA_CELL	3	76205107	0.0598	NA	0.7366	Multiple myeloma and malignant plasma cell neoplasms || id:finn-b-CD2_MULTIPLE_MYELOMA_PLASMA_CELL	Multiple myeloma and malignant plasma cell neoplasms	Multiple myeloma and malignant plasma cell neoplasms || ||	TRUE	igd	NA	NA	NA	NA	NA	NA	NA	genus.RuminococcaceaeUCG011.id.11368	0.0248963	7.75e-06	TRUE	reported	FwhGr9	textfile	2	TRUE	0.00109866	20.1695
rs79113084	C	T	C	T	-0.152166	0.0994	NA	0.1081	FALSE	FALSE	FALSE	finn-b-CD2_MULTIPLE_MYELOMA_PLASMA_CELL	12	29634919	0.0954	NA	0.2975	Multiple myeloma and malignant plasma cell neoplasms || id:finn-b-CD2_MULTIPLE_MYELOMA_PLASMA_CELL	Multiple myeloma and malignant plasma cell neoplasms	Multiple myeloma and malignant plasma cell neoplasms || ||	TRUE	igd	NA	NA	NA	NA	NA	NA	NA	genus.RuminococcaceaeUCG011.id.11368	0.0317519	2.06e-06	TRUE	reported	FwhGr9	textfile	2	TRUE	0.00125069	22.9639
rs9729514	A	G	A	G	0.184934	0.0033	NA	0.0931	FALSE	FALSE	FALSE	finn-b-CD2_MULTIPLE_MYELOMA_PLASMA_CELL	1	219901055	0.1009	NA	0.9737	Multiple myeloma and malignant plasma cell neoplasms || id:finn-b-CD2_MULTIPLE_MYELOMA_PLASMA_CELL	Multiple myeloma and malignant plasma cell neoplasms	Multiple myeloma and malignant plasma cell neoplasms || ||	TRUE	igd	NA	NA	NA	NA	NA	NA	NA	genus.RuminococcaceaeUCG011.id.11368	0.0394616	2.37e-06	TRUE	reported	FwhGr9	textfile	2	TRUE	0.00119609	21.9601
rs1031599	G	T	G	T	-0.078627	-0.0688	NA	0.0641	FALSE	FALSE	FALSE	finn-b-CD2_MULTIPLE_MYELOMA_PLASMA_CELL	3	66725825	0.1203	NA	0.5671	Multiple myeloma and malignant plasma cell neoplasms || id:finn-b-CD2_MULTIPLE_MYELOMA_PLASMA_CELL	Multiple myeloma and malignant plasma cell neoplasms	Multiple myeloma and malignant plasma cell neoplasms || ||	TRUE	igd	NA	NA	NA	NA	NA	NA	NA	genus.Lachnoclostridium.id.11308	0.0175644	6.31e-06	TRUE	reported	79Amo5	textfile	2	TRUE	0.00109145	20.0368
rs12566975	T	C	T	C	-0.0468097	-0.0583	NA	0.4524	FALSE	FALSE	FALSE	finn-b-CD2_MULTIPLE_MYELOMA_PLASMA_CELL	1	185091351	0.0587	NA	0.3203	Multiple myeloma and malignant plasma cell neoplasms || id:finn-b-CD2_MULTIPLE_MYELOMA_PLASMA_CELL	Multiple myeloma and malignant plasma cell neoplasms	Multiple myeloma and malignant plasma cell neoplasms || ||	TRUE	igd	NA	NA	NA	NA	NA	NA	NA	genus.Lachnoclostridium.id.11308	0.0105787	9.57e-06	TRUE	reported	79Amo5	textfile	2	TRUE	0.00106646	19.5777
rs1528479	G	A	G	A	-0.0497798	0.0369	NA	0.3753	FALSE	FALSE	FALSE	finn-b-CD2_MULTIPLE_MYELOMA_PLASMA_CELL	2	167244051	0.0605	NA	0.5414	Multiple myeloma and malignant plasma cell neoplasms || id:finn-b-CD2_MULTIPLE_MYELOMA_PLASMA_CELL	Multiple myeloma and malignant plasma cell neoplasms	Multiple myeloma and malignant plasma cell neoplasms || ||	TRUE	igd	NA	NA	NA	NA	NA	NA	NA	genus.Lachnoclostridium.id.11308	0.0111919	9.64e-06	TRUE	reported	79Amo5	textfile	2	TRUE	0.00107753	19.7811
rs1997204	T	C	T	C	-0.108075	0.0735	NA	0.0448	FALSE	FALSE	FALSE	finn-b-CD2_MULTIPLE_MYELOMA_PLASMA_CELL	12	102046595	0.1414	NA	0.6033	Multiple myeloma and malignant plasma cell neoplasms || id:finn-b-CD2_MULTIPLE_MYELOMA_PLASMA_CELL	Multiple myeloma and malignant plasma cell neoplasms	Multiple myeloma and malignant plasma cell neoplasms || ||	TRUE	igd	NA	NA	NA	NA	NA	NA	NA	genus.Lachnoclostridium.id.11308	0.0242022	5.97e-06	TRUE	reported	79Amo5	textfile	2	TRUE	0.0010861	19.9385
rs2385421	A	G	A	G	0.0746186	-0.0061	NA	0.1192	FALSE	FALSE	FALSE	finn-b-CD2_MULTIPLE_MYELOMA_PLASMA_CELL	18	19743455	0.0915	NA	0.9468	Multiple myeloma and malignant plasma cell neoplasms || id:finn-b-CD2_MULTIPLE_MYELOMA_PLASMA_CELL	Multiple myeloma and malignant plasma cell neoplasms	Multiple myeloma and malignant plasma cell neoplasms || ||	TRUE	igd	NA	NA	NA	NA	NA	NA	NA	genus.Lachnoclostridium.id.11308	0.0180734	7.14e-06	TRUE	reported	79Amo5	textfile	2	TRUE	0.000928562	17.0438
rs3821998	C	A	C	A	-0.0864066	-0.0503	NA	0.1052	FALSE	FALSE	FALSE	finn-b-CD2_MULTIPLE_MYELOMA_PLASMA_CELL	4	38694566	0.0955	NA	0.5983	Multiple myeloma and malignant plasma cell neoplasms || id:finn-b-CD2_MULTIPLE_MYELOMA_PLASMA_CELL	Multiple myeloma and malignant plasma cell neoplasms	Multiple myeloma and malignant plasma cell neoplasms || ||	TRUE	igd	NA	NA	NA	NA	NA	NA	NA	genus.Lachnoclostridium.id.11308	0.0192519	6.72e-06	TRUE	reported	79Amo5	textfile	2	TRUE	0.00109716	20.1417
rs4738679	G	A	G	A	-0.0520267	0.0246	NA	0.3852	FALSE	FALSE	FALSE	finn-b-CD2_MULTIPLE_MYELOMA_PLASMA_CELL	8	59370320	0.0602	NA	0.6834	Multiple myeloma and malignant plasma cell neoplasms || id:finn-b-CD2_MULTIPLE_MYELOMA_PLASMA_CELL	Multiple myeloma and malignant plasma cell neoplasms	Multiple myeloma and malignant plasma cell neoplasms || ||	TRUE	igd	NA	NA	NA	NA	NA	NA	NA	genus.Lachnoclostridium.id.11308	0.011404	4.42e-06	TRUE	reported	79Amo5	textfile	2	TRUE	0.00113355	20.8107
rs6112314	A	C	A	C	-0.0561715	0.0011	NA	0.3316	FALSE	FALSE	FALSE	finn-b-CD2_MULTIPLE_MYELOMA_PLASMA_CELL	20	19300846	0.062	NA	0.9853	Multiple myeloma and malignant plasma cell neoplasms || id:finn-b-CD2_MULTIPLE_MYELOMA_PLASMA_CELL	Multiple myeloma and malignant plasma cell neoplasms	Multiple myeloma and malignant plasma cell neoplasms || ||	TRUE	igd	NA	NA	NA	NA	NA	NA	NA	genus.Lachnoclostridium.id.11308	0.0108174	2.43e-07	TRUE	reported	79Amo5	textfile	2	TRUE	0.00146807	26.9611
rs615997	T	C	T	C	0.0511752	-0.0877	NA	0.5102	FALSE	FALSE	FALSE	finn-b-CD2_MULTIPLE_MYELOMA_PLASMA_CELL	3	23037786	0.0583	NA	0.1328	Multiple myeloma and malignant plasma cell neoplasms || id:finn-b-CD2_MULTIPLE_MYELOMA_PLASMA_CELL	Multiple myeloma and malignant plasma cell neoplasms	Multiple myeloma and malignant plasma cell neoplasms || ||	TRUE	igd	NA	NA	NA	NA	NA	NA	NA	genus.Lachnoclostridium.id.11308	0.0106491	2.03e-06	TRUE	reported	79Amo5	textfile	2	TRUE	0.00125763	23.0914
rs62285313	A	G	A	G	0.0864203	0.0592	NA	0.09806	FALSE	FALSE	FALSE	finn-b-CD2_MULTIPLE_MYELOMA_PLASMA_CELL	3	177470032	0.0983	NA	0.5471	Multiple myeloma and malignant plasma cell neoplasms || id:finn-b-CD2_MULTIPLE_MYELOMA_PLASMA_CELL	Multiple myeloma and malignant plasma cell neoplasms	Multiple myeloma and malignant plasma cell neoplasms || ||	TRUE	igd	NA	NA	NA	NA	NA	NA	NA	genus.Lachnoclostridium.id.11308	0.0181565	1.58e-06	TRUE	reported	79Amo5	textfile	2	TRUE	0.00123376	22.6526
rs72829893	G	T	G	T	0.117472	-0.0761	NA	0.1028	FALSE	FALSE	FALSE	finn-b-CD2_MULTIPLE_MYELOMA_PLASMA_CELL	17	46694541	0.0967	NA	0.4312	Multiple myeloma and malignant plasma cell neoplasms || id:finn-b-CD2_MULTIPLE_MYELOMA_PLASMA_CELL	Multiple myeloma and malignant plasma cell neoplasms	Multiple myeloma and malignant plasma cell neoplasms || ||	TRUE	igd	NA	NA	NA	NA	NA	NA	NA	genus.Lachnoclostridium.id.11308	0.0268103	5.58e-06	TRUE	reported	79Amo5	textfile	2	TRUE	0.00104572	19.1964
rs78068103	A	G	A	G	0.0886199	0.1942	NA	0.1164	FALSE	FALSE	FALSE	finn-b-CD2_MULTIPLE_MYELOMA_PLASMA_CELL	17	13816159	0.0917	NA	0.0342302	Multiple myeloma and malignant plasma cell neoplasms || id:finn-b-CD2_MULTIPLE_MYELOMA_PLASMA_CELL	Multiple myeloma and malignant plasma cell neoplasms	Multiple myeloma and malignant plasma cell neoplasms || ||	TRUE	igd	NA	NA	NA	NA	NA	NA	NA	genus.Lachnoclostridium.id.11308	0.0194248	3.67e-06	TRUE	reported	79Amo5	textfile	2	TRUE	0.0011336	20.8115
rs789029	C	T	C	T	-0.0641289	0.1402	NA	0.1404	FALSE	FALSE	FALSE	finn-b-CD2_MULTIPLE_MYELOMA_PLASMA_CELL	18	1053252	0.0839	NA	0.0946804	Multiple myeloma and malignant plasma cell neoplasms || id:finn-b-CD2_MULTIPLE_MYELOMA_PLASMA_CELL	Multiple myeloma and malignant plasma cell neoplasms	Multiple myeloma and malignant plasma cell neoplasms || ||	TRUE	igd	NA	NA	NA	NA	NA	NA	NA	genus.Lachnoclostridium.id.11308	0.0137974	3.75e-06	TRUE	reported	79Amo5	textfile	2	TRUE	0.00117653	21.6005
rs1035406	G	A	G	A	-0.111241	-0.0081	NA	0.1161	FALSE	FALSE	FALSE	finn-b-CD2_MULTIPLE_MYELOMA_PLASMA_CELL	5	119372737	0.0913	NA	0.9291	Multiple myeloma and malignant plasma cell neoplasms || id:finn-b-CD2_MULTIPLE_MYELOMA_PLASMA_CELL	Multiple myeloma and malignant plasma cell neoplasms	Multiple myeloma and malignant plasma cell neoplasms || ||	TRUE	igd	NA	NA	NA	NA	NA	NA	NA	genus.unknowngenus.id.2755	0.025156	9.18e-06	TRUE	reported	OqCI43	textfile	2	TRUE	0.00106508	19.5523
rs11630875	T	C	T	C	0.0925877	-0.0839	NA	0.127	FALSE	FALSE	FALSE	finn-b-CD2_MULTIPLE_MYELOMA_PLASMA_CELL	15	61775734	0.0877	NA	0.3386	Multiple myeloma and malignant plasma cell neoplasms || id:finn-b-CD2_MULTIPLE_MYELOMA_PLASMA_CELL	Multiple myeloma and malignant plasma cell neoplasms	Multiple myeloma and malignant plasma cell neoplasms || ||	TRUE	igd	NA	NA	NA	NA	NA	NA	NA	genus.unknowngenus.id.2755	0.0204021	6.93e-06	TRUE	reported	OqCI43	textfile	2	TRUE	0.00112168	20.5925
rs13336560	C	T	C	T	-0.0722586	-0.1301	NA	0.5446	FALSE	FALSE	FALSE	finn-b-CD2_MULTIPLE_MYELOMA_PLASMA_CELL	16	88554243	0.06	NA	0.0301898	Multiple myeloma and malignant plasma cell neoplasms || id:finn-b-CD2_MULTIPLE_MYELOMA_PLASMA_CELL	Multiple myeloma and malignant plasma cell neoplasms	Multiple myeloma and malignant plasma cell neoplasms || ||	TRUE	igd	NA	NA	NA	NA	NA	NA	NA	genus.unknowngenus.id.2755	0.0158485	5.3e-06	TRUE	reported	OqCI43	textfile	2	TRUE	0.00113217	20.7853
rs1549633	A	C	A	C	0.101844	0.0355	NA	0.1158	FALSE	FALSE	FALSE	finn-b-CD2_MULTIPLE_MYELOMA_PLASMA_CELL	5	27945645	0.0915	NA	0.6979	Multiple myeloma and malignant plasma cell neoplasms || id:finn-b-CD2_MULTIPLE_MYELOMA_PLASMA_CELL	Multiple myeloma and malignant plasma cell neoplasms	Multiple myeloma and malignant plasma cell neoplasms || ||	TRUE	igd	NA	NA	NA	NA	NA	NA	NA	genus.unknowngenus.id.2755	0.0219252	3.4e-06	TRUE	reported	OqCI43	textfile	2	TRUE	0.00117509	21.5741
rs2074723	T	C	T	C	0.166302	-0.035	NA	0.05308	FALSE	FALSE	FALSE	finn-b-CD2_MULTIPLE_MYELOMA_PLASMA_CELL	7	50834929	0.1303	NA	0.788301	Multiple myeloma and malignant plasma cell neoplasms || id:finn-b-CD2_MULTIPLE_MYELOMA_PLASMA_CELL	Multiple myeloma and malignant plasma cell neoplasms	Multiple myeloma and malignant plasma cell neoplasms || ||	TRUE	igd	NA	NA	NA	NA	NA	NA	NA	genus.unknowngenus.id.2755	0.0375751	8.75e-06	TRUE	reported	OqCI43	textfile	2	TRUE	0.00106692	19.5861
rs3730086	A	G	A	G	0.0806746	0.0339	NA	0.2504	FALSE	FALSE	FALSE	finn-b-CD2_MULTIPLE_MYELOMA_PLASMA_CELL	5	67577051	0.0676	NA	0.6155	Multiple myeloma and malignant plasma cell neoplasms || id:finn-b-CD2_MULTIPLE_MYELOMA_PLASMA_CELL	Multiple myeloma and malignant plasma cell neoplasms	Multiple myeloma and malignant plasma cell neoplasms || ||	TRUE	igd	NA	NA	NA	NA	NA	NA	NA	genus.unknowngenus.id.2755	0.0180043	8.65e-06	TRUE	reported	OqCI43	textfile	2	TRUE	0.00109358	20.0759
rs3754624	C	T	C	T	0.0964478	-0.0379	NA	0.1769	FALSE	FALSE	FALSE	finn-b-CD2_MULTIPLE_MYELOMA_PLASMA_CELL	2	225633812	0.0764	NA	0.6204	Multiple myeloma and malignant plasma cell neoplasms || id:finn-b-CD2_MULTIPLE_MYELOMA_PLASMA_CELL	Multiple myeloma and malignant plasma cell neoplasms	Multiple myeloma and malignant plasma cell neoplasms || ||	TRUE	igd	NA	NA	NA	NA	NA	NA	NA	genus.unknowngenus.id.2755	0.0200589	2.16e-06	TRUE	reported	OqCI43	textfile	2	TRUE	0.00125899	23.1165
rs55876211	C	T	C	T	-0.0914764	-0.0178	NA	0.2545	FALSE	FALSE	FALSE	finn-b-CD2_MULTIPLE_MYELOMA_PLASMA_CELL	3	84471266	0.0673	NA	0.791199	Multiple myeloma and malignant plasma cell neoplasms || id:finn-b-CD2_MULTIPLE_MYELOMA_PLASMA_CELL	Multiple myeloma and malignant plasma cell neoplasms	Multiple myeloma and malignant plasma cell neoplasms || ||	TRUE	igd	NA	NA	NA	NA	NA	NA	NA	genus.unknowngenus.id.2755	0.0196919	2.87e-06	TRUE	reported	OqCI43	textfile	2	TRUE	0.00117525	21.5771
rs61933850	G	A	G	A	0.165184	0.0417	NA	0.1388	FALSE	FALSE	FALSE	finn-b-CD2_MULTIPLE_MYELOMA_PLASMA_CELL	12	73139398	0.0868	NA	0.6312	Multiple myeloma and malignant plasma cell neoplasms || id:finn-b-CD2_MULTIPLE_MYELOMA_PLASMA_CELL	Multiple myeloma and malignant plasma cell neoplasms	Multiple myeloma and malignant plasma cell neoplasms || ||	TRUE	igd	NA	NA	NA	NA	NA	NA	NA	genus.unknowngenus.id.2755	0.0361469	7.43e-06	TRUE	reported	OqCI43	textfile	2	TRUE	0.00113736	20.8807
rs7098347	G	A	G	A	0.0705089	0.0047	NA	0.4343	FALSE	FALSE	FALSE	finn-b-CD2_MULTIPLE_MYELOMA_PLASMA_CELL	10	113497648	0.0592	NA	0.9374	Multiple myeloma and malignant plasma cell neoplasms || id:finn-b-CD2_MULTIPLE_MYELOMA_PLASMA_CELL	Multiple myeloma and malignant plasma cell neoplasms	Multiple myeloma and malignant plasma cell neoplasms || ||	TRUE	igd	NA	NA	NA	NA	NA	NA	NA	genus.unknowngenus.id.2755	0.0158542	7.36e-06	TRUE	reported	OqCI43	textfile	2	TRUE	0.00107728	19.7765
rs74354280	C	T	C	T	-0.0903316	0.0764	NA	0.279	FALSE	FALSE	FALSE	finn-b-CD2_MULTIPLE_MYELOMA_PLASMA_CELL	4	134192918	0.0651	NA	0.2406	Multiple myeloma and malignant plasma cell neoplasms || id:finn-b-CD2_MULTIPLE_MYELOMA_PLASMA_CELL	Multiple myeloma and malignant plasma cell neoplasms	Multiple myeloma and malignant plasma cell neoplasms || ||	TRUE	igd	NA	NA	NA	NA	NA	NA	NA	genus.unknowngenus.id.2755	0.0205472	8.7e-06	TRUE	reported	OqCI43	textfile	2	TRUE	0.00105273	19.3253
rs76784716	A	G	A	G	0.139756	-0.0547	NA	0.114	FALSE	FALSE	FALSE	finn-b-CD2_MULTIPLE_MYELOMA_PLASMA_CELL	2	169033340	0.0929	NA	0.555699	Multiple myeloma and malignant plasma cell neoplasms || id:finn-b-CD2_MULTIPLE_MYELOMA_PLASMA_CELL	Multiple myeloma and malignant plasma cell neoplasms	Multiple myeloma and malignant plasma cell neoplasms || ||	TRUE	igd	NA	NA	NA	NA	NA	NA	NA	genus.unknowngenus.id.2755	0.0286444	8.43e-07	TRUE	reported	OqCI43	textfile	2	TRUE	0.00129628	23.802
rs9813022	A	G	A	G	-0.0822797	0.0119	NA	0.3754	FALSE	FALSE	FALSE	finn-b-CD2_MULTIPLE_MYELOMA_PLASMA_CELL	3	13726736	0.0605	NA	0.8446	Multiple myeloma and malignant plasma cell neoplasms || id:finn-b-CD2_MULTIPLE_MYELOMA_PLASMA_CELL	Multiple myeloma and malignant plasma cell neoplasms	Multiple myeloma and malignant plasma cell neoplasms || ||	TRUE	igd	NA	NA	NA	NA	NA	NA	NA	genus.unknowngenus.id.2755	0.016401	5.1e-07	TRUE	reported	OqCI43	textfile	2	TRUE	0.00137041	25.165
rs1035406	G	A	G	A	-0.11354	-0.0081	NA	0.1161	FALSE	FALSE	FALSE	finn-b-CD2_MULTIPLE_MYELOMA_PLASMA_CELL	5	119372737	0.0913	NA	0.9291	Multiple myeloma and malignant plasma cell neoplasms || id:finn-b-CD2_MULTIPLE_MYELOMA_PLASMA_CELL	Multiple myeloma and malignant plasma cell neoplasms	Multiple myeloma and malignant plasma cell neoplasms || ||	TRUE	igd	NA	NA	NA	NA	NA	NA	NA	family.Rhodospirillaceae.id.2717	0.0250863	5.84e-06	TRUE	reported	nsSvq6	textfile	2	TRUE	0.00111569	20.4823
rs11591293	G	T	G	T	0.0743184	0.0205	NA	0.4236	FALSE	FALSE	FALSE	finn-b-CD2_MULTIPLE_MYELOMA_PLASMA_CELL	10	113419797	0.0592	NA	0.7286	Multiple myeloma and malignant plasma cell neoplasms || id:finn-b-CD2_MULTIPLE_MYELOMA_PLASMA_CELL	Multiple myeloma and malignant plasma cell neoplasms	Multiple myeloma and malignant plasma cell neoplasms || ||	TRUE	igd	NA	NA	NA	NA	NA	NA	NA	family.Rhodospirillaceae.id.2717	0.0158724	2.67e-06	TRUE	reported	nsSvq6	textfile	2	TRUE	0.00119396	21.921
rs13336560	C	T	C	T	-0.0701719	-0.1301	NA	0.5446	FALSE	FALSE	FALSE	finn-b-CD2_MULTIPLE_MYELOMA_PLASMA_CELL	16	88554243	0.06	NA	0.0301898	Multiple myeloma and malignant plasma cell neoplasms || id:finn-b-CD2_MULTIPLE_MYELOMA_PLASMA_CELL	Multiple myeloma and malignant plasma cell neoplasms	Multiple myeloma and malignant plasma cell neoplasms || ||	TRUE	igd	NA	NA	NA	NA	NA	NA	NA	family.Rhodospirillaceae.id.2717	0.0158061	9.17e-06	TRUE	reported	nsSvq6	textfile	2	TRUE	0.00107352	19.7073
rs1549633	A	C	A	C	0.0999312	0.0355	NA	0.1158	FALSE	FALSE	FALSE	finn-b-CD2_MULTIPLE_MYELOMA_PLASMA_CELL	5	27945645	0.0915	NA	0.6979	Multiple myeloma and malignant plasma cell neoplasms || id:finn-b-CD2_MULTIPLE_MYELOMA_PLASMA_CELL	Multiple myeloma and malignant plasma cell neoplasms	Multiple myeloma and malignant plasma cell neoplasms || ||	TRUE	igd	NA	NA	NA	NA	NA	NA	NA	family.Rhodospirillaceae.id.2717	0.0218634	4.7e-06	TRUE	reported	nsSvq6	textfile	2	TRUE	0.00113782	20.8891
rs1923415	A	G	A	G	-0.0999238	0.1024	NA	0.08805	FALSE	FALSE	FALSE	finn-b-CD2_MULTIPLE_MYELOMA_PLASMA_CELL	6	89268715	0.1033	NA	0.3212	Multiple myeloma and malignant plasma cell neoplasms || id:finn-b-CD2_MULTIPLE_MYELOMA_PLASMA_CELL	Multiple myeloma and malignant plasma cell neoplasms	Multiple myeloma and malignant plasma cell neoplasms || ||	TRUE	igd	NA	NA	NA	NA	NA	NA	NA	family.Rhodospirillaceae.id.2717	0.0227326	9.64e-06	TRUE	reported	nsSvq6	textfile	2	TRUE	0.00105241	19.3194
rs3754624	C	T	C	T	0.0971389	-0.0379	NA	0.1769	FALSE	FALSE	FALSE	finn-b-CD2_MULTIPLE_MYELOMA_PLASMA_CELL	2	225633812	0.0764	NA	0.6204	Multiple myeloma and malignant plasma cell neoplasms || id:finn-b-CD2_MULTIPLE_MYELOMA_PLASMA_CELL	Multiple myeloma and malignant plasma cell neoplasms	Multiple myeloma and malignant plasma cell neoplasms || ||	TRUE	igd	NA	NA	NA	NA	NA	NA	NA	family.Rhodospirillaceae.id.2717	0.0200064	1.71e-06	TRUE	reported	nsSvq6	textfile	2	TRUE	0.00128378	23.5723
rs4278423	T	C	T	C	0.107529	0.1206	NA	0.06205	FALSE	FALSE	FALSE	finn-b-CD2_MULTIPLE_MYELOMA_PLASMA_CELL	10	2670553	0.1216	NA	0.3214	Multiple myeloma and malignant plasma cell neoplasms || id:finn-b-CD2_MULTIPLE_MYELOMA_PLASMA_CELL	Multiple myeloma and malignant plasma cell neoplasms	Multiple myeloma and malignant plasma cell neoplasms || ||	TRUE	igd	NA	NA	NA	NA	NA	NA	NA	family.Rhodospirillaceae.id.2717	0.0235725	3.12e-06	TRUE	reported	nsSvq6	textfile	2	TRUE	0.00113331	20.8063
rs55876211	C	T	C	T	-0.0911851	-0.0178	NA	0.2545	FALSE	FALSE	FALSE	finn-b-CD2_MULTIPLE_MYELOMA_PLASMA_CELL	3	84471266	0.0673	NA	0.791199	Multiple myeloma and malignant plasma cell neoplasms || id:finn-b-CD2_MULTIPLE_MYELOMA_PLASMA_CELL	Multiple myeloma and malignant plasma cell neoplasms	Multiple myeloma and malignant plasma cell neoplasms || ||	TRUE	igd	NA	NA	NA	NA	NA	NA	NA	family.Rhodospirillaceae.id.2717	0.0196395	2.87e-06	TRUE	reported	nsSvq6	textfile	2	TRUE	0.00117402	21.5545
rs61933850	G	A	G	A	0.164808	0.0417	NA	0.1388	FALSE	FALSE	FALSE	finn-b-CD2_MULTIPLE_MYELOMA_PLASMA_CELL	12	73139398	0.0868	NA	0.6312	Multiple myeloma and malignant plasma cell neoplasms || id:finn-b-CD2_MULTIPLE_MYELOMA_PLASMA_CELL	Multiple myeloma and malignant plasma cell neoplasms	Multiple myeloma and malignant plasma cell neoplasms || ||	TRUE	igd	NA	NA	NA	NA	NA	NA	NA	family.Rhodospirillaceae.id.2717	0.0360647	7.23e-06	TRUE	reported	nsSvq6	textfile	2	TRUE	0.00113737	20.8808
rs6679026	T	C	T	C	0.111984	0.1401	NA	0.1008	FALSE	FALSE	FALSE	finn-b-CD2_MULTIPLE_MYELOMA_PLASMA_CELL	1	78619512	0.0968	NA	0.1479	Multiple myeloma and malignant plasma cell neoplasms || id:finn-b-CD2_MULTIPLE_MYELOMA_PLASMA_CELL	Multiple myeloma and malignant plasma cell neoplasms	Multiple myeloma and malignant plasma cell neoplasms || ||	TRUE	igd	NA	NA	NA	NA	NA	NA	NA	family.Rhodospirillaceae.id.2717	0.0251088	9.95e-06	TRUE	reported	nsSvq6	textfile	2	TRUE	0.0010834	19.8889
rs7001029	C	T	C	T	0.117366	0.0367	NA	0.09256	FALSE	FALSE	FALSE	finn-b-CD2_MULTIPLE_MYELOMA_PLASMA_CELL	8	131958403	0.1021	NA	0.7193	Multiple myeloma and malignant plasma cell neoplasms || id:finn-b-CD2_MULTIPLE_MYELOMA_PLASMA_CELL	Multiple myeloma and malignant plasma cell neoplasms	Multiple myeloma and malignant plasma cell neoplasms || ||	TRUE	igd	NA	NA	NA	NA	NA	NA	NA	family.Rhodospirillaceae.id.2717	0.0261324	5.35e-06	TRUE	reported	nsSvq6	textfile	2	TRUE	0.00109862	20.1686
rs72714493	A	G	A	G	0.0816858	0.0018	NA	0.1526	FALSE	FALSE	FALSE	finn-b-CD2_MULTIPLE_MYELOMA_PLASMA_CELL	1	92206218	0.0817	NA	0.9827	Multiple myeloma and malignant plasma cell neoplasms || id:finn-b-CD2_MULTIPLE_MYELOMA_PLASMA_CELL	Multiple myeloma and malignant plasma cell neoplasms	Multiple myeloma and malignant plasma cell neoplasms || ||	TRUE	igd	NA	NA	NA	NA	NA	NA	NA	family.Rhodospirillaceae.id.2717	0.0180791	7.35e-06	TRUE	reported	nsSvq6	textfile	2	TRUE	0.00111187	20.4123
rs74354280	C	T	C	T	-0.0911896	0.0764	NA	0.279	FALSE	FALSE	FALSE	finn-b-CD2_MULTIPLE_MYELOMA_PLASMA_CELL	4	134192918	0.0651	NA	0.2406	Multiple myeloma and malignant plasma cell neoplasms || id:finn-b-CD2_MULTIPLE_MYELOMA_PLASMA_CELL	Multiple myeloma and malignant plasma cell neoplasms	Multiple myeloma and malignant plasma cell neoplasms || ||	TRUE	igd	NA	NA	NA	NA	NA	NA	NA	family.Rhodospirillaceae.id.2717	0.0204907	6.67e-06	TRUE	reported	nsSvq6	textfile	2	TRUE	0.00107872	19.8029
rs76784716	A	G	A	G	0.136049	-0.0547	NA	0.114	FALSE	FALSE	FALSE	finn-b-CD2_MULTIPLE_MYELOMA_PLASMA_CELL	2	169033340	0.0929	NA	0.555699	Multiple myeloma and malignant plasma cell neoplasms || id:finn-b-CD2_MULTIPLE_MYELOMA_PLASMA_CELL	Multiple myeloma and malignant plasma cell neoplasms	Multiple myeloma and malignant plasma cell neoplasms || ||	TRUE	igd	NA	NA	NA	NA	NA	NA	NA	family.Rhodospirillaceae.id.2717	0.0285767	1.49e-06	TRUE	reported	nsSvq6	textfile	2	TRUE	0.00123433	22.6631
rs9813022	A	G	A	G	-0.0842444	0.0119	NA	0.3754	FALSE	FALSE	FALSE	finn-b-CD2_MULTIPLE_MYELOMA_PLASMA_CELL	3	13726736	0.0605	NA	0.8446	Multiple myeloma and malignant plasma cell neoplasms || id:finn-b-CD2_MULTIPLE_MYELOMA_PLASMA_CELL	Multiple myeloma and malignant plasma cell neoplasms	Multiple myeloma and malignant plasma cell neoplasms || ||	TRUE	igd	NA	NA	NA	NA	NA	NA	NA	family.Rhodospirillaceae.id.2717	0.0163583	2.53e-07	TRUE	reported	nsSvq6	textfile	2	TRUE	0.00144403	26.519
rs1035406	G	A	G	A	-0.114725	-0.0081	NA	0.1161	FALSE	FALSE	FALSE	finn-b-CD2_MULTIPLE_MYELOMA_PLASMA_CELL	5	119372737	0.0913	NA	0.9291	Multiple myeloma and malignant plasma cell neoplasms || id:finn-b-CD2_MULTIPLE_MYELOMA_PLASMA_CELL	Multiple myeloma and malignant plasma cell neoplasms	Multiple myeloma and malignant plasma cell neoplasms || ||	TRUE	igd	NA	NA	NA	NA	NA	NA	NA	order.Rhodospirillales.id.2667	0.0247994	4.07e-06	TRUE	reported	ILx1Hf	textfile	2	TRUE	0.00116554	21.3987
rs11591293	G	T	G	T	0.0722755	0.0205	NA	0.4236	FALSE	FALSE	FALSE	finn-b-CD2_MULTIPLE_MYELOMA_PLASMA_CELL	10	113419797	0.0592	NA	0.7286	Multiple myeloma and malignant plasma cell neoplasms || id:finn-b-CD2_MULTIPLE_MYELOMA_PLASMA_CELL	Multiple myeloma and malignant plasma cell neoplasms	Multiple myeloma and malignant plasma cell neoplasms || ||	TRUE	igd	NA	NA	NA	NA	NA	NA	NA	order.Rhodospirillales.id.2667	0.0158186	4.69e-06	TRUE	reported	ILx1Hf	textfile	2	TRUE	0.00113698	20.8737
rs11630875	T	C	T	C	0.0945198	-0.0839	NA	0.127	FALSE	FALSE	FALSE	finn-b-CD2_MULTIPLE_MYELOMA_PLASMA_CELL	15	61775734	0.0877	NA	0.3386	Multiple myeloma and malignant plasma cell neoplasms || id:finn-b-CD2_MULTIPLE_MYELOMA_PLASMA_CELL	Multiple myeloma and malignant plasma cell neoplasms	Multiple myeloma and malignant plasma cell neoplasms || ||	TRUE	igd	NA	NA	NA	NA	NA	NA	NA	order.Rhodospirillales.id.2667	0.0202139	3.7e-06	TRUE	reported	ILx1Hf	textfile	2	TRUE	0.00119078	21.8625
rs13336560	C	T	C	T	-0.0695313	-0.1301	NA	0.5446	FALSE	FALSE	FALSE	finn-b-CD2_MULTIPLE_MYELOMA_PLASMA_CELL	16	88554243	0.06	NA	0.0301898	Multiple myeloma and malignant plasma cell neoplasms || id:finn-b-CD2_MULTIPLE_MYELOMA_PLASMA_CELL	Multiple myeloma and malignant plasma cell neoplasms	Multiple myeloma and malignant plasma cell neoplasms || ||	TRUE	igd	NA	NA	NA	NA	NA	NA	NA	order.Rhodospirillales.id.2667	0.0157065	9.75e-06	TRUE	reported	ILx1Hf	textfile	2	TRUE	0.00106743	19.5954
rs1549633	A	C	A	C	0.0996735	0.0355	NA	0.1158	FALSE	FALSE	FALSE	finn-b-CD2_MULTIPLE_MYELOMA_PLASMA_CELL	5	27945645	0.0915	NA	0.6979	Multiple myeloma and malignant plasma cell neoplasms || id:finn-b-CD2_MULTIPLE_MYELOMA_PLASMA_CELL	Multiple myeloma and malignant plasma cell neoplasms	Multiple myeloma and malignant plasma cell neoplasms || ||	TRUE	igd	NA	NA	NA	NA	NA	NA	NA	order.Rhodospirillales.id.2667	0.0216667	3.88e-06	TRUE	reported	ILx1Hf	textfile	2	TRUE	0.00115259	21.1606
rs3730086	A	G	A	G	0.0800354	0.0339	NA	0.2504	FALSE	FALSE	FALSE	finn-b-CD2_MULTIPLE_MYELOMA_PLASMA_CELL	5	67577051	0.0676	NA	0.6155	Multiple myeloma and malignant plasma cell neoplasms || id:finn-b-CD2_MULTIPLE_MYELOMA_PLASMA_CELL	Multiple myeloma and malignant plasma cell neoplasms	Multiple myeloma and malignant plasma cell neoplasms || ||	TRUE	igd	NA	NA	NA	NA	NA	NA	NA	order.Rhodospirillales.id.2667	0.0178737	7.98e-06	TRUE	reported	ILx1Hf	textfile	2	TRUE	0.00109209	20.0487
rs3754624	C	T	C	T	0.094128	-0.0379	NA	0.1769	FALSE	FALSE	FALSE	finn-b-CD2_MULTIPLE_MYELOMA_PLASMA_CELL	2	225633812	0.0764	NA	0.6204	Multiple myeloma and malignant plasma cell neoplasms || id:finn-b-CD2_MULTIPLE_MYELOMA_PLASMA_CELL	Multiple myeloma and malignant plasma cell neoplasms	Multiple myeloma and malignant plasma cell neoplasms || ||	TRUE	igd	NA	NA	NA	NA	NA	NA	NA	order.Rhodospirillales.id.2667	0.0198389	2.68e-06	TRUE	reported	ILx1Hf	textfile	2	TRUE	0.00122594	22.5089
rs4278423	T	C	T	C	0.105215	0.1206	NA	0.06205	FALSE	FALSE	FALSE	finn-b-CD2_MULTIPLE_MYELOMA_PLASMA_CELL	10	2670553	0.1216	NA	0.3214	Multiple myeloma and malignant plasma cell neoplasms || id:finn-b-CD2_MULTIPLE_MYELOMA_PLASMA_CELL	Multiple myeloma and malignant plasma cell neoplasms	Multiple myeloma and malignant plasma cell neoplasms || ||	TRUE	igd	NA	NA	NA	NA	NA	NA	NA	order.Rhodospirillales.id.2667	0.0233778	3.98e-06	TRUE	reported	ILx1Hf	textfile	2	TRUE	0.00110324	20.2536
rs55876211	C	T	C	T	-0.0865002	-0.0178	NA	0.2545	FALSE	FALSE	FALSE	finn-b-CD2_MULTIPLE_MYELOMA_PLASMA_CELL	3	84471266	0.0673	NA	0.791199	Multiple myeloma and malignant plasma cell neoplasms || id:finn-b-CD2_MULTIPLE_MYELOMA_PLASMA_CELL	Multiple myeloma and malignant plasma cell neoplasms	Multiple myeloma and malignant plasma cell neoplasms || ||	TRUE	igd	NA	NA	NA	NA	NA	NA	NA	order.Rhodospirillales.id.2667	0.0195197	7.87e-06	TRUE	reported	ILx1Hf	textfile	2	TRUE	0.00106961	19.6355
rs61933850	G	A	G	A	0.164663	0.0417	NA	0.1388	FALSE	FALSE	FALSE	finn-b-CD2_MULTIPLE_MYELOMA_PLASMA_CELL	12	73139398	0.0868	NA	0.6312	Multiple myeloma and malignant plasma cell neoplasms || id:finn-b-CD2_MULTIPLE_MYELOMA_PLASMA_CELL	Multiple myeloma and malignant plasma cell neoplasms	Multiple myeloma and malignant plasma cell neoplasms || ||	TRUE	igd	NA	NA	NA	NA	NA	NA	NA	order.Rhodospirillales.id.2667	0.0360285	7e-06	TRUE	reported	ILx1Hf	textfile	2	TRUE	0.00113764	20.8857
rs7001029	C	T	C	T	0.120726	0.0367	NA	0.09256	FALSE	FALSE	FALSE	finn-b-CD2_MULTIPLE_MYELOMA_PLASMA_CELL	8	131958403	0.1021	NA	0.7193	Multiple myeloma and malignant plasma cell neoplasms || id:finn-b-CD2_MULTIPLE_MYELOMA_PLASMA_CELL	Multiple myeloma and malignant plasma cell neoplasms	Multiple myeloma and malignant plasma cell neoplasms || ||	TRUE	igd	NA	NA	NA	NA	NA	NA	NA	order.Rhodospirillales.id.2667	0.0260989	2.83e-06	TRUE	reported	ILx1Hf	textfile	2	TRUE	0.00116533	21.3947
rs76784716	A	G	A	G	0.136039	-0.0547	NA	0.114	FALSE	FALSE	FALSE	finn-b-CD2_MULTIPLE_MYELOMA_PLASMA_CELL	2	169033340	0.0929	NA	0.555699	Multiple myeloma and malignant plasma cell neoplasms || id:finn-b-CD2_MULTIPLE_MYELOMA_PLASMA_CELL	Multiple myeloma and malignant plasma cell neoplasms	Multiple myeloma and malignant plasma cell neoplasms || ||	TRUE	igd	NA	NA	NA	NA	NA	NA	NA	order.Rhodospirillales.id.2667	0.0284399	1.31e-06	TRUE	reported	ILx1Hf	textfile	2	TRUE	0.00124604	22.8783
rs77304857	C	A	C	A	-0.0997433	0.0896	NA	0.1937	FALSE	FALSE	FALSE	finn-b-CD2_MULTIPLE_MYELOMA_PLASMA_CELL	4	134248015	0.074	NA	0.2257	Multiple myeloma and malignant plasma cell neoplasms || id:finn-b-CD2_MULTIPLE_MYELOMA_PLASMA_CELL	Multiple myeloma and malignant plasma cell neoplasms	Multiple myeloma and malignant plasma cell neoplasms || ||	TRUE	igd	NA	NA	NA	NA	NA	NA	NA	order.Rhodospirillales.id.2667	0.0222166	6.02e-06	TRUE	reported	ILx1Hf	textfile	2	TRUE	0.00109784	20.1542
rs9813022	A	G	A	G	-0.0830795	0.0119	NA	0.3754	FALSE	FALSE	FALSE	finn-b-CD2_MULTIPLE_MYELOMA_PLASMA_CELL	3	13726736	0.0605	NA	0.8446	Multiple myeloma and malignant plasma cell neoplasms || id:finn-b-CD2_MULTIPLE_MYELOMA_PLASMA_CELL	Multiple myeloma and malignant plasma cell neoplasms	Multiple myeloma and malignant plasma cell neoplasms || ||	TRUE	igd	NA	NA	NA	NA	NA	NA	NA	order.Rhodospirillales.id.2667	0.0162642	3.07e-07	TRUE	reported	ILx1Hf	textfile	2	TRUE	0.00142072	26.0902
rs1035588	A	G	A	G	-0.108148	0.0986	NA	0.3735	FALSE	FALSE	FALSE	finn-b-CD2_MULTIPLE_MYELOMA_PLASMA_CELL	2	150077190	0.0606	NA	0.1034	Multiple myeloma and malignant plasma cell neoplasms || id:finn-b-CD2_MULTIPLE_MYELOMA_PLASMA_CELL	Multiple myeloma and malignant plasma cell neoplasms	Multiple myeloma and malignant plasma cell neoplasms || ||	TRUE	igd	NA	NA	NA	NA	NA	NA	NA	genus.Olsenella.id.822	0.0236848	4.86e-06	TRUE	reported	qwa4Gk	textfile	2	TRUE	0.00113555	20.8474
rs17148768	G	A	G	A	0.140434	0.1196	NA	0.1677	FALSE	FALSE	FALSE	finn-b-CD2_MULTIPLE_MYELOMA_PLASMA_CELL	10	10777085	0.0785	NA	0.1277	Multiple myeloma and malignant plasma cell neoplasms || id:finn-b-CD2_MULTIPLE_MYELOMA_PLASMA_CELL	Multiple myeloma and malignant plasma cell neoplasms	Multiple myeloma and malignant plasma cell neoplasms || ||	TRUE	igd	NA	NA	NA	NA	NA	NA	NA	genus.Olsenella.id.822	0.0295602	2.2e-06	TRUE	reported	qwa4Gk	textfile	2	TRUE	0.00122913	22.5675
rs2759329	G	A	G	A	-0.111131	-0.0374	NA	0.3689	FALSE	FALSE	FALSE	finn-b-CD2_MULTIPLE_MYELOMA_PLASMA_CELL	1	231960352	0.0607	NA	0.5381	Multiple myeloma and malignant plasma cell neoplasms || id:finn-b-CD2_MULTIPLE_MYELOMA_PLASMA_CELL	Multiple myeloma and malignant plasma cell neoplasms	Multiple myeloma and malignant plasma cell neoplasms || ||	TRUE	igd	NA	NA	NA	NA	NA	NA	NA	genus.Olsenella.id.822	0.0237218	3.43e-06	TRUE	reported	qwa4Gk	textfile	2	TRUE	0.00119525	21.9447
rs35225860	A	G	A	G	-0.223604	0.0262	NA	0.03918	FALSE	FALSE	FALSE	finn-b-CD2_MULTIPLE_MYELOMA_PLASMA_CELL	1	247642270	0.1491	NA	0.8605	Multiple myeloma and malignant plasma cell neoplasms || id:finn-b-CD2_MULTIPLE_MYELOMA_PLASMA_CELL	Multiple myeloma and malignant plasma cell neoplasms	Multiple myeloma and malignant plasma cell neoplasms || ||	TRUE	igd	NA	NA	NA	NA	NA	NA	NA	genus.Olsenella.id.822	0.0482391	3.87e-06	TRUE	reported	qwa4Gk	textfile	2	TRUE	0.00117018	21.4838
rs61090148	A	G	A	G	-0.104783	0.01	NA	0.4316	FALSE	FALSE	FALSE	finn-b-CD2_MULTIPLE_MYELOMA_PLASMA_CELL	4	174810498	0.0592	NA	0.8664	Multiple myeloma and malignant plasma cell neoplasms || id:finn-b-CD2_MULTIPLE_MYELOMA_PLASMA_CELL	Multiple myeloma and malignant plasma cell neoplasms	Multiple myeloma and malignant plasma cell neoplasms || ||	TRUE	igd	NA	NA	NA	NA	NA	NA	NA	genus.Olsenella.id.822	0.0231343	6.44e-06	TRUE	reported	qwa4Gk	textfile	2	TRUE	0.00111733	20.5126
rs62112538	C	T	C	T	-0.19943	-0.0213	NA	0.1113	FALSE	FALSE	FALSE	finn-b-CD2_MULTIPLE_MYELOMA_PLASMA_CELL	19	4925018	0.0939	NA	0.8204	Multiple myeloma and malignant plasma cell neoplasms || id:finn-b-CD2_MULTIPLE_MYELOMA_PLASMA_CELL	Multiple myeloma and malignant plasma cell neoplasms	Multiple myeloma and malignant plasma cell neoplasms || ||	TRUE	igd	NA	NA	NA	NA	NA	NA	NA	genus.Olsenella.id.822	0.0407033	1.19e-06	TRUE	reported	qwa4Gk	textfile	2	TRUE	0.00130724	24.0036
rs72691585	C	A	C	A	-0.249079	-0.0111	NA	0.1339	FALSE	FALSE	FALSE	finn-b-CD2_MULTIPLE_MYELOMA_PLASMA_CELL	9	21884425	0.0861	NA	0.8971	Multiple myeloma and malignant plasma cell neoplasms || id:finn-b-CD2_MULTIPLE_MYELOMA_PLASMA_CELL	Multiple myeloma and malignant plasma cell neoplasms	Multiple myeloma and malignant plasma cell neoplasms || ||	TRUE	igd	NA	NA	NA	NA	NA	NA	NA	genus.Olsenella.id.822	0.0520814	2.95e-06	TRUE	reported	qwa4Gk	textfile	2	TRUE	0.00124557	22.8697
rs7540303	C	T	C	T	0.108044	0.079	NA	0.3657	FALSE	FALSE	FALSE	finn-b-CD2_MULTIPLE_MYELOMA_PLASMA_CELL	1	179629191	0.0607	NA	0.193	Multiple myeloma and malignant plasma cell neoplasms || id:finn-b-CD2_MULTIPLE_MYELOMA_PLASMA_CELL	Multiple myeloma and malignant plasma cell neoplasms	Multiple myeloma and malignant plasma cell neoplasms || ||	TRUE	igd	NA	NA	NA	NA	NA	NA	NA	genus.Olsenella.id.822	0.023638	5.32e-06	TRUE	reported	qwa4Gk	textfile	2	TRUE	0.00113785	20.8897
rs8066522	G	A	G	A	-0.106529	-0.0127	NA	0.3318	FALSE	FALSE	FALSE	finn-b-CD2_MULTIPLE_MYELOMA_PLASMA_CELL	17	59632873	0.0623	NA	0.8383	Multiple myeloma and malignant plasma cell neoplasms || id:finn-b-CD2_MULTIPLE_MYELOMA_PLASMA_CELL	Multiple myeloma and malignant plasma cell neoplasms	Multiple myeloma and malignant plasma cell neoplasms || ||	TRUE	igd	NA	NA	NA	NA	NA	NA	NA	genus.Olsenella.id.822	0.0240379	9.7e-06	TRUE	reported	qwa4Gk	textfile	2	TRUE	0.00106974	19.6378
rs9460691	C	A	C	A	0.119966	-0.005	NA	0.195	FALSE	FALSE	FALSE	finn-b-CD2_MULTIPLE_MYELOMA_PLASMA_CELL	6	10422207	0.0748	NA	0.9464	Multiple myeloma and malignant plasma cell neoplasms || id:finn-b-CD2_MULTIPLE_MYELOMA_PLASMA_CELL	Multiple myeloma and malignant plasma cell neoplasms	Multiple myeloma and malignant plasma cell neoplasms || ||	TRUE	igd	NA	NA	NA	NA	NA	NA	NA	genus.Olsenella.id.822	0.0268645	7.28e-06	TRUE	reported	qwa4Gk	textfile	2	TRUE	0.00108614	19.9393
rs1035691	A	G	A	G	-0.055176	-0.0518	NA	0.4041	FALSE	FALSE	FALSE	finn-b-CD2_MULTIPLE_MYELOMA_PLASMA_CELL	11	10658735	0.0601	NA	0.3893	Multiple myeloma and malignant plasma cell neoplasms || id:finn-b-CD2_MULTIPLE_MYELOMA_PLASMA_CELL	Multiple myeloma and malignant plasma cell neoplasms	Multiple myeloma and malignant plasma cell neoplasms || ||	TRUE	igd	NA	NA	NA	NA	NA	NA	NA	class.Deltaproteobacteria.id.3087	0.0121602	9.65e-06	TRUE	reported	ZqCYvV	textfile	2	TRUE	0.00112133	20.5861
rs112381107	C	T	C	T	0.206594	-0.2394	NA	0.05999	FALSE	FALSE	FALSE	finn-b-CD2_MULTIPLE_MYELOMA_PLASMA_CELL	9	15271933	0.1234	NA	0.0522697	Multiple myeloma and malignant plasma cell neoplasms || id:finn-b-CD2_MULTIPLE_MYELOMA_PLASMA_CELL	Multiple myeloma and malignant plasma cell neoplasms	Multiple myeloma and malignant plasma cell neoplasms || ||	TRUE	igd	TRUE	rs112381107	rs7870745	C	T	T	C	class.Deltaproteobacteria.id.3087	0.0456908	4.63e-06	TRUE	reported	ZqCYvV	textfile	2	TRUE	0.00111351	20.4424
rs11599763	T	C	T	C	-0.0544219	0.0005	NA	0.4077	FALSE	FALSE	FALSE	finn-b-CD2_MULTIPLE_MYELOMA_PLASMA_CELL	10	11855599	0.0602	NA	0.993	Multiple myeloma and malignant plasma cell neoplasms || id:finn-b-CD2_MULTIPLE_MYELOMA_PLASMA_CELL	Multiple myeloma and malignant plasma cell neoplasms	Multiple myeloma and malignant plasma cell neoplasms || ||	TRUE	igd	NA	NA	NA	NA	NA	NA	NA	class.Deltaproteobacteria.id.3087	0.0117397	3.94e-06	TRUE	reported	ZqCYvV	textfile	2	TRUE	0.00117038	21.4876
rs17084793	G	A	G	A	-0.0710762	-0.0226	NA	0.1463	FALSE	FALSE	FALSE	finn-b-CD2_MULTIPLE_MYELOMA_PLASMA_CELL	18	69312914	0.0828	NA	0.785199	Multiple myeloma and malignant plasma cell neoplasms || id:finn-b-CD2_MULTIPLE_MYELOMA_PLASMA_CELL	Multiple myeloma and malignant plasma cell neoplasms	Multiple myeloma and malignant plasma cell neoplasms || ||	TRUE	igd	NA	NA	NA	NA	NA	NA	NA	class.Deltaproteobacteria.id.3087	0.015953	5.69e-06	TRUE	reported	ZqCYvV	textfile	2	TRUE	0.00108117	19.8479
rs17791387	A	G	A	G	-0.0735881	0.02	NA	0.09533	FALSE	FALSE	FALSE	finn-b-CD2_MULTIPLE_MYELOMA_PLASMA_CELL	9	81834426	0.0996	NA	0.8407	Multiple myeloma and malignant plasma cell neoplasms || id:finn-b-CD2_MULTIPLE_MYELOMA_PLASMA_CELL	Multiple myeloma and malignant plasma cell neoplasms	Multiple myeloma and malignant plasma cell neoplasms || ||	TRUE	igd	NA	NA	NA	NA	NA	NA	NA	class.Deltaproteobacteria.id.3087	0.0154246	1.6e-06	TRUE	reported	ZqCYvV	textfile	2	TRUE	0.00123951	22.7583
rs2692012	A	G	A	G	0.110335	0.0826	NA	0.0552	FALSE	FALSE	FALSE	finn-b-CD2_MULTIPLE_MYELOMA_PLASMA_CELL	1	203994218	0.1284	NA	0.5202	Multiple myeloma and malignant plasma cell neoplasms || id:finn-b-CD2_MULTIPLE_MYELOMA_PLASMA_CELL	Multiple myeloma and malignant plasma cell neoplasms	Multiple myeloma and malignant plasma cell neoplasms || ||	TRUE	igd	TRUE	rs2692012	rs2810628	A	G	G	A	class.Deltaproteobacteria.id.3087	0.0253336	3.14e-06	TRUE	reported	ZqCYvV	textfile	2	TRUE	0.0010332	18.9664
rs2838334	G	A	G	A	0.0561722	0.0477	NA	0.344	FALSE	FALSE	FALSE	finn-b-CD2_MULTIPLE_MYELOMA_PLASMA_CELL	21	45064961	0.0615	NA	0.4376	Multiple myeloma and malignant plasma cell neoplasms || id:finn-b-CD2_MULTIPLE_MYELOMA_PLASMA_CELL	Multiple myeloma and malignant plasma cell neoplasms	Multiple myeloma and malignant plasma cell neoplasms || ||	TRUE	igd	NA	NA	NA	NA	NA	NA	NA	class.Deltaproteobacteria.id.3087	0.0124124	5.45e-06	TRUE	reported	ZqCYvV	textfile	2	TRUE	0.00111544	20.4778
rs3935584	C	T	C	T	-0.0523485	0.0658	NA	0.5319	FALSE	FALSE	FALSE	finn-b-CD2_MULTIPLE_MYELOMA_PLASMA_CELL	2	233929283	0.0587	NA	0.2622	Multiple myeloma and malignant plasma cell neoplasms || id:finn-b-CD2_MULTIPLE_MYELOMA_PLASMA_CELL	Multiple myeloma and malignant plasma cell neoplasms	Multiple myeloma and malignant plasma cell neoplasms || ||	TRUE	igd	NA	NA	NA	NA	NA	NA	NA	class.Deltaproteobacteria.id.3087	0.011566	7.5e-06	TRUE	reported	ZqCYvV	textfile	2	TRUE	0.00111572	20.4829
rs4506934	C	T	C	T	-0.0936514	-0.0413	NA	0.1182	FALSE	FALSE	FALSE	finn-b-CD2_MULTIPLE_MYELOMA_PLASMA_CELL	17	2856662	0.0911	NA	0.6502	Multiple myeloma and malignant plasma cell neoplasms || id:finn-b-CD2_MULTIPLE_MYELOMA_PLASMA_CELL	Multiple myeloma and malignant plasma cell neoplasms	Multiple myeloma and malignant plasma cell neoplasms || ||	TRUE	igd	NA	NA	NA	NA	NA	NA	NA	class.Deltaproteobacteria.id.3087	0.02012	3.59e-06	TRUE	reported	ZqCYvV	textfile	2	TRUE	0.00117994	21.6632
rs55744759	A	G	A	G	-0.0779693	0.035	NA	0.1122	FALSE	FALSE	FALSE	finn-b-CD2_MULTIPLE_MYELOMA_PLASMA_CELL	8	57867671	0.0922	NA	0.7042	Multiple myeloma and malignant plasma cell neoplasms || id:finn-b-CD2_MULTIPLE_MYELOMA_PLASMA_CELL	Multiple myeloma and malignant plasma cell neoplasms	Multiple myeloma and malignant plasma cell neoplasms || ||	TRUE	igd	NA	NA	NA	NA	NA	NA	NA	class.Deltaproteobacteria.id.3087	0.0170738	7.31e-06	TRUE	reported	ZqCYvV	textfile	2	TRUE	0.00113577	20.8515
rs6058181	C	T	C	T	0.0825716	0.0369	NA	0.1619	FALSE	FALSE	FALSE	finn-b-CD2_MULTIPLE_MYELOMA_PLASMA_CELL	20	33694801	0.0793	NA	0.6414	Multiple myeloma and malignant plasma cell neoplasms || id:finn-b-CD2_MULTIPLE_MYELOMA_PLASMA_CELL	Multiple myeloma and malignant plasma cell neoplasms	Multiple myeloma and malignant plasma cell neoplasms || ||	TRUE	igd	NA	NA	NA	NA	NA	NA	NA	class.Deltaproteobacteria.id.3087	0.0165958	3.4e-07	TRUE	reported	ZqCYvV	textfile	2	TRUE	0.00134796	24.7523
rs62020470	A	G	A	G	-0.0585411	-0.0436	NA	0.1796	FALSE	FALSE	FALSE	finn-b-CD2_MULTIPLE_MYELOMA_PLASMA_CELL	15	96161065	0.0763	NA	0.5674	Multiple myeloma and malignant plasma cell neoplasms || id:finn-b-CD2_MULTIPLE_MYELOMA_PLASMA_CELL	Multiple myeloma and malignant plasma cell neoplasms	Multiple myeloma and malignant plasma cell neoplasms || ||	TRUE	igd	NA	NA	NA	NA	NA	NA	NA	class.Deltaproteobacteria.id.3087	0.0129358	4.85e-06	TRUE	reported	ZqCYvV	textfile	2	TRUE	0.00111545	20.4779
rs9928243	C	A	C	A	-0.0538457	-0.0514	NA	0.4711	FALSE	FALSE	FALSE	finn-b-CD2_MULTIPLE_MYELOMA_PLASMA_CELL	16	71541641	0.0588	NA	0.3822	Multiple myeloma and malignant plasma cell neoplasms || id:finn-b-CD2_MULTIPLE_MYELOMA_PLASMA_CELL	Multiple myeloma and malignant plasma cell neoplasms	Multiple myeloma and malignant plasma cell neoplasms || ||	TRUE	igd	NA	NA	NA	NA	NA	NA	NA	class.Deltaproteobacteria.id.3087	0.0117718	5.02e-06	TRUE	reported	ZqCYvV	textfile	2	TRUE	0.00113952	20.9204
rs10402491	C	T	C	T	0.0661701	-0.0429	NA	0.1684	FALSE	FALSE	FALSE	finn-b-CD2_MULTIPLE_MYELOMA_PLASMA_CELL	19	13425799	0.0783	NA	0.583899	Multiple myeloma and malignant plasma cell neoplasms || id:finn-b-CD2_MULTIPLE_MYELOMA_PLASMA_CELL	Multiple myeloma and malignant plasma cell neoplasms	Multiple myeloma and malignant plasma cell neoplasms || ||	TRUE	igd	NA	NA	NA	NA	NA	NA	NA	family.Lachnospiraceae.id.1987	0.014851	7.58e-06	TRUE	reported	muGjy5	textfile	2	TRUE	0.0010813	19.8503
rs11139361	T	C	T	C	0.0494463	0.0615	NA	0.3221	FALSE	FALSE	FALSE	finn-b-CD2_MULTIPLE_MYELOMA_PLASMA_CELL	9	72179847	0.0624	NA	0.3243	Multiple myeloma and malignant plasma cell neoplasms || id:finn-b-CD2_MULTIPLE_MYELOMA_PLASMA_CELL	Multiple myeloma and malignant plasma cell neoplasms	Multiple myeloma and malignant plasma cell neoplasms || ||	TRUE	igd	NA	NA	NA	NA	NA	NA	NA	family.Lachnospiraceae.id.1987	0.0110503	4.26e-06	TRUE	reported	muGjy5	textfile	2	TRUE	0.00109054	20.0202
rs112040820	A	G	A	G	0.0549584	-0.0671	NA	0.2612	FALSE	FALSE	FALSE	finn-b-CD2_MULTIPLE_MYELOMA_PLASMA_CELL	17	80469064	0.067	NA	0.3161	Multiple myeloma and malignant plasma cell neoplasms || id:finn-b-CD2_MULTIPLE_MYELOMA_PLASMA_CELL	Multiple myeloma and malignant plasma cell neoplasms	Multiple myeloma and malignant plasma cell neoplasms || ||	TRUE	igd	NA	NA	NA	NA	NA	NA	NA	family.Lachnospiraceae.id.1987	0.0117086	2.42e-06	TRUE	reported	muGjy5	textfile	2	TRUE	0.00119988	22.0299
rs11841382	G	T	G	T	-0.0718128	-0.0211	NA	0.0832	FALSE	FALSE	FALSE	finn-b-CD2_MULTIPLE_MYELOMA_PLASMA_CELL	13	38004672	0.1059	NA	0.842	Multiple myeloma and malignant plasma cell neoplasms || id:finn-b-CD2_MULTIPLE_MYELOMA_PLASMA_CELL	Multiple myeloma and malignant plasma cell neoplasms	Multiple myeloma and malignant plasma cell neoplasms || ||	TRUE	igd	NA	NA	NA	NA	NA	NA	NA	family.Lachnospiraceae.id.1987	0.017462	9.58e-06	TRUE	reported	muGjy5	textfile	2	TRUE	0.000921335	16.911
rs11979110	T	C	T	C	-0.0500924	-0.0001	NA	0.4637	FALSE	FALSE	FALSE	finn-b-CD2_MULTIPLE_MYELOMA_PLASMA_CELL	7	130436459	0.0586	NA	0.9982	Multiple myeloma and malignant plasma cell neoplasms || id:finn-b-CD2_MULTIPLE_MYELOMA_PLASMA_CELL	Multiple myeloma and malignant plasma cell neoplasms	Multiple myeloma and malignant plasma cell neoplasms || ||	TRUE	igd	NA	NA	NA	NA	NA	NA	NA	family.Lachnospiraceae.id.1987	0.0105069	1.82e-06	TRUE	reported	muGjy5	textfile	2	TRUE	0.00123783	22.7274
rs1205443	A	G	A	G	0.0501415	0.0362	NA	0.352	FALSE	FALSE	FALSE	finn-b-CD2_MULTIPLE_MYELOMA_PLASMA_CELL	20	36876868	0.0616	NA	0.5564	Multiple myeloma and malignant plasma cell neoplasms || id:finn-b-CD2_MULTIPLE_MYELOMA_PLASMA_CELL	Multiple myeloma and malignant plasma cell neoplasms	Multiple myeloma and malignant plasma cell neoplasms || ||	TRUE	igd	NA	NA	NA	NA	NA	NA	NA	family.Lachnospiraceae.id.1987	0.0112157	7.29e-06	TRUE	reported	muGjy5	textfile	2	TRUE	0.0010886	19.9845
rs12760724	A	C	A	C	-0.0484566	0.0306	NA	0.3285	FALSE	FALSE	FALSE	finn-b-CD2_MULTIPLE_MYELOMA_PLASMA_CELL	1	214031969	0.0623	NA	0.623	Multiple myeloma and malignant plasma cell neoplasms || id:finn-b-CD2_MULTIPLE_MYELOMA_PLASMA_CELL	Multiple myeloma and malignant plasma cell neoplasms	Multiple myeloma and malignant plasma cell neoplasms || ||	TRUE	igd	NA	NA	NA	NA	NA	NA	NA	family.Lachnospiraceae.id.1987	0.0107934	7.27e-06	TRUE	reported	muGjy5	textfile	2	TRUE	0.00109777	20.1531
rs13005175	A	G	A	G	0.0993483	0.0774	NA	0.0445	FALSE	FALSE	FALSE	finn-b-CD2_MULTIPLE_MYELOMA_PLASMA_CELL	2	232469722	0.142	NA	0.5856	Multiple myeloma and malignant plasma cell neoplasms || id:finn-b-CD2_MULTIPLE_MYELOMA_PLASMA_CELL	Multiple myeloma and malignant plasma cell neoplasms	Multiple myeloma and malignant plasma cell neoplasms || ||	TRUE	igd	NA	NA	NA	NA	NA	NA	NA	family.Lachnospiraceae.id.1987	0.0218395	8.37e-06	TRUE	reported	muGjy5	textfile	2	TRUE	0.00112706	20.6913
rs2159863	A	G	A	G	-0.0585831	-0.0201	NA	0.1806	FALSE	FALSE	FALSE	finn-b-CD2_MULTIPLE_MYELOMA_PLASMA_CELL	4	10245354	0.0762	NA	0.7915	Multiple myeloma and malignant plasma cell neoplasms || id:finn-b-CD2_MULTIPLE_MYELOMA_PLASMA_CELL	Multiple myeloma and malignant plasma cell neoplasms	Multiple myeloma and malignant plasma cell neoplasms || ||	TRUE	igd	NA	NA	NA	NA	NA	NA	NA	family.Lachnospiraceae.id.1987	0.0128742	3.7e-06	TRUE	reported	muGjy5	textfile	2	TRUE	0.00112775	20.7041
rs2910921	T	C	T	C	0.160302	0.0305	NA	0.0289	FALSE	FALSE	FALSE	finn-b-CD2_MULTIPLE_MYELOMA_PLASMA_CELL	5	32348593	0.1736	NA	0.8605	Multiple myeloma and malignant plasma cell neoplasms || id:finn-b-CD2_MULTIPLE_MYELOMA_PLASMA_CELL	Multiple myeloma and malignant plasma cell neoplasms	Multiple myeloma and malignant plasma cell neoplasms || ||	TRUE	igd	NA	NA	NA	NA	NA	NA	NA	family.Lachnospiraceae.id.1987	0.035832	8.42e-06	TRUE	reported	muGjy5	textfile	2	TRUE	0.00109009	20.0119
rs3127230	C	T	C	T	-0.0503537	0.082	NA	0.3042	FALSE	FALSE	FALSE	finn-b-CD2_MULTIPLE_MYELOMA_PLASMA_CELL	10	103392503	0.0637	NA	0.1982	Multiple myeloma and malignant plasma cell neoplasms || id:finn-b-CD2_MULTIPLE_MYELOMA_PLASMA_CELL	Multiple myeloma and malignant plasma cell neoplasms	Multiple myeloma and malignant plasma cell neoplasms || ||	TRUE	igd	NA	NA	NA	NA	NA	NA	NA	family.Lachnospiraceae.id.1987	0.0112201	6.2e-06	TRUE	reported	muGjy5	textfile	2	TRUE	0.00109697	20.1384
rs35524804	T	C	T	C	-0.0607481	0.1119	NA	0.214	FALSE	FALSE	FALSE	finn-b-CD2_MULTIPLE_MYELOMA_PLASMA_CELL	9	100113683	0.0714	NA	0.1169	Multiple myeloma and malignant plasma cell neoplasms || id:finn-b-CD2_MULTIPLE_MYELOMA_PLASMA_CELL	Multiple myeloma and malignant plasma cell neoplasms	Multiple myeloma and malignant plasma cell neoplasms || ||	TRUE	igd	NA	NA	NA	NA	NA	NA	NA	family.Lachnospiraceae.id.1987	0.0125216	2.45e-06	TRUE	reported	muGjy5	textfile	2	TRUE	0.00128171	23.5342
rs7359994	T	C	T	C	-0.0503142	0.0112	NA	0.403	FALSE	FALSE	FALSE	finn-b-CD2_MULTIPLE_MYELOMA_PLASMA_CELL	19	29408858	0.0596	NA	0.8503	Multiple myeloma and malignant plasma cell neoplasms || id:finn-b-CD2_MULTIPLE_MYELOMA_PLASMA_CELL	Multiple myeloma and malignant plasma cell neoplasms	Multiple myeloma and malignant plasma cell neoplasms || ||	TRUE	igd	NA	NA	NA	NA	NA	NA	NA	family.Lachnospiraceae.id.1987	0.0112482	5.36e-06	TRUE	reported	muGjy5	textfile	2	TRUE	0.0010898	20.0065
rs79086868	T	C	T	C	0.0776723	0.0832	NA	0.1009	FALSE	FALSE	FALSE	finn-b-CD2_MULTIPLE_MYELOMA_PLASMA_CELL	9	133791605	0.0977	NA	0.3944	Multiple myeloma and malignant plasma cell neoplasms || id:finn-b-CD2_MULTIPLE_MYELOMA_PLASMA_CELL	Multiple myeloma and malignant plasma cell neoplasms	Multiple myeloma and malignant plasma cell neoplasms || ||	TRUE	igd	NA	NA	NA	NA	NA	NA	NA	family.Lachnospiraceae.id.1987	0.0164472	3.01e-06	TRUE	reported	muGjy5	textfile	2	TRUE	0.00121456	22.2997
rs959845	C	T	C	T	-0.0493666	0.1752	NA	0.4269	FALSE	FALSE	FALSE	finn-b-CD2_MULTIPLE_MYELOMA_PLASMA_CELL	4	186906801	0.0603	NA	0.00368799	Multiple myeloma and malignant plasma cell neoplasms || id:finn-b-CD2_MULTIPLE_MYELOMA_PLASMA_CELL	Multiple myeloma and malignant plasma cell neoplasms	Multiple myeloma and malignant plasma cell neoplasms || ||	TRUE	igd	NA	NA	NA	NA	NA	NA	NA	family.Lachnospiraceae.id.1987	0.0107801	5.17e-06	TRUE	reported	muGjy5	textfile	2	TRUE	0.00114215	20.9687
rs9929145	G	A	G	A	-0.125721	0.043	NA	0.04914	FALSE	FALSE	FALSE	finn-b-CD2_MULTIPLE_MYELOMA_PLASMA_CELL	16	76559184	0.1343	NA	0.7489	Multiple myeloma and malignant plasma cell neoplasms || id:finn-b-CD2_MULTIPLE_MYELOMA_PLASMA_CELL	Multiple myeloma and malignant plasma cell neoplasms	Multiple myeloma and malignant plasma cell neoplasms || ||	TRUE	igd	NA	NA	NA	NA	NA	NA	NA	family.Lachnospiraceae.id.1987	0.0245233	2.84e-07	TRUE	reported	muGjy5	textfile	2	TRUE	0.00143099	26.2791
rs10404377	C	A	C	A	-0.0503183	-0.0902	NA	0.4206	FALSE	FALSE	FALSE	finn-b-CD2_MULTIPLE_MYELOMA_PLASMA_CELL	19	16174657	0.0602	NA	0.134	Multiple myeloma and malignant plasma cell neoplasms || id:finn-b-CD2_MULTIPLE_MYELOMA_PLASMA_CELL	Multiple myeloma and malignant plasma cell neoplasms	Multiple myeloma and malignant plasma cell neoplasms || ||	TRUE	igd	NA	NA	NA	NA	NA	NA	NA	family.FamilyXIII.id.1957	0.011165	6.99e-06	TRUE	reported	zVg7w9	textfile	2	TRUE	0.00110625	20.3089
rs118170811	A	G	A	G	0.151619	0.2015	NA	0.03083	FALSE	FALSE	FALSE	finn-b-CD2_MULTIPLE_MYELOMA_PLASMA_CELL	10	102366896	0.1672	NA	0.2282	Multiple myeloma and malignant plasma cell neoplasms || id:finn-b-CD2_MULTIPLE_MYELOMA_PLASMA_CELL	Multiple myeloma and malignant plasma cell neoplasms	Multiple myeloma and malignant plasma cell neoplasms || ||	TRUE	igd	NA	NA	NA	NA	NA	NA	NA	family.FamilyXIII.id.1957	0.0317112	1.8e-06	TRUE	reported	zVg7w9	textfile	2	TRUE	0.00124492	22.8578
rs12904405	A	G	A	G	-0.0851896	0.092	NA	0.09559	FALSE	FALSE	FALSE	finn-b-CD2_MULTIPLE_MYELOMA_PLASMA_CELL	15	94106719	0.1003	NA	0.3588	Multiple myeloma and malignant plasma cell neoplasms || id:finn-b-CD2_MULTIPLE_MYELOMA_PLASMA_CELL	Multiple myeloma and malignant plasma cell neoplasms	Multiple myeloma and malignant plasma cell neoplasms || ||	TRUE	igd	TRUE	rs12904405	rs12443264	A	G	G	A	family.FamilyXIII.id.1957	0.0192688	7.67e-06	TRUE	reported	zVg7w9	textfile	2	TRUE	0.00106463	19.5441
rs3098182	G	T	G	T	0.0508511	0.0829	NA	0.5189	FALSE	FALSE	FALSE	finn-b-CD2_MULTIPLE_MYELOMA_PLASMA_CELL	15	50828815	0.0585	NA	0.1565	Multiple myeloma and malignant plasma cell neoplasms || id:finn-b-CD2_MULTIPLE_MYELOMA_PLASMA_CELL	Multiple myeloma and malignant plasma cell neoplasms	Multiple myeloma and malignant plasma cell neoplasms || ||	TRUE	igd	TRUE	rs3098182	rs2414077	G	T	A	G	family.FamilyXIII.id.1957	0.011014	4.04e-06	TRUE	reported	zVg7w9	textfile	2	TRUE	0.00116092	21.3138
rs482905	G	T	G	T	0.0596528	-0.07	NA	0.2482	FALSE	FALSE	FALSE	finn-b-CD2_MULTIPLE_MYELOMA_PLASMA_CELL	1	166557202	0.0677	NA	0.301	Multiple myeloma and malignant plasma cell neoplasms || id:finn-b-CD2_MULTIPLE_MYELOMA_PLASMA_CELL	Multiple myeloma and malignant plasma cell neoplasms	Multiple myeloma and malignant plasma cell neoplasms || ||	TRUE	igd	NA	NA	NA	NA	NA	NA	NA	family.FamilyXIII.id.1957	0.012717	3.72e-06	TRUE	reported	zVg7w9	textfile	2	TRUE	0.00119831	22.0011
rs6501525	A	G	A	G	0.0561559	0.0517	NA	0.3402	FALSE	FALSE	FALSE	finn-b-CD2_MULTIPLE_MYELOMA_PLASMA_CELL	17	70218627	0.0621	NA	0.405	Multiple myeloma and malignant plasma cell neoplasms || id:finn-b-CD2_MULTIPLE_MYELOMA_PLASMA_CELL	Multiple myeloma and malignant plasma cell neoplasms	Multiple myeloma and malignant plasma cell neoplasms || ||	TRUE	igd	NA	NA	NA	NA	NA	NA	NA	family.FamilyXIII.id.1957	0.0115587	1.24e-06	TRUE	reported	zVg7w9	textfile	2	TRUE	0.00128533	23.6006
rs66753613	G	A	G	A	0.0651136	0.0104	NA	0.1841	FALSE	FALSE	FALSE	finn-b-CD2_MULTIPLE_MYELOMA_PLASMA_CELL	1	39212021	0.0762	NA	0.8919	Multiple myeloma and malignant plasma cell neoplasms || id:finn-b-CD2_MULTIPLE_MYELOMA_PLASMA_CELL	Multiple myeloma and malignant plasma cell neoplasms	Multiple myeloma and malignant plasma cell neoplasms || ||	TRUE	igd	NA	NA	NA	NA	NA	NA	NA	family.FamilyXIII.id.1957	0.0144251	8.08e-06	TRUE	reported	zVg7w9	textfile	2	TRUE	0.00110974	20.3731
rs6797051	C	T	C	T	-0.0805984	0.0523	NA	0.09468	FALSE	FALSE	FALSE	finn-b-CD2_MULTIPLE_MYELOMA_PLASMA_CELL	3	88995218	0.0998	NA	0.6004	Multiple myeloma and malignant plasma cell neoplasms || id:finn-b-CD2_MULTIPLE_MYELOMA_PLASMA_CELL	Multiple myeloma and malignant plasma cell neoplasms	Multiple myeloma and malignant plasma cell neoplasms || ||	TRUE	igd	NA	NA	NA	NA	NA	NA	NA	family.FamilyXIII.id.1957	0.0171364	4.89e-06	TRUE	reported	zVg7w9	textfile	2	TRUE	0.00120473	22.119
rs7514702	T	C	T	C	-0.0663236	0.0259	NA	0.1506	FALSE	FALSE	FALSE	finn-b-CD2_MULTIPLE_MYELOMA_PLASMA_CELL	1	186914023	0.0821	NA	0.752101	Multiple myeloma and malignant plasma cell neoplasms || id:finn-b-CD2_MULTIPLE_MYELOMA_PLASMA_CELL	Multiple myeloma and malignant plasma cell neoplasms	Multiple myeloma and malignant plasma cell neoplasms || ||	TRUE	igd	NA	NA	NA	NA	NA	NA	NA	family.FamilyXIII.id.1957	0.0141626	3.92e-06	TRUE	reported	zVg7w9	textfile	2	TRUE	0.00119436	21.9283
rs10409783	A	G	A	G	0.0950828	0.0799	NA	0.2901	FALSE	FALSE	FALSE	finn-b-CD2_MULTIPLE_MYELOMA_PLASMA_CELL	19	4555786	0.0654	NA	0.2217	Multiple myeloma and malignant plasma cell neoplasms || id:finn-b-CD2_MULTIPLE_MYELOMA_PLASMA_CELL	Multiple myeloma and malignant plasma cell neoplasms	Multiple myeloma and malignant plasma cell neoplasms || ||	TRUE	igd	NA	NA	NA	NA	NA	NA	NA	genus.Slackia.id.825	0.0211239	7.7e-06	TRUE	reported	FhX9E8	textfile	2	TRUE	0.00110351	20.2585
rs12440440	A	G	A	G	0.0901934	-0.0689	NA	0.3419	FALSE	FALSE	FALSE	finn-b-CD2_MULTIPLE_MYELOMA_PLASMA_CELL	15	34041896	0.0616	NA	0.2634	Multiple myeloma and malignant plasma cell neoplasms || id:finn-b-CD2_MULTIPLE_MYELOMA_PLASMA_CELL	Multiple myeloma and malignant plasma cell neoplasms	Multiple myeloma and malignant plasma cell neoplasms || ||	TRUE	igd	NA	NA	NA	NA	NA	NA	NA	genus.Slackia.id.825	0.0190582	2.63e-06	TRUE	reported	FhX9E8	textfile	2	TRUE	0.0012197	22.3942
rs16894137	C	T	C	T	-0.122792	-0.1457	NA	0.1302	FALSE	FALSE	FALSE	finn-b-CD2_MULTIPLE_MYELOMA_PLASMA_CELL	8	96946291	0.0866	NA	0.0925998	Multiple myeloma and malignant plasma cell neoplasms || id:finn-b-CD2_MULTIPLE_MYELOMA_PLASMA_CELL	Multiple myeloma and malignant plasma cell neoplasms	Multiple myeloma and malignant plasma cell neoplasms || ||	TRUE	igd	NA	NA	NA	NA	NA	NA	NA	genus.Slackia.id.825	0.0263047	2.71e-06	TRUE	reported	FhX9E8	textfile	2	TRUE	0.00118675	21.7885
rs35156985	T	C	T	C	-0.155709	-0.2422	NA	0.04201	FALSE	FALSE	FALSE	finn-b-CD2_MULTIPLE_MYELOMA_PLASMA_CELL	7	99451715	0.1457	NA	0.0965406	Multiple myeloma and malignant plasma cell neoplasms || id:finn-b-CD2_MULTIPLE_MYELOMA_PLASMA_CELL	Multiple myeloma and malignant plasma cell neoplasms	Multiple myeloma and malignant plasma cell neoplasms || ||	TRUE	igd	NA	NA	NA	NA	NA	NA	NA	genus.Slackia.id.825	0.0348085	8.06e-06	TRUE	reported	FhX9E8	textfile	2	TRUE	0.00108989	20.0083
rs4492265	A	G	A	G	-0.0905757	0.0474	NA	0.3045	FALSE	FALSE	FALSE	finn-b-CD2_MULTIPLE_MYELOMA_PLASMA_CELL	7	13523683	0.0641	NA	0.4598	Multiple myeloma and malignant plasma cell neoplasms || id:finn-b-CD2_MULTIPLE_MYELOMA_PLASMA_CELL	Multiple myeloma and malignant plasma cell neoplasms	Multiple myeloma and malignant plasma cell neoplasms || ||	TRUE	igd	NA	NA	NA	NA	NA	NA	NA	genus.Slackia.id.825	0.0191658	2.41e-06	TRUE	reported	FhX9E8	textfile	2	TRUE	0.0012163	22.3316
rs8901	C	T	C	T	0.0934594	-0.0785	NA	0.2936	FALSE	FALSE	FALSE	finn-b-CD2_MULTIPLE_MYELOMA_PLASMA_CELL	17	74267010	0.0642	NA	0.2211	Multiple myeloma and malignant plasma cell neoplasms || id:finn-b-CD2_MULTIPLE_MYELOMA_PLASMA_CELL	Multiple myeloma and malignant plasma cell neoplasms	Multiple myeloma and malignant plasma cell neoplasms || ||	TRUE	igd	NA	NA	NA	NA	NA	NA	NA	genus.Slackia.id.825	0.0186813	6.07e-07	TRUE	reported	FhX9E8	textfile	2	TRUE	0.00136283	25.0256
rs10414815	T	C	T	C	0.10453	0.0904	NA	0.0468	FALSE	FALSE	FALSE	finn-b-CD2_MULTIPLE_MYELOMA_PLASMA_CELL	19	42586245	0.1392	NA	0.5161	Multiple myeloma and malignant plasma cell neoplasms || id:finn-b-CD2_MULTIPLE_MYELOMA_PLASMA_CELL	Multiple myeloma and malignant plasma cell neoplasms	Multiple myeloma and malignant plasma cell neoplasms || ||	TRUE	igd	NA	NA	NA	NA	NA	NA	NA	genus.LachnospiraceaeUCG010.id.11330	0.0230253	4.24e-06	TRUE	reported	bctcgv	textfile	2	TRUE	0.00112249	20.6074
rs11192447	A	G	A	G	0.126592	0.0997	NA	0.05044	FALSE	FALSE	FALSE	finn-b-CD2_MULTIPLE_MYELOMA_PLASMA_CELL	10	83848397	0.1357	NA	0.4626	Multiple myeloma and malignant plasma cell neoplasms || id:finn-b-CD2_MULTIPLE_MYELOMA_PLASMA_CELL	Multiple myeloma and malignant plasma cell neoplasms	Multiple myeloma and malignant plasma cell neoplasms || ||	TRUE	igd	NA	NA	NA	NA	NA	NA	NA	genus.LachnospiraceaeUCG010.id.11330	0.024345	4.69e-07	TRUE	reported	bctcgv	textfile	2	TRUE	0.00147216	27.0363
rs12346653	C	T	C	T	0.0657686	0.1495	NA	0.2112	FALSE	FALSE	FALSE	finn-b-CD2_MULTIPLE_MYELOMA_PLASMA_CELL	9	92267239	0.0716	NA	0.0367299	Multiple myeloma and malignant plasma cell neoplasms || id:finn-b-CD2_MULTIPLE_MYELOMA_PLASMA_CELL	Multiple myeloma and malignant plasma cell neoplasms	Multiple myeloma and malignant plasma cell neoplasms || ||	TRUE	igd	NA	NA	NA	NA	NA	NA	NA	genus.LachnospiraceaeUCG010.id.11330	0.0139569	2.7e-06	TRUE	reported	bctcgv	textfile	2	TRUE	0.00120929	22.2029
rs17730011	G	A	G	A	-0.0702357	0.0191	NA	0.2153	FALSE	FALSE	FALSE	finn-b-CD2_MULTIPLE_MYELOMA_PLASMA_CELL	6	84772845	0.0717	NA	0.7905	Multiple myeloma and malignant plasma cell neoplasms || id:finn-b-CD2_MULTIPLE_MYELOMA_PLASMA_CELL	Multiple myeloma and malignant plasma cell neoplasms	Multiple myeloma and malignant plasma cell neoplasms || ||	TRUE	igd	NA	NA	NA	NA	NA	NA	NA	genus.LachnospiraceaeUCG010.id.11330	0.015706	7.85e-06	TRUE	reported	bctcgv	textfile	2	TRUE	0.00108921	19.9957
rs2833528	C	T	C	T	-0.0562148	-0.0006	NA	0.3741	FALSE	FALSE	FALSE	finn-b-CD2_MULTIPLE_MYELOMA_PLASMA_CELL	21	33193567	0.0607	NA	0.9927	Multiple myeloma and malignant plasma cell neoplasms || id:finn-b-CD2_MULTIPLE_MYELOMA_PLASMA_CELL	Multiple myeloma and malignant plasma cell neoplasms	Multiple myeloma and malignant plasma cell neoplasms || ||	TRUE	igd	NA	NA	NA	NA	NA	NA	NA	genus.LachnospiraceaeUCG010.id.11330	0.0127763	9.92e-06	TRUE	reported	bctcgv	textfile	2	TRUE	0.00105447	19.3573
rs336138	G	T	G	T	0.0779543	0.0709	NA	0.1153	FALSE	FALSE	FALSE	finn-b-CD2_MULTIPLE_MYELOMA_PLASMA_CELL	5	8146371	0.091	NA	0.4354	Multiple myeloma and malignant plasma cell neoplasms || id:finn-b-CD2_MULTIPLE_MYELOMA_PLASMA_CELL	Multiple myeloma and malignant plasma cell neoplasms	Multiple myeloma and malignant plasma cell neoplasms || ||	TRUE	igd	NA	NA	NA	NA	NA	NA	NA	genus.LachnospiraceaeUCG010.id.11330	0.0171865	7.48e-06	TRUE	reported	bctcgv	textfile	2	TRUE	0.00112051	20.571
rs4576377	A	C	A	C	-0.0572001	-0.1141	NA	0.367	FALSE	FALSE	FALSE	finn-b-CD2_MULTIPLE_MYELOMA_PLASMA_CELL	7	81410263	0.0608	NA	0.0606499	Multiple myeloma and malignant plasma cell neoplasms || id:finn-b-CD2_MULTIPLE_MYELOMA_PLASMA_CELL	Multiple myeloma and malignant plasma cell neoplasms	Multiple myeloma and malignant plasma cell neoplasms || ||	TRUE	igd	NA	NA	NA	NA	NA	NA	NA	genus.LachnospiraceaeUCG010.id.11330	0.0127043	7.63e-06	TRUE	reported	bctcgv	textfile	2	TRUE	0.00110411	20.2696
rs72894957	G	A	G	A	0.222263	-0.217	NA	0.02268	FALSE	FALSE	FALSE	finn-b-CD2_MULTIPLE_MYELOMA_PLASMA_CELL	2	185862591	0.1942	NA	0.2638	Multiple myeloma and malignant plasma cell neoplasms || id:finn-b-CD2_MULTIPLE_MYELOMA_PLASMA_CELL	Multiple myeloma and malignant plasma cell neoplasms	Multiple myeloma and malignant plasma cell neoplasms || ||	TRUE	igd	NA	NA	NA	NA	NA	NA	NA	genus.LachnospiraceaeUCG010.id.11330	0.0486425	5.68e-06	TRUE	reported	bctcgv	textfile	2	TRUE	0.00113713	20.8764
rs74315802	G	T	G	T	0.0867262	-0.0029	NA	0.1836	FALSE	FALSE	FALSE	finn-b-CD2_MULTIPLE_MYELOMA_PLASMA_CELL	14	29872341	0.0773	NA	0.9705	Multiple myeloma and malignant plasma cell neoplasms || id:finn-b-CD2_MULTIPLE_MYELOMA_PLASMA_CELL	Multiple myeloma and malignant plasma cell neoplasms	Multiple myeloma and malignant plasma cell neoplasms || ||	TRUE	igd	NA	NA	NA	NA	NA	NA	NA	genus.LachnospiraceaeUCG010.id.11330	0.0183477	3.19e-06	TRUE	reported	bctcgv	textfile	2	TRUE	0.00121677	22.3403
rs9981767	A	C	A	C	0.0655062	0.0619	NA	0.2583	FALSE	FALSE	FALSE	finn-b-CD2_MULTIPLE_MYELOMA_PLASMA_CELL	21	44079875	0.0673	NA	0.3571	Multiple myeloma and malignant plasma cell neoplasms || id:finn-b-CD2_MULTIPLE_MYELOMA_PLASMA_CELL	Multiple myeloma and malignant plasma cell neoplasms	Multiple myeloma and malignant plasma cell neoplasms || ||	TRUE	igd	NA	NA	NA	NA	NA	NA	NA	genus.LachnospiraceaeUCG010.id.11330	0.0131994	9.96e-07	TRUE	reported	bctcgv	textfile	2	TRUE	0.00134114	24.6268
rs10417872	T	G	T	G	0.118306	-0.0437	NA	0.2847	FALSE	FALSE	FALSE	finn-b-CD2_MULTIPLE_MYELOMA_PLASMA_CELL	19	28767353	0.0647	NA	0.498901	Multiple myeloma and malignant plasma cell neoplasms || id:finn-b-CD2_MULTIPLE_MYELOMA_PLASMA_CELL	Multiple myeloma and malignant plasma cell neoplasms	Multiple myeloma and malignant plasma cell neoplasms || ||	TRUE	igd	NA	NA	NA	NA	NA	NA	NA	genus.Lactococcus.id.1851	0.024522	1.29e-06	TRUE	reported	mYqTAP	textfile	2	TRUE	0.00126751	23.2731
rs123059	T	C	T	C	-0.13671	0.1779	NA	0.2193	FALSE	FALSE	FALSE	finn-b-CD2_MULTIPLE_MYELOMA_PLASMA_CELL	17	2699935	0.0711	NA	0.01232	Multiple myeloma and malignant plasma cell neoplasms || id:finn-b-CD2_MULTIPLE_MYELOMA_PLASMA_CELL	Multiple myeloma and malignant plasma cell neoplasms	Multiple myeloma and malignant plasma cell neoplasms || ||	TRUE	igd	NA	NA	NA	NA	NA	NA	NA	genus.Lactococcus.id.1851	0.0274694	1.27e-06	TRUE	reported	mYqTAP	textfile	2	TRUE	0.0013487	24.7659
rs12621813	G	A	G	A	0.108423	-0.0551	NA	0.2665	FALSE	FALSE	FALSE	finn-b-CD2_MULTIPLE_MYELOMA_PLASMA_CELL	2	31266049	0.0662	NA	0.4052	Multiple myeloma and malignant plasma cell neoplasms || id:finn-b-CD2_MULTIPLE_MYELOMA_PLASMA_CELL	Multiple myeloma and malignant plasma cell neoplasms	Multiple myeloma and malignant plasma cell neoplasms || ||	TRUE	igd	NA	NA	NA	NA	NA	NA	NA	genus.Lactococcus.id.1851	0.0239978	6.61e-06	TRUE	reported	mYqTAP	textfile	2	TRUE	0.00111177	20.4103
rs17168302	G	A	G	A	0.191857	0.0587	NA	0.1065	FALSE	FALSE	FALSE	finn-b-CD2_MULTIPLE_MYELOMA_PLASMA_CELL	7	14650221	0.0954	NA	0.5383	Multiple myeloma and malignant plasma cell neoplasms || id:finn-b-CD2_MULTIPLE_MYELOMA_PLASMA_CELL	Multiple myeloma and malignant plasma cell neoplasms	Multiple myeloma and malignant plasma cell neoplasms || ||	TRUE	igd	NA	NA	NA	NA	NA	NA	NA	genus.Lactococcus.id.1851	0.0424761	6.29e-06	TRUE	reported	mYqTAP	textfile	2	TRUE	0.00111117	20.3994
rs2293361	C	T	C	T	-0.199221	0.0222	NA	0.05379	FALSE	FALSE	FALSE	finn-b-CD2_MULTIPLE_MYELOMA_PLASMA_CELL	2	54114864	0.1299	NA	0.8643	Multiple myeloma and malignant plasma cell neoplasms || id:finn-b-CD2_MULTIPLE_MYELOMA_PLASMA_CELL	Multiple myeloma and malignant plasma cell neoplasms	Multiple myeloma and malignant plasma cell neoplasms || ||	TRUE	igd	NA	NA	NA	NA	NA	NA	NA	genus.Lactococcus.id.1851	0.0430969	1.4e-06	TRUE	reported	mYqTAP	textfile	2	TRUE	0.00116379	21.3664
rs4766997	C	T	C	T	0.114599	-0.0096	NA	0.4248	FALSE	FALSE	FALSE	finn-b-CD2_MULTIPLE_MYELOMA_PLASMA_CELL	12	113161438	0.0592	NA	0.8713	Multiple myeloma and malignant plasma cell neoplasms || id:finn-b-CD2_MULTIPLE_MYELOMA_PLASMA_CELL	Multiple myeloma and malignant plasma cell neoplasms	Multiple myeloma and malignant plasma cell neoplasms || ||	TRUE	igd	NA	NA	NA	NA	NA	NA	NA	genus.Lactococcus.id.1851	0.023839	2.06e-06	TRUE	reported	mYqTAP	textfile	2	TRUE	0.00125846	23.1068
rs55910161	C	T	C	T	0.146426	-0.0414	NA	0.1123	FALSE	FALSE	FALSE	finn-b-CD2_MULTIPLE_MYELOMA_PLASMA_CELL	10	71518643	0.0929	NA	0.656	Multiple myeloma and malignant plasma cell neoplasms || id:finn-b-CD2_MULTIPLE_MYELOMA_PLASMA_CELL	Multiple myeloma and malignant plasma cell neoplasms	Multiple myeloma and malignant plasma cell neoplasms || ||	TRUE	igd	NA	NA	NA	NA	NA	NA	NA	genus.Lactococcus.id.1851	0.0307367	2.36e-06	TRUE	reported	mYqTAP	textfile	2	TRUE	0.00123591	22.6921
rs6674304	C	T	C	T	0.200758	0.3292	NA	0.03842	FALSE	FALSE	FALSE	finn-b-CD2_MULTIPLE_MYELOMA_PLASMA_CELL	1	116887742	0.1539	NA	0.0324698	Multiple myeloma and malignant plasma cell neoplasms || id:finn-b-CD2_MULTIPLE_MYELOMA_PLASMA_CELL	Multiple myeloma and malignant plasma cell neoplasms	Multiple myeloma and malignant plasma cell neoplasms || ||	TRUE	igd	NA	NA	NA	NA	NA	NA	NA	genus.Lactococcus.id.1851	0.0442121	6.18e-06	TRUE	reported	mYqTAP	textfile	2	TRUE	0.00112299	20.6165
rs7992246	T	C	T	C	0.104232	-0.0208	NA	0.3907	FALSE	FALSE	FALSE	finn-b-CD2_MULTIPLE_MYELOMA_PLASMA_CELL	13	113472525	0.06	NA	0.728501	Multiple myeloma and malignant plasma cell neoplasms || id:finn-b-CD2_MULTIPLE_MYELOMA_PLASMA_CELL	Multiple myeloma and malignant plasma cell neoplasms	Multiple myeloma and malignant plasma cell neoplasms || ||	TRUE	igd	NA	NA	NA	NA	NA	NA	NA	genus.Lactococcus.id.1851	0.0230786	4.45e-06	TRUE	reported	mYqTAP	textfile	2	TRUE	0.00111096	20.3955
rs10439674	A	G	A	G	-0.0572129	-0.0205	NA	0.2028	FALSE	FALSE	FALSE	finn-b-CD2_MULTIPLE_MYELOMA_PLASMA_CELL	21	42681392	0.0728	NA	0.7777	Multiple myeloma and malignant plasma cell neoplasms || id:finn-b-CD2_MULTIPLE_MYELOMA_PLASMA_CELL	Multiple myeloma and malignant plasma cell neoplasms	Multiple myeloma and malignant plasma cell neoplasms || ||	TRUE	igd	NA	NA	NA	NA	NA	NA	NA	genus.Fusicatenibacter.id.11305	0.0130007	7.68e-06	TRUE	reported	2Hr9XC	textfile	2	TRUE	0.00105487	19.3646
rs167879	C	T	C	T	-0.0659543	-0.0288	NA	0.1471	FALSE	FALSE	FALSE	finn-b-CD2_MULTIPLE_MYELOMA_PLASMA_CELL	20	55937366	0.0827	NA	0.727999	Multiple myeloma and malignant plasma cell neoplasms || id:finn-b-CD2_MULTIPLE_MYELOMA_PLASMA_CELL	Multiple myeloma and malignant plasma cell neoplasms	Multiple myeloma and malignant plasma cell neoplasms || ||	TRUE	igd	NA	NA	NA	NA	NA	NA	NA	genus.Fusicatenibacter.id.11305	0.0148763	5.87e-06	TRUE	reported	2Hr9XC	textfile	2	TRUE	0.00107062	19.654
rs1864685	A	C	A	C	-0.0494799	0.0332	NA	0.4065	FALSE	FALSE	FALSE	finn-b-CD2_MULTIPLE_MYELOMA_PLASMA_CELL	17	70721782	0.0596	NA	0.5768	Multiple myeloma and malignant plasma cell neoplasms || id:finn-b-CD2_MULTIPLE_MYELOMA_PLASMA_CELL	Multiple myeloma and malignant plasma cell neoplasms	Multiple myeloma and malignant plasma cell neoplasms || ||	TRUE	igd	NA	NA	NA	NA	NA	NA	NA	genus.Fusicatenibacter.id.11305	0.0108105	4.96e-06	TRUE	reported	2Hr9XC	textfile	2	TRUE	0.00114096	20.9469
rs2025938	G	A	G	A	-0.0967298	0.1941	NA	0.06597	FALSE	FALSE	FALSE	finn-b-CD2_MULTIPLE_MYELOMA_PLASMA_CELL	10	112177119	0.1181	NA	0.1004	Multiple myeloma and malignant plasma cell neoplasms || id:finn-b-CD2_MULTIPLE_MYELOMA_PLASMA_CELL	Multiple myeloma and malignant plasma cell neoplasms	Multiple myeloma and malignant plasma cell neoplasms || ||	TRUE	igd	NA	NA	NA	NA	NA	NA	NA	genus.Fusicatenibacter.id.11305	0.0205426	2.99e-06	TRUE	reported	2Hr9XC	textfile	2	TRUE	0.0012075	22.1699
rs206581	A	G	A	G	-0.0568339	-0.0163	NA	0.217	FALSE	FALSE	FALSE	finn-b-CD2_MULTIPLE_MYELOMA_PLASMA_CELL	18	10370596	0.0713	NA	0.8192	Multiple myeloma and malignant plasma cell neoplasms || id:finn-b-CD2_MULTIPLE_MYELOMA_PLASMA_CELL	Multiple myeloma and malignant plasma cell neoplasms	Multiple myeloma and malignant plasma cell neoplasms || ||	TRUE	igd	NA	NA	NA	NA	NA	NA	NA	genus.Fusicatenibacter.id.11305	0.0127894	8.96e-06	TRUE	reported	2Hr9XC	textfile	2	TRUE	0.00107559	19.7454
rs2132128	G	A	G	A	-0.0771914	-0.2135	NA	0.1028	FALSE	FALSE	FALSE	finn-b-CD2_MULTIPLE_MYELOMA_PLASMA_CELL	8	15360718	0.0977	NA	0.0288702	Multiple myeloma and malignant plasma cell neoplasms || id:finn-b-CD2_MULTIPLE_MYELOMA_PLASMA_CELL	Multiple myeloma and malignant plasma cell neoplasms	Multiple myeloma and malignant plasma cell neoplasms || ||	TRUE	igd	NA	NA	NA	NA	NA	NA	NA	genus.Fusicatenibacter.id.11305	0.0160344	1.08e-06	TRUE	reported	2Hr9XC	textfile	2	TRUE	0.00126207	23.173
rs3303	T	C	T	C	-0.0953657	0.164	NA	0.06447	FALSE	FALSE	FALSE	finn-b-CD2_MULTIPLE_MYELOMA_PLASMA_CELL	10	120447429	0.1196	NA	0.1704	Multiple myeloma and malignant plasma cell neoplasms || id:finn-b-CD2_MULTIPLE_MYELOMA_PLASMA_CELL	Multiple myeloma and malignant plasma cell neoplasms	Multiple myeloma and malignant plasma cell neoplasms || ||	TRUE	igd	NA	NA	NA	NA	NA	NA	NA	genus.Fusicatenibacter.id.11305	0.020407	3.94e-06	TRUE	reported	2Hr9XC	textfile	2	TRUE	0.00118935	21.8363
rs4378146	A	C	A	C	-0.0616691	0.0013	NA	0.2555	FALSE	FALSE	FALSE	finn-b-CD2_MULTIPLE_MYELOMA_PLASMA_CELL	1	24927625	0.0672	NA	0.9846	Multiple myeloma and malignant plasma cell neoplasms || id:finn-b-CD2_MULTIPLE_MYELOMA_PLASMA_CELL	Multiple myeloma and malignant plasma cell neoplasms	Multiple myeloma and malignant plasma cell neoplasms || ||	TRUE	igd	NA	NA	NA	NA	NA	NA	NA	genus.Fusicatenibacter.id.11305	0.0125259	7.2e-07	TRUE	reported	2Hr9XC	textfile	2	TRUE	0.00131991	24.2365
rs60254196	A	G	A	G	-0.0492427	0.0539	NA	0.4649	FALSE	FALSE	FALSE	finn-b-CD2_MULTIPLE_MYELOMA_PLASMA_CELL	7	148856720	0.059	NA	0.361	Multiple myeloma and malignant plasma cell neoplasms || id:finn-b-CD2_MULTIPLE_MYELOMA_PLASMA_CELL	Multiple myeloma and malignant plasma cell neoplasms	Multiple myeloma and malignant plasma cell neoplasms || ||	TRUE	igd	NA	NA	NA	NA	NA	NA	NA	genus.Fusicatenibacter.id.11305	0.0109365	5.47e-06	TRUE	reported	2Hr9XC	textfile	2	TRUE	0.0011042	20.2712
rs62187631	T	C	T	C	-0.0710571	0.1174	NA	0.1918	FALSE	FALSE	FALSE	finn-b-CD2_MULTIPLE_MYELOMA_PLASMA_CELL	2	226649570	0.0743	NA	0.1138	Multiple myeloma and malignant plasma cell neoplasms || id:finn-b-CD2_MULTIPLE_MYELOMA_PLASMA_CELL	Multiple myeloma and malignant plasma cell neoplasms	Multiple myeloma and malignant plasma cell neoplasms || ||	TRUE	igd	NA	NA	NA	NA	NA	NA	NA	genus.Fusicatenibacter.id.11305	0.015924	4.55e-06	TRUE	reported	2Hr9XC	textfile	2	TRUE	0.00108452	19.9096
rs62353480	A	G	A	G	-0.0701397	0.0601	NA	0.1756	FALSE	FALSE	FALSE	finn-b-CD2_MULTIPLE_MYELOMA_PLASMA_CELL	5	29595000	0.0781	NA	0.4414	Multiple myeloma and malignant plasma cell neoplasms || id:finn-b-CD2_MULTIPLE_MYELOMA_PLASMA_CELL	Multiple myeloma and malignant plasma cell neoplasms	Multiple myeloma and malignant plasma cell neoplasms || ||	TRUE	igd	NA	NA	NA	NA	NA	NA	NA	genus.Fusicatenibacter.id.11305	0.0145589	1.57e-06	TRUE	reported	2Hr9XC	textfile	2	TRUE	0.00126393	23.2073
rs6515626	G	A	G	A	0.141575	-0.118	NA	0.06681	FALSE	FALSE	FALSE	finn-b-CD2_MULTIPLE_MYELOMA_PLASMA_CELL	20	25257001	0.1181	NA	0.3178	Multiple myeloma and malignant plasma cell neoplasms || id:finn-b-CD2_MULTIPLE_MYELOMA_PLASMA_CELL	Multiple myeloma and malignant plasma cell neoplasms	Multiple myeloma and malignant plasma cell neoplasms || ||	TRUE	igd	NA	NA	NA	NA	NA	NA	NA	genus.Fusicatenibacter.id.11305	0.0313559	7.29e-06	TRUE	reported	2Hr9XC	textfile	2	TRUE	0.00111033	20.3839
rs704418	T	C	T	C	0.0739124	0.0055	NA	0.1316	FALSE	FALSE	FALSE	finn-b-CD2_MULTIPLE_MYELOMA_PLASMA_CELL	3	64252803	0.089	NA	0.9511	Multiple myeloma and malignant plasma cell neoplasms || id:finn-b-CD2_MULTIPLE_MYELOMA_PLASMA_CELL	Multiple myeloma and malignant plasma cell neoplasms	Multiple myeloma and malignant plasma cell neoplasms || ||	TRUE	igd	NA	NA	NA	NA	NA	NA	NA	genus.Fusicatenibacter.id.11305	0.0151073	7.77e-07	TRUE	reported	2Hr9XC	textfile	2	TRUE	0.00130346	23.934
rs7069626	T	C	T	C	0.0509014	-0.0488	NA	0.3265	FALSE	FALSE	FALSE	finn-b-CD2_MULTIPLE_MYELOMA_PLASMA_CELL	10	125464544	0.0624	NA	0.4335	Multiple myeloma and malignant plasma cell neoplasms || id:finn-b-CD2_MULTIPLE_MYELOMA_PLASMA_CELL	Multiple myeloma and malignant plasma cell neoplasms	Multiple myeloma and malignant plasma cell neoplasms || ||	TRUE	igd	NA	NA	NA	NA	NA	NA	NA	genus.Fusicatenibacter.id.11305	0.0111381	5.42e-06	TRUE	reported	2Hr9XC	textfile	2	TRUE	0.00113748	20.8829
rs73103914	A	G	A	G	-0.0597324	-0.0295	NA	0.1502	FALSE	FALSE	FALSE	finn-b-CD2_MULTIPLE_MYELOMA_PLASMA_CELL	12	58658311	0.0819	NA	0.7186	Multiple myeloma and malignant plasma cell neoplasms || id:finn-b-CD2_MULTIPLE_MYELOMA_PLASMA_CELL	Multiple myeloma and malignant plasma cell neoplasms	Multiple myeloma and malignant plasma cell neoplasms || ||	TRUE	igd	NA	NA	NA	NA	NA	NA	NA	genus.Fusicatenibacter.id.11305	0.0134458	8.3e-06	TRUE	reported	2Hr9XC	textfile	2	TRUE	0.00107494	19.7334
rs792108	T	C	T	C	-0.0508345	0.0403	NA	0.4099	FALSE	FALSE	FALSE	finn-b-CD2_MULTIPLE_MYELOMA_PLASMA_CELL	2	5532793	0.0595	NA	0.498101	Multiple myeloma and malignant plasma cell neoplasms || id:finn-b-CD2_MULTIPLE_MYELOMA_PLASMA_CELL	Multiple myeloma and malignant plasma cell neoplasms	Multiple myeloma and malignant plasma cell neoplasms || ||	TRUE	igd	NA	NA	NA	NA	NA	NA	NA	genus.Fusicatenibacter.id.11305	0.0113843	8.5e-06	TRUE	reported	2Hr9XC	textfile	2	TRUE	0.001086	19.9368
rs8028026	A	G	A	G	-0.0792146	0.0121	NA	0.0925	FALSE	FALSE	FALSE	finn-b-CD2_MULTIPLE_MYELOMA_PLASMA_CELL	15	88353215	0.1013	NA	0.9047	Multiple myeloma and malignant plasma cell neoplasms || id:finn-b-CD2_MULTIPLE_MYELOMA_PLASMA_CELL	Multiple myeloma and malignant plasma cell neoplasms	Multiple myeloma and malignant plasma cell neoplasms || ||	TRUE	igd	NA	NA	NA	NA	NA	NA	NA	genus.Fusicatenibacter.id.11305	0.0180505	8.06e-06	TRUE	reported	2Hr9XC	textfile	2	TRUE	0.00104901	19.2569
rs8063430	T	C	T	C	-0.104026	0.0464	NA	0.05043	FALSE	FALSE	FALSE	finn-b-CD2_MULTIPLE_MYELOMA_PLASMA_CELL	16	73821805	0.1339	NA	0.7289	Multiple myeloma and malignant plasma cell neoplasms || id:finn-b-CD2_MULTIPLE_MYELOMA_PLASMA_CELL	Multiple myeloma and malignant plasma cell neoplasms	Multiple myeloma and malignant plasma cell neoplasms || ||	TRUE	igd	NA	NA	NA	NA	NA	NA	NA	genus.Fusicatenibacter.id.11305	0.022217	4.93e-06	TRUE	reported	2Hr9XC	textfile	2	TRUE	0.00119399	21.9216
rs9905659	G	A	G	A	-0.061617	-0.0681	NA	0.1836	FALSE	FALSE	FALSE	finn-b-CD2_MULTIPLE_MYELOMA_PLASMA_CELL	17	70697344	0.0758	NA	0.3696	Multiple myeloma and malignant plasma cell neoplasms || id:finn-b-CD2_MULTIPLE_MYELOMA_PLASMA_CELL	Multiple myeloma and malignant plasma cell neoplasms	Multiple myeloma and malignant plasma cell neoplasms || ||	TRUE	igd	NA	NA	NA	NA	NA	NA	NA	genus.Fusicatenibacter.id.11305	0.0136576	7.31e-06	TRUE	reported	2Hr9XC	textfile	2	TRUE	0.00110859	20.352
rs10444197	A	G	A	G	-0.0505823	0.0403	NA	0.3477	FALSE	FALSE	FALSE	finn-b-CD2_MULTIPLE_MYELOMA_PLASMA_CELL	10	2215931	0.0614	NA	0.511601	Multiple myeloma and malignant plasma cell neoplasms || id:finn-b-CD2_MULTIPLE_MYELOMA_PLASMA_CELL	Multiple myeloma and malignant plasma cell neoplasms	Multiple myeloma and malignant plasma cell neoplasms || ||	TRUE	igd	NA	NA	NA	NA	NA	NA	NA	genus..Eubacteriumcoprostanoligenesgroup.id.11375	0.0113455	5.98e-06	TRUE	reported	vtzdDd	textfile	2	TRUE	0.00108262	19.8747
rs11052069	T	C	T	C	0.0477832	0.0026	NA	0.441	FALSE	FALSE	FALSE	finn-b-CD2_MULTIPLE_MYELOMA_PLASMA_CELL	12	32713919	0.059	NA	0.9649	Multiple myeloma and malignant plasma cell neoplasms || id:finn-b-CD2_MULTIPLE_MYELOMA_PLASMA_CELL	Multiple myeloma and malignant plasma cell neoplasms	Multiple myeloma and malignant plasma cell neoplasms || ||	TRUE	igd	NA	NA	NA	NA	NA	NA	NA	genus..Eubacteriumcoprostanoligenesgroup.id.11375	0.0107833	9.38e-06	TRUE	reported	vtzdDd	textfile	2	TRUE	0.0010695	19.6335
rs11720857	C	T	C	T	0.0630776	0.0128	NA	0.175	FALSE	FALSE	FALSE	finn-b-CD2_MULTIPLE_MYELOMA_PLASMA_CELL	3	113794507	0.0767	NA	0.8672	Multiple myeloma and malignant plasma cell neoplasms || id:finn-b-CD2_MULTIPLE_MYELOMA_PLASMA_CELL	Multiple myeloma and malignant plasma cell neoplasms	Multiple myeloma and malignant plasma cell neoplasms || ||	TRUE	igd	NA	NA	NA	NA	NA	NA	NA	genus..Eubacteriumcoprostanoligenesgroup.id.11375	0.0144485	9.26e-06	TRUE	reported	vtzdDd	textfile	2	TRUE	0.00103814	19.0572
rs12906958	C	T	C	T	-0.0533159	0.0545	NA	0.2921	FALSE	FALSE	FALSE	finn-b-CD2_MULTIPLE_MYELOMA_PLASMA_CELL	15	36911598	0.0645	NA	0.3977	Multiple myeloma and malignant plasma cell neoplasms || id:finn-b-CD2_MULTIPLE_MYELOMA_PLASMA_CELL	Multiple myeloma and malignant plasma cell neoplasms	Multiple myeloma and malignant plasma cell neoplasms || ||	TRUE	igd	NA	NA	NA	NA	NA	NA	NA	genus..Eubacteriumcoprostanoligenesgroup.id.11375	0.0115935	4.35e-06	TRUE	reported	vtzdDd	textfile	2	TRUE	0.00115183	21.1465
rs17159861	C	T	C	T	0.0962228	-0.1557	NA	0.1074	FALSE	FALSE	FALSE	finn-b-CD2_MULTIPLE_MYELOMA_PLASMA_CELL	7	31085162	0.0954	NA	0.1026	Multiple myeloma and malignant plasma cell neoplasms || id:finn-b-CD2_MULTIPLE_MYELOMA_PLASMA_CELL	Multiple myeloma and malignant plasma cell neoplasms	Multiple myeloma and malignant plasma cell neoplasms || ||	TRUE	igd	NA	NA	NA	NA	NA	NA	NA	genus..Eubacteriumcoprostanoligenesgroup.id.11375	0.0168388	1.04e-08	TRUE	reported	vtzdDd	textfile	2	TRUE	0.0017773	32.6501
rs2644213	G	A	G	A	0.0538845	-0.042	NA	0.3059	FALSE	FALSE	FALSE	finn-b-CD2_MULTIPLE_MYELOMA_PLASMA_CELL	10	84506096	0.0637	NA	0.5094	Multiple myeloma and malignant plasma cell neoplasms || id:finn-b-CD2_MULTIPLE_MYELOMA_PLASMA_CELL	Multiple myeloma and malignant plasma cell neoplasms	Multiple myeloma and malignant plasma cell neoplasms || ||	TRUE	igd	NA	NA	NA	NA	NA	NA	NA	genus..Eubacteriumcoprostanoligenesgroup.id.11375	0.0121245	9.86e-06	TRUE	reported	vtzdDd	textfile	2	TRUE	0.00107581	19.7495
rs4076415	T	G	T	G	0.0515152	0.0267	NA	0.3693	FALSE	FALSE	FALSE	finn-b-CD2_MULTIPLE_MYELOMA_PLASMA_CELL	15	86440997	0.0609	NA	0.6618	Multiple myeloma and malignant plasma cell neoplasms || id:finn-b-CD2_MULTIPLE_MYELOMA_PLASMA_CELL	Multiple myeloma and malignant plasma cell neoplasms	Multiple myeloma and malignant plasma cell neoplasms || ||	TRUE	igd	NA	NA	NA	NA	NA	NA	NA	genus..Eubacteriumcoprostanoligenesgroup.id.11375	0.0110294	1.99e-06	TRUE	reported	vtzdDd	textfile	2	TRUE	0.00118809	21.8131
rs62024432	C	T	C	T	-0.0769698	-0.0628	NA	0.09631	FALSE	FALSE	FALSE	finn-b-CD2_MULTIPLE_MYELOMA_PLASMA_CELL	15	97869293	0.0992	NA	0.5263	Multiple myeloma and malignant plasma cell neoplasms || id:finn-b-CD2_MULTIPLE_MYELOMA_PLASMA_CELL	Multiple myeloma and malignant plasma cell neoplasms	Multiple myeloma and malignant plasma cell neoplasms || ||	TRUE	igd	NA	NA	NA	NA	NA	NA	NA	genus..Eubacteriumcoprostanoligenesgroup.id.11375	0.0172101	7.5e-06	TRUE	reported	vtzdDd	textfile	2	TRUE	0.00108943	19.9997
rs6762473	C	A	C	A	0.0521584	0.0532	NA	0.3401	FALSE	FALSE	FALSE	finn-b-CD2_MULTIPLE_MYELOMA_PLASMA_CELL	3	127139574	0.0616	NA	0.388	Multiple myeloma and malignant plasma cell neoplasms || id:finn-b-CD2_MULTIPLE_MYELOMA_PLASMA_CELL	Multiple myeloma and malignant plasma cell neoplasms	Multiple myeloma and malignant plasma cell neoplasms || ||	TRUE	igd	NA	NA	NA	NA	NA	NA	NA	genus..Eubacteriumcoprostanoligenesgroup.id.11375	0.0112353	4.26e-06	TRUE	reported	vtzdDd	textfile	2	TRUE	0.00117374	21.5494
rs73109678	G	A	G	A	-0.0796956	0.0306	NA	0.08118	FALSE	FALSE	FALSE	finn-b-CD2_MULTIPLE_MYELOMA_PLASMA_CELL	7	33603122	0.1074	NA	0.776	Multiple myeloma and malignant plasma cell neoplasms || id:finn-b-CD2_MULTIPLE_MYELOMA_PLASMA_CELL	Multiple myeloma and malignant plasma cell neoplasms	Multiple myeloma and malignant plasma cell neoplasms || ||	TRUE	igd	NA	NA	NA	NA	NA	NA	NA	genus..Eubacteriumcoprostanoligenesgroup.id.11375	0.0172275	3.66e-06	TRUE	reported	vtzdDd	textfile	2	TRUE	0.00116551	21.3981
rs76898927	G	A	G	A	0.123055	-0.0057	NA	0.05376	FALSE	FALSE	FALSE	finn-b-CD2_MULTIPLE_MYELOMA_PLASMA_CELL	3	81595477	0.1295	NA	0.9649	Multiple myeloma and malignant plasma cell neoplasms || id:finn-b-CD2_MULTIPLE_MYELOMA_PLASMA_CELL	Multiple myeloma and malignant plasma cell neoplasms	Multiple myeloma and malignant plasma cell neoplasms || ||	TRUE	igd	NA	NA	NA	NA	NA	NA	NA	genus..Eubacteriumcoprostanoligenesgroup.id.11375	0.0266375	4.79e-06	TRUE	reported	vtzdDd	textfile	2	TRUE	0.00116227	21.3385
rs79895140	T	C	T	C	-0.0641017	0.0057	NA	0.1151	FALSE	FALSE	FALSE	finn-b-CD2_MULTIPLE_MYELOMA_PLASMA_CELL	2	50797401	0.0937	NA	0.9516	Multiple myeloma and malignant plasma cell neoplasms || id:finn-b-CD2_MULTIPLE_MYELOMA_PLASMA_CELL	Multiple myeloma and malignant plasma cell neoplasms	Multiple myeloma and malignant plasma cell neoplasms || ||	TRUE	igd	NA	NA	NA	NA	NA	NA	NA	genus..Eubacteriumcoprostanoligenesgroup.id.11375	0.0141153	8.62e-06	TRUE	reported	vtzdDd	textfile	2	TRUE	0.00112324	20.6211
rs9648214	T	C	T	C	-0.0828719	0.0964	NA	0.08647	FALSE	FALSE	FALSE	finn-b-CD2_MULTIPLE_MYELOMA_PLASMA_CELL	7	16380806	0.1038	NA	0.3529	Multiple myeloma and malignant plasma cell neoplasms || id:finn-b-CD2_MULTIPLE_MYELOMA_PLASMA_CELL	Multiple myeloma and malignant plasma cell neoplasms	Multiple myeloma and malignant plasma cell neoplasms || ||	TRUE	igd	NA	NA	NA	NA	NA	NA	NA	genus..Eubacteriumcoprostanoligenesgroup.id.11375	0.016431	2.52e-07	TRUE	reported	vtzdDd	textfile	2	TRUE	0.00138512	25.4355
rs10461257	A	G	A	G	-0.0551969	-0.1109	NA	0.3518	FALSE	FALSE	FALSE	finn-b-CD2_MULTIPLE_MYELOMA_PLASMA_CELL	4	156131004	0.0624	NA	0.0755301	Multiple myeloma and malignant plasma cell neoplasms || id:finn-b-CD2_MULTIPLE_MYELOMA_PLASMA_CELL	Multiple myeloma and malignant plasma cell neoplasms	Multiple myeloma and malignant plasma cell neoplasms || ||	TRUE	igd	NA	NA	NA	NA	NA	NA	NA	genus.ChristensenellaceaeR.7group.id.11283	0.0122069	6.51e-06	TRUE	reported	iXV032	textfile	2	TRUE	0.00111361	20.4442
rs17081797	A	G	A	G	-0.0904325	0.07	NA	0.06468	FALSE	FALSE	FALSE	finn-b-CD2_MULTIPLE_MYELOMA_PLASMA_CELL	18	67555560	0.1194	NA	0.5575	Multiple myeloma and malignant plasma cell neoplasms || id:finn-b-CD2_MULTIPLE_MYELOMA_PLASMA_CELL	Multiple myeloma and malignant plasma cell neoplasms	Multiple myeloma and malignant plasma cell neoplasms || ||	TRUE	igd	NA	NA	NA	NA	NA	NA	NA	genus.ChristensenellaceaeR.7group.id.11283	0.0204253	3.34e-06	TRUE	reported	iXV032	textfile	2	TRUE	0.0010677	19.6004
rs62132810	A	G	A	G	-0.0828853	-0.0237	NA	0.1442	FALSE	FALSE	FALSE	finn-b-CD2_MULTIPLE_MYELOMA_PLASMA_CELL	19	49279227	0.0844	NA	0.778501	Multiple myeloma and malignant plasma cell neoplasms || id:finn-b-CD2_MULTIPLE_MYELOMA_PLASMA_CELL	Multiple myeloma and malignant plasma cell neoplasms	Multiple myeloma and malignant plasma cell neoplasms || ||	TRUE	igd	NA	NA	NA	NA	NA	NA	NA	genus.ChristensenellaceaeR.7group.id.11283	0.0179623	5.67e-06	TRUE	reported	iXV032	textfile	2	TRUE	0.00115966	21.2905
rs62190261	A	C	A	C	0.0958394	0.0423	NA	0.08756	FALSE	FALSE	FALSE	finn-b-CD2_MULTIPLE_MYELOMA_PLASMA_CELL	2	230943099	0.1045	NA	0.6857	Multiple myeloma and malignant plasma cell neoplasms || id:finn-b-CD2_MULTIPLE_MYELOMA_PLASMA_CELL	Multiple myeloma and malignant plasma cell neoplasms	Multiple myeloma and malignant plasma cell neoplasms || ||	TRUE	igd	NA	NA	NA	NA	NA	NA	NA	genus.ChristensenellaceaeR.7group.id.11283	0.0214723	8.74e-06	TRUE	reported	iXV032	textfile	2	TRUE	0.00108508	19.9198
rs62467127	C	T	C	T	0.114108	0.064	NA	0.02512	FALSE	FALSE	FALSE	finn-b-CD2_MULTIPLE_MYELOMA_PLASMA_CELL	7	118096925	0.186	NA	0.7307	Multiple myeloma and malignant plasma cell neoplasms || id:finn-b-CD2_MULTIPLE_MYELOMA_PLASMA_CELL	Multiple myeloma and malignant plasma cell neoplasms	Multiple myeloma and malignant plasma cell neoplasms || ||	TRUE	igd	NA	NA	NA	NA	NA	NA	NA	genus.ChristensenellaceaeR.7group.id.11283	0.0251983	3.25e-06	TRUE	reported	iXV032	textfile	2	TRUE	0.00111688	20.5043
rs73952017	C	T	C	T	-0.0862164	0.0128	NA	0.1024	FALSE	FALSE	FALSE	finn-b-CD2_MULTIPLE_MYELOMA_PLASMA_CELL	18	1779609	0.0961	NA	0.8943	Multiple myeloma and malignant plasma cell neoplasms || id:finn-b-CD2_MULTIPLE_MYELOMA_PLASMA_CELL	Multiple myeloma and malignant plasma cell neoplasms	Multiple myeloma and malignant plasma cell neoplasms || ||	TRUE	igd	NA	NA	NA	NA	NA	NA	NA	genus.ChristensenellaceaeR.7group.id.11283	0.0194354	8.46e-06	TRUE	reported	iXV032	textfile	2	TRUE	0.00107184	19.6764
rs78521377	C	T	C	T	0.124992	0.1253	NA	0.03026	FALSE	FALSE	FALSE	finn-b-CD2_MULTIPLE_MYELOMA_PLASMA_CELL	10	126448374	0.1684	NA	0.4567	Multiple myeloma and malignant plasma cell neoplasms || id:finn-b-CD2_MULTIPLE_MYELOMA_PLASMA_CELL	Multiple myeloma and malignant plasma cell neoplasms	Multiple myeloma and malignant plasma cell neoplasms || ||	TRUE	igd	NA	NA	NA	NA	NA	NA	NA	genus.ChristensenellaceaeR.7group.id.11283	0.0274797	5.61e-06	TRUE	reported	iXV032	textfile	2	TRUE	0.00112681	20.6867
rs79150079	C	A	C	A	0.121547	0.1729	NA	0.07214	FALSE	FALSE	FALSE	finn-b-CD2_MULTIPLE_MYELOMA_PLASMA_CELL	5	29388561	0.1128	NA	0.1252	Multiple myeloma and malignant plasma cell neoplasms || id:finn-b-CD2_MULTIPLE_MYELOMA_PLASMA_CELL	Multiple myeloma and malignant plasma cell neoplasms	Multiple myeloma and malignant plasma cell neoplasms || ||	TRUE	igd	TRUE	rs79150079	rs75608046	C	A	C	T	genus.ChristensenellaceaeR.7group.id.11283	0.0270977	9.42e-06	TRUE	reported	iXV032	textfile	2	TRUE	0.00109583	20.1174
rs892686	A	G	A	G	0.0514099	0.0075	NA	0.4728	FALSE	FALSE	FALSE	finn-b-CD2_MULTIPLE_MYELOMA_PLASMA_CELL	9	83043376	0.0587	NA	0.8986	Multiple myeloma and malignant plasma cell neoplasms || id:finn-b-CD2_MULTIPLE_MYELOMA_PLASMA_CELL	Multiple myeloma and malignant plasma cell neoplasms	Multiple myeloma and malignant plasma cell neoplasms || ||	TRUE	igd	NA	NA	NA	NA	NA	NA	NA	genus.ChristensenellaceaeR.7group.id.11283	0.011136	3.97e-06	TRUE	reported	iXV032	textfile	2	TRUE	0.00116073	21.3103
rs11604400	C	T	C	T	-0.102524	-0.0346	NA	0.1049	FALSE	FALSE	FALSE	finn-b-CD2_MULTIPLE_MYELOMA_PLASMA_CELL	11	98386085	0.0951	NA	0.715899	Multiple myeloma and malignant plasma cell neoplasms || id:finn-b-CD2_MULTIPLE_MYELOMA_PLASMA_CELL	Multiple myeloma and malignant plasma cell neoplasms	Multiple myeloma and malignant plasma cell neoplasms || ||	TRUE	igd	NA	NA	NA	NA	NA	NA	NA	genus.Adlercreutzia.id.812	0.0234834	9.74e-06	TRUE	reported	XqjmCI	textfile	2	TRUE	0.0010382	19.0583
rs13231526	C	A	C	A	0.143237	0.0038	NA	0.08006	FALSE	FALSE	FALSE	finn-b-CD2_MULTIPLE_MYELOMA_PLASMA_CELL	7	48844151	0.1084	NA	0.972	Multiple myeloma and malignant plasma cell neoplasms || id:finn-b-CD2_MULTIPLE_MYELOMA_PLASMA_CELL	Multiple myeloma and malignant plasma cell neoplasms	Multiple myeloma and malignant plasma cell neoplasms || ||	TRUE	igd	NA	NA	NA	NA	NA	NA	NA	genus.Adlercreutzia.id.812	0.0311654	4.81e-06	TRUE	reported	XqjmCI	textfile	2	TRUE	0.00115044	21.1211
rs2717140	C	T	C	T	-0.119225	-0.274	NA	0.09851	FALSE	FALSE	FALSE	finn-b-CD2_MULTIPLE_MYELOMA_PLASMA_CELL	18	75009770	0.099	NA	0.00563703	Multiple myeloma and malignant plasma cell neoplasms || id:finn-b-CD2_MULTIPLE_MYELOMA_PLASMA_CELL	Multiple myeloma and malignant plasma cell neoplasms	Multiple myeloma and malignant plasma cell neoplasms || ||	TRUE	igd	NA	NA	NA	NA	NA	NA	NA	genus.Adlercreutzia.id.812	0.0251081	2.05e-06	TRUE	reported	XqjmCI	textfile	2	TRUE	0.00122793	22.5455
rs55719207	G	A	G	A	-0.0699243	0.0839	NA	0.4021	FALSE	FALSE	FALSE	finn-b-CD2_MULTIPLE_MYELOMA_PLASMA_CELL	3	105355971	0.0601	NA	0.1625	Multiple myeloma and malignant plasma cell neoplasms || id:finn-b-CD2_MULTIPLE_MYELOMA_PLASMA_CELL	Multiple myeloma and malignant plasma cell neoplasms	Multiple myeloma and malignant plasma cell neoplasms || ||	TRUE	igd	NA	NA	NA	NA	NA	NA	NA	genus.Adlercreutzia.id.812	0.0158036	9.61e-06	TRUE	reported	XqjmCI	textfile	2	TRUE	0.0010663	19.5747
rs6664405	T	C	T	C	-0.0953084	0.0697	NA	0.1455	FALSE	FALSE	FALSE	finn-b-CD2_MULTIPLE_MYELOMA_PLASMA_CELL	1	69444163	0.0833	NA	0.4031	Multiple myeloma and malignant plasma cell neoplasms || id:finn-b-CD2_MULTIPLE_MYELOMA_PLASMA_CELL	Multiple myeloma and malignant plasma cell neoplasms	Multiple myeloma and malignant plasma cell neoplasms || ||	TRUE	igd	NA	NA	NA	NA	NA	NA	NA	genus.Adlercreutzia.id.812	0.0210752	5.23e-06	TRUE	reported	XqjmCI	textfile	2	TRUE	0.00111388	20.449
rs7680684	C	T	C	T	-0.083381	0.0357	NA	0.3422	FALSE	FALSE	FALSE	finn-b-CD2_MULTIPLE_MYELOMA_PLASMA_CELL	4	171281359	0.0618	NA	0.5638	Multiple myeloma and malignant plasma cell neoplasms || id:finn-b-CD2_MULTIPLE_MYELOMA_PLASMA_CELL	Multiple myeloma and malignant plasma cell neoplasms	Multiple myeloma and malignant plasma cell neoplasms || ||	TRUE	igd	NA	NA	NA	NA	NA	NA	NA	genus.Adlercreutzia.id.812	0.0168901	9.77e-07	TRUE	reported	XqjmCI	textfile	2	TRUE	0.00132707	24.3682
rs9490822	C	T	C	T	-0.0734512	0.1006	NA	0.4505	FALSE	FALSE	FALSE	finn-b-CD2_MULTIPLE_MYELOMA_PLASMA_CELL	6	123909083	0.0588	NA	0.0869901	Multiple myeloma and malignant plasma cell neoplasms || id:finn-b-CD2_MULTIPLE_MYELOMA_PLASMA_CELL	Multiple myeloma and malignant plasma cell neoplasms	Multiple myeloma and malignant plasma cell neoplasms || ||	TRUE	igd	NA	NA	NA	NA	NA	NA	NA	genus.Adlercreutzia.id.812	0.0155789	2.54e-06	TRUE	reported	XqjmCI	textfile	2	TRUE	0.0012106	22.2268
rs9915817	T	C	T	C	0.0749219	-0.069	NA	0.293	FALSE	FALSE	FALSE	finn-b-CD2_MULTIPLE_MYELOMA_PLASMA_CELL	17	48864179	0.0648	NA	0.2872	Multiple myeloma and malignant plasma cell neoplasms || id:finn-b-CD2_MULTIPLE_MYELOMA_PLASMA_CELL	Multiple myeloma and malignant plasma cell neoplasms	Multiple myeloma and malignant plasma cell neoplasms || ||	TRUE	igd	NA	NA	NA	NA	NA	NA	NA	genus.Adlercreutzia.id.812	0.016833	8.22e-06	TRUE	reported	XqjmCI	textfile	2	TRUE	0.00107901	19.8083
rs10464997	G	A	G	A	0.137691	0.0261	NA	0.1847	FALSE	FALSE	FALSE	finn-b-CD2_MULTIPLE_MYELOMA_PLASMA_CELL	8	20902693	0.076	NA	0.731601	Multiple myeloma and malignant plasma cell neoplasms || id:finn-b-CD2_MULTIPLE_MYELOMA_PLASMA_CELL	Multiple myeloma and malignant plasma cell neoplasms	Multiple myeloma and malignant plasma cell neoplasms || ||	TRUE	igd	NA	NA	NA	NA	NA	NA	NA	genus.Oxalobacter.id.2978	0.0294804	3.3e-06	TRUE	reported	3uhPi5	textfile	2	TRUE	0.00118804	21.8121
rs11108500	A	G	A	G	-0.199099	0.0592	NA	0.08814	FALSE	FALSE	FALSE	finn-b-CD2_MULTIPLE_MYELOMA_PLASMA_CELL	12	96819204	0.104	NA	0.569	Multiple myeloma and malignant plasma cell neoplasms || id:finn-b-CD2_MULTIPLE_MYELOMA_PLASMA_CELL	Multiple myeloma and malignant plasma cell neoplasms	Multiple myeloma and malignant plasma cell neoplasms || ||	TRUE	igd	NA	NA	NA	NA	NA	NA	NA	genus.Oxalobacter.id.2978	0.0427327	3.74e-06	TRUE	reported	3uhPi5	textfile	2	TRUE	0.00118224	21.7056
rs111966731	T	C	T	C	0.213114	0.1709	NA	0.0863	FALSE	FALSE	FALSE	finn-b-CD2_MULTIPLE_MYELOMA_PLASMA_CELL	15	93941937	0.1043	NA	0.1014	Multiple myeloma and malignant plasma cell neoplasms || id:finn-b-CD2_MULTIPLE_MYELOMA_PLASMA_CELL	Multiple myeloma and malignant plasma cell neoplasms	Multiple myeloma and malignant plasma cell neoplasms || ||	TRUE	igd	NA	NA	NA	NA	NA	NA	NA	genus.Oxalobacter.id.2978	0.047162	7.3e-06	TRUE	reported	3uhPi5	textfile	2	TRUE	0.00111214	20.4171
rs12002250	A	C	A	C	0.217122	0.2715	NA	0.04292	FALSE	FALSE	FALSE	finn-b-CD2_MULTIPLE_MYELOMA_PLASMA_CELL	9	19682558	0.1446	NA	0.0605104	Multiple myeloma and malignant plasma cell neoplasms || id:finn-b-CD2_MULTIPLE_MYELOMA_PLASMA_CELL	Multiple myeloma and malignant plasma cell neoplasms	Multiple myeloma and malignant plasma cell neoplasms || ||	TRUE	igd	NA	NA	NA	NA	NA	NA	NA	genus.Oxalobacter.id.2978	0.0466317	1.42e-06	TRUE	reported	3uhPi5	textfile	2	TRUE	0.00118068	21.677
rs1569853	T	C	T	C	-0.138078	-0.0174	NA	0.121	FALSE	FALSE	FALSE	finn-b-CD2_MULTIPLE_MYELOMA_PLASMA_CELL	6	38550301	0.0897	NA	0.846	Multiple myeloma and malignant plasma cell neoplasms || id:finn-b-CD2_MULTIPLE_MYELOMA_PLASMA_CELL	Multiple myeloma and malignant plasma cell neoplasms	Multiple myeloma and malignant plasma cell neoplasms || ||	TRUE	igd	NA	NA	NA	NA	NA	NA	NA	genus.Oxalobacter.id.2978	0.0296981	3.65e-06	TRUE	reported	3uhPi5	textfile	2	TRUE	0.00117727	21.6143
rs36057338	G	T	G	T	0.207847	0.2017	NA	0.03308	FALSE	FALSE	FALSE	finn-b-CD2_MULTIPLE_MYELOMA_PLASMA_CELL	4	189935314	0.1643	NA	0.2195	Multiple myeloma and malignant plasma cell neoplasms || id:finn-b-CD2_MULTIPLE_MYELOMA_PLASMA_CELL	Multiple myeloma and malignant plasma cell neoplasms	Multiple myeloma and malignant plasma cell neoplasms || ||	TRUE	igd	NA	NA	NA	NA	NA	NA	NA	genus.Oxalobacter.id.2978	0.0421439	8.8e-07	TRUE	reported	3uhPi5	textfile	2	TRUE	0.00132447	24.3204
rs3862635	C	T	C	T	-0.172142	-0.0112	NA	0.09085	FALSE	FALSE	FALSE	finn-b-CD2_MULTIPLE_MYELOMA_PLASMA_CELL	11	126582578	0.1013	NA	0.9119	Multiple myeloma and malignant plasma cell neoplasms || id:finn-b-CD2_MULTIPLE_MYELOMA_PLASMA_CELL	Multiple myeloma and malignant plasma cell neoplasms	Multiple myeloma and malignant plasma cell neoplasms || ||	TRUE	igd	NA	NA	NA	NA	NA	NA	NA	genus.Oxalobacter.id.2978	0.0394026	9.19e-06	TRUE	reported	3uhPi5	textfile	2	TRUE	0.00103962	19.0843
rs4428215	G	A	G	A	0.130293	-0.1102	NA	0.2535	FALSE	FALSE	FALSE	finn-b-CD2_MULTIPLE_MYELOMA_PLASMA_CELL	3	171947435	0.0672	NA	0.1011	Multiple myeloma and malignant plasma cell neoplasms || id:finn-b-CD2_MULTIPLE_MYELOMA_PLASMA_CELL	Multiple myeloma and malignant plasma cell neoplasms	Multiple myeloma and malignant plasma cell neoplasms || ||	TRUE	igd	NA	NA	NA	NA	NA	NA	NA	genus.Oxalobacter.id.2978	0.0242237	7.51e-08	TRUE	reported	3uhPi5	textfile	2	TRUE	0.00157498	28.9275
rs6000536	C	T	C	T	-0.130992	-0.1184	NA	0.1688	FALSE	FALSE	FALSE	finn-b-CD2_MULTIPLE_MYELOMA_PLASMA_CELL	22	37421469	0.0783	NA	0.1306	Multiple myeloma and malignant plasma cell neoplasms || id:finn-b-CD2_MULTIPLE_MYELOMA_PLASMA_CELL	Multiple myeloma and malignant plasma cell neoplasms	Multiple myeloma and malignant plasma cell neoplasms || ||	TRUE	igd	NA	NA	NA	NA	NA	NA	NA	genus.Oxalobacter.id.2978	0.0253804	2.06e-07	TRUE	reported	3uhPi5	textfile	2	TRUE	0.00145032	26.6345
rs6993398	G	A	G	A	0.127217	0.0045	NA	0.1829	FALSE	FALSE	FALSE	finn-b-CD2_MULTIPLE_MYELOMA_PLASMA_CELL	8	115560689	0.0755	NA	0.9526	Multiple myeloma and malignant plasma cell neoplasms || id:finn-b-CD2_MULTIPLE_MYELOMA_PLASMA_CELL	Multiple myeloma and malignant plasma cell neoplasms	Multiple myeloma and malignant plasma cell neoplasms || ||	TRUE	igd	NA	NA	NA	NA	NA	NA	NA	genus.Oxalobacter.id.2978	0.0278855	7.13e-06	TRUE	reported	3uhPi5	textfile	2	TRUE	0.00113356	20.8108
rs736744	C	T	C	T	0.117882	-0.0037	NA	0.432	FALSE	FALSE	FALSE	finn-b-CD2_MULTIPLE_MYELOMA_PLASMA_CELL	9	87514407	0.0591	NA	0.9505	Multiple myeloma and malignant plasma cell neoplasms || id:finn-b-CD2_MULTIPLE_MYELOMA_PLASMA_CELL	Multiple myeloma and malignant plasma cell neoplasms	Multiple myeloma and malignant plasma cell neoplasms || ||	TRUE	igd	NA	NA	NA	NA	NA	NA	NA	genus.Oxalobacter.id.2978	0.0211262	2.57e-08	TRUE	reported	3uhPi5	textfile	2	TRUE	0.00169479	31.1318
rs10490280	C	T	C	T	-0.0672094	-0.0475	NA	0.1881	FALSE	FALSE	FALSE	finn-b-CD2_MULTIPLE_MYELOMA_PLASMA_CELL	2	37905976	0.0749	NA	0.5259	Multiple myeloma and malignant plasma cell neoplasms || id:finn-b-CD2_MULTIPLE_MYELOMA_PLASMA_CELL	Multiple myeloma and malignant plasma cell neoplasms	Multiple myeloma and malignant plasma cell neoplasms || ||	TRUE	igd	NA	NA	NA	NA	NA	NA	NA	genus.RuminococcaceaeUCG003.id.11361	0.0143309	4.16e-06	TRUE	reported	9SYg4P	textfile	2	TRUE	0.00119782	21.9919
rs11243416	T	C	T	C	-0.0925653	0.1445	NA	0.06966	FALSE	FALSE	FALSE	finn-b-CD2_MULTIPLE_MYELOMA_PLASMA_CELL	9	134416970	0.1155	NA	0.2111	Multiple myeloma and malignant plasma cell neoplasms || id:finn-b-CD2_MULTIPLE_MYELOMA_PLASMA_CELL	Multiple myeloma and malignant plasma cell neoplasms	Multiple myeloma and malignant plasma cell neoplasms || ||	TRUE	igd	NA	NA	NA	NA	NA	NA	NA	genus.RuminococcaceaeUCG003.id.11361	0.0191203	1.67e-06	TRUE	reported	9SYg4P	textfile	2	TRUE	0.0012763	23.4347
rs11613919	G	T	G	T	0.0727604	-0.0463	NA	0.2208	FALSE	FALSE	FALSE	finn-b-CD2_MULTIPLE_MYELOMA_PLASMA_CELL	12	75496463	0.0706	NA	0.512	Multiple myeloma and malignant plasma cell neoplasms || id:finn-b-CD2_MULTIPLE_MYELOMA_PLASMA_CELL	Multiple myeloma and malignant plasma cell neoplasms	Multiple myeloma and malignant plasma cell neoplasms || ||	TRUE	igd	NA	NA	NA	NA	NA	NA	NA	genus.RuminococcaceaeUCG003.id.11361	0.0155716	1.63e-06	TRUE	reported	9SYg4P	textfile	2	TRUE	0.00118906	21.831
rs16959793	A	C	A	C	-0.062527	-0.1149	NA	0.4145	FALSE	FALSE	FALSE	finn-b-CD2_MULTIPLE_MYELOMA_PLASMA_CELL	15	35071718	0.0597	NA	0.0541302	Multiple myeloma and malignant plasma cell neoplasms || id:finn-b-CD2_MULTIPLE_MYELOMA_PLASMA_CELL	Multiple myeloma and malignant plasma cell neoplasms	Multiple myeloma and malignant plasma cell neoplasms || ||	TRUE	igd	NA	NA	NA	NA	NA	NA	NA	genus.RuminococcaceaeUCG003.id.11361	0.0131259	2.22e-06	TRUE	reported	9SYg4P	textfile	2	TRUE	0.00123579	22.6899
rs2523124	T	C	T	C	-0.0546625	-0.0072	NA	0.4013	FALSE	FALSE	FALSE	finn-b-CD2_MULTIPLE_MYELOMA_PLASMA_CELL	7	97348436	0.0595	NA	0.9043	Multiple myeloma and malignant plasma cell neoplasms || id:finn-b-CD2_MULTIPLE_MYELOMA_PLASMA_CELL	Multiple myeloma and malignant plasma cell neoplasms	Multiple myeloma and malignant plasma cell neoplasms || ||	TRUE	igd	NA	NA	NA	NA	NA	NA	NA	genus.RuminococcaceaeUCG003.id.11361	0.0120823	5.78e-06	TRUE	reported	9SYg4P	textfile	2	TRUE	0.00111479	20.4658
rs3013089	G	A	G	A	-0.0551473	-0.0482	NA	0.3734	FALSE	FALSE	FALSE	finn-b-CD2_MULTIPLE_MYELOMA_PLASMA_CELL	1	13794594	0.0607	NA	0.4264	Multiple myeloma and malignant plasma cell neoplasms || id:finn-b-CD2_MULTIPLE_MYELOMA_PLASMA_CELL	Multiple myeloma and malignant plasma cell neoplasms	Multiple myeloma and malignant plasma cell neoplasms || ||	TRUE	igd	NA	NA	NA	NA	NA	NA	NA	genus.RuminococcaceaeUCG003.id.11361	0.0120346	4.38e-06	TRUE	reported	9SYg4P	textfile	2	TRUE	0.00114364	20.9961
rs4452755	A	C	A	C	-0.0634463	-0.0165	NA	0.3381	FALSE	FALSE	FALSE	finn-b-CD2_MULTIPLE_MYELOMA_PLASMA_CELL	8	82026852	0.0619	NA	0.7895	Multiple myeloma and malignant plasma cell neoplasms || id:finn-b-CD2_MULTIPLE_MYELOMA_PLASMA_CELL	Multiple myeloma and malignant plasma cell neoplasms	Multiple myeloma and malignant plasma cell neoplasms || ||	TRUE	igd	NA	NA	NA	NA	NA	NA	NA	genus.RuminococcaceaeUCG003.id.11361	0.0134741	3.29e-06	TRUE	reported	9SYg4P	textfile	2	TRUE	0.00120751	22.1701
rs4532474	G	A	G	A	0.0769231	-0.0897	NA	0.1633	FALSE	FALSE	FALSE	finn-b-CD2_MULTIPLE_MYELOMA_PLASMA_CELL	6	105781538	0.0789	NA	0.2555	Multiple myeloma and malignant plasma cell neoplasms || id:finn-b-CD2_MULTIPLE_MYELOMA_PLASMA_CELL	Multiple myeloma and malignant plasma cell neoplasms	Multiple myeloma and malignant plasma cell neoplasms || ||	TRUE	igd	NA	NA	NA	NA	NA	NA	NA	genus.RuminococcaceaeUCG003.id.11361	0.017045	4.82e-06	TRUE	reported	9SYg4P	textfile	2	TRUE	0.00110928	20.3645
rs646327	G	A	G	A	0.0586696	0.0519	NA	0.409	FALSE	FALSE	FALSE	finn-b-CD2_MULTIPLE_MYELOMA_PLASMA_CELL	19	49209851	0.0594	NA	0.3816	Multiple myeloma and malignant plasma cell neoplasms || id:finn-b-CD2_MULTIPLE_MYELOMA_PLASMA_CELL	Multiple myeloma and malignant plasma cell neoplasms	Multiple myeloma and malignant plasma cell neoplasms || ||	TRUE	igd	NA	NA	NA	NA	NA	NA	NA	genus.RuminococcaceaeUCG003.id.11361	0.011837	7.83e-07	TRUE	reported	9SYg4P	textfile	2	TRUE	0.00133772	24.564
rs6759615	A	G	A	G	0.102523	-0.0499	NA	0.09767	FALSE	FALSE	FALSE	finn-b-CD2_MULTIPLE_MYELOMA_PLASMA_CELL	2	205238716	0.0982	NA	0.611299	Multiple myeloma and malignant plasma cell neoplasms || id:finn-b-CD2_MULTIPLE_MYELOMA_PLASMA_CELL	Multiple myeloma and malignant plasma cell neoplasms	Multiple myeloma and malignant plasma cell neoplasms || ||	TRUE	igd	NA	NA	NA	NA	NA	NA	NA	genus.RuminococcaceaeUCG003.id.11361	0.0200204	7.86e-07	TRUE	reported	9SYg4P	textfile	2	TRUE	0.00142783	26.221
rs73341549	T	C	T	C	-0.169857	-0.0879	NA	0.05704	FALSE	FALSE	FALSE	finn-b-CD2_MULTIPLE_MYELOMA_PLASMA_CELL	7	51541468	0.1256	NA	0.4842	Multiple myeloma and malignant plasma cell neoplasms || id:finn-b-CD2_MULTIPLE_MYELOMA_PLASMA_CELL	Multiple myeloma and malignant plasma cell neoplasms	Multiple myeloma and malignant plasma cell neoplasms || ||	TRUE	igd	NA	NA	NA	NA	NA	NA	NA	genus.RuminococcaceaeUCG003.id.11361	0.0318768	1.51e-07	TRUE	reported	9SYg4P	textfile	2	TRUE	0.00154578	28.3904
rs78720113	A	G	A	G	-0.115348	-0.0639	NA	0.0786	FALSE	FALSE	FALSE	finn-b-CD2_MULTIPLE_MYELOMA_PLASMA_CELL	3	41982393	0.1092	NA	0.558399	Multiple myeloma and malignant plasma cell neoplasms || id:finn-b-CD2_MULTIPLE_MYELOMA_PLASMA_CELL	Multiple myeloma and malignant plasma cell neoplasms	Multiple myeloma and malignant plasma cell neoplasms || ||	TRUE	igd	NA	NA	NA	NA	NA	NA	NA	genus.RuminococcaceaeUCG003.id.11361	0.0249601	7.59e-06	TRUE	reported	9SYg4P	textfile	2	TRUE	0.00116313	21.3543
rs10495392	C	T	C	T	-0.082486	-0.0076	NA	0.0735	FALSE	FALSE	FALSE	finn-b-CD2_MULTIPLE_MYELOMA_PLASMA_CELL	1	237422989	0.1114	NA	0.9457	Multiple myeloma and malignant plasma cell neoplasms || id:finn-b-CD2_MULTIPLE_MYELOMA_PLASMA_CELL	Multiple myeloma and malignant plasma cell neoplasms	Multiple myeloma and malignant plasma cell neoplasms || ||	TRUE	igd	NA	NA	NA	NA	NA	NA	NA	genus.RuminococcaceaeUCG014.id.11371	0.0187194	9.96e-06	TRUE	reported	8SBA8E	textfile	2	TRUE	0.00105759	19.4145
rs10791168	A	G	A	G	-0.0664624	-0.0334	NA	0.1848	FALSE	FALSE	FALSE	finn-b-CD2_MULTIPLE_MYELOMA_PLASMA_CELL	11	131659000	0.0764	NA	0.661899	Multiple myeloma and malignant plasma cell neoplasms || id:finn-b-CD2_MULTIPLE_MYELOMA_PLASMA_CELL	Multiple myeloma and malignant plasma cell neoplasms	Multiple myeloma and malignant plasma cell neoplasms || ||	TRUE	igd	NA	NA	NA	NA	NA	NA	NA	genus.RuminococcaceaeUCG014.id.11371	0.0150069	9.76e-06	TRUE	reported	8SBA8E	textfile	2	TRUE	0.00106833	19.6121
rs10941294	C	T	C	T	-0.122057	-0.0278	NA	0.05429	FALSE	FALSE	FALSE	finn-b-CD2_MULTIPLE_MYELOMA_PLASMA_CELL	5	36435597	0.129	NA	0.8293	Multiple myeloma and malignant plasma cell neoplasms || id:finn-b-CD2_MULTIPLE_MYELOMA_PLASMA_CELL	Multiple myeloma and malignant plasma cell neoplasms	Multiple myeloma and malignant plasma cell neoplasms || ||	TRUE	igd	NA	NA	NA	NA	NA	NA	NA	genus.RuminococcaceaeUCG014.id.11371	0.0260017	2.4e-06	TRUE	reported	8SBA8E	textfile	2	TRUE	0.00120007	22.0332
rs115777838	T	C	T	C	-0.18835	0.2245	NA	0.1132	FALSE	FALSE	FALSE	finn-b-CD2_MULTIPLE_MYELOMA_PLASMA_CELL	5	26110626	0.0934	NA	0.0161901	Multiple myeloma and malignant plasma cell neoplasms || id:finn-b-CD2_MULTIPLE_MYELOMA_PLASMA_CELL	Multiple myeloma and malignant plasma cell neoplasms	Multiple myeloma and malignant plasma cell neoplasms || ||	TRUE	igd	NA	NA	NA	NA	NA	NA	NA	genus.RuminococcaceaeUCG014.id.11371	0.0386643	4.62e-07	TRUE	reported	8SBA8E	textfile	2	TRUE	0.00129225	23.728
rs12638134	T	G	T	G	0.0582548	-0.039	NA	0.4166	FALSE	FALSE	FALSE	finn-b-CD2_MULTIPLE_MYELOMA_PLASMA_CELL	3	101334609	0.0592	NA	0.5099	Multiple myeloma and malignant plasma cell neoplasms || id:finn-b-CD2_MULTIPLE_MYELOMA_PLASMA_CELL	Multiple myeloma and malignant plasma cell neoplasms	Multiple myeloma and malignant plasma cell neoplasms || ||	TRUE	igd	NA	NA	NA	NA	NA	NA	NA	genus.RuminococcaceaeUCG014.id.11371	0.0119657	1.21e-06	TRUE	reported	8SBA8E	textfile	2	TRUE	0.0012907	23.6994
rs34402072	C	T	C	T	-0.0688023	0.1331	NA	0.1465	FALSE	FALSE	FALSE	finn-b-CD2_MULTIPLE_MYELOMA_PLASMA_CELL	8	3636548	0.0831	NA	0.1093	Multiple myeloma and malignant plasma cell neoplasms || id:finn-b-CD2_MULTIPLE_MYELOMA_PLASMA_CELL	Multiple myeloma and malignant plasma cell neoplasms	Multiple myeloma and malignant plasma cell neoplasms || ||	TRUE	igd	NA	NA	NA	NA	NA	NA	NA	genus.RuminococcaceaeUCG014.id.11371	0.0156083	9.8e-06	TRUE	reported	8SBA8E	textfile	2	TRUE	0.00105837	19.4289
rs56105232	G	A	G	A	0.139276	0.0823	NA	0.0626	FALSE	FALSE	FALSE	finn-b-CD2_MULTIPLE_MYELOMA_PLASMA_CELL	9	14363769	0.1234	NA	0.5049	Multiple myeloma and malignant plasma cell neoplasms || id:finn-b-CD2_MULTIPLE_MYELOMA_PLASMA_CELL	Multiple myeloma and malignant plasma cell neoplasms	Multiple myeloma and malignant plasma cell neoplasms || ||	TRUE	igd	NA	NA	NA	NA	NA	NA	NA	genus.RuminococcaceaeUCG014.id.11371	0.0299132	2.91e-06	TRUE	reported	8SBA8E	textfile	2	TRUE	0.00118063	21.676
rs72809222	T	C	T	C	0.0671775	-0.0641	NA	0.2117	FALSE	FALSE	FALSE	finn-b-CD2_MULTIPLE_MYELOMA_PLASMA_CELL	2	57205854	0.0716	NA	0.371	Multiple myeloma and malignant plasma cell neoplasms || id:finn-b-CD2_MULTIPLE_MYELOMA_PLASMA_CELL	Multiple myeloma and malignant plasma cell neoplasms	Multiple myeloma and malignant plasma cell neoplasms || ||	TRUE	igd	NA	NA	NA	NA	NA	NA	NA	genus.RuminococcaceaeUCG014.id.11371	0.0139838	2.41e-06	TRUE	reported	8SBA8E	textfile	2	TRUE	0.00125676	23.0755
rs73186226	G	A	G	A	-0.0993852	-0.0848	NA	0.07543	FALSE	FALSE	FALSE	finn-b-CD2_MULTIPLE_MYELOMA_PLASMA_CELL	3	123829361	0.1139	NA	0.4564	Multiple myeloma and malignant plasma cell neoplasms || id:finn-b-CD2_MULTIPLE_MYELOMA_PLASMA_CELL	Multiple myeloma and malignant plasma cell neoplasms	Multiple myeloma and malignant plasma cell neoplasms || ||	TRUE	igd	NA	NA	NA	NA	NA	NA	NA	genus.RuminococcaceaeUCG014.id.11371	0.0216819	6.72e-06	TRUE	reported	8SBA8E	textfile	2	TRUE	0.00114434	21.0089
rs853612	A	G	A	G	-0.0528257	0.057	NA	0.3955	FALSE	FALSE	FALSE	finn-b-CD2_MULTIPLE_MYELOMA_PLASMA_CELL	10	119928413	0.0598	NA	0.3401	Multiple myeloma and malignant plasma cell neoplasms || id:finn-b-CD2_MULTIPLE_MYELOMA_PLASMA_CELL	Multiple myeloma and malignant plasma cell neoplasms	Multiple myeloma and malignant plasma cell neoplasms || ||	TRUE	igd	NA	NA	NA	NA	NA	NA	NA	genus.RuminococcaceaeUCG014.id.11371	0.0119367	9.75e-06	TRUE	reported	8SBA8E	textfile	2	TRUE	0.00106675	19.5829
rs995642	C	T	C	T	0.060048	-0.0412	NA	0.239	FALSE	FALSE	FALSE	finn-b-CD2_MULTIPLE_MYELOMA_PLASMA_CELL	2	134854659	0.0686	NA	0.5478	Multiple myeloma and malignant plasma cell neoplasms || id:finn-b-CD2_MULTIPLE_MYELOMA_PLASMA_CELL	Multiple myeloma and malignant plasma cell neoplasms	Multiple myeloma and malignant plasma cell neoplasms || ||	TRUE	igd	NA	NA	NA	NA	NA	NA	NA	genus.RuminococcaceaeUCG014.id.11371	0.0126417	1.9e-06	TRUE	reported	8SBA8E	textfile	2	TRUE	0.00122872	22.56
rs10831953	G	A	G	A	0.0537537	-0.0595	NA	0.2999	FALSE	FALSE	FALSE	finn-b-CD2_MULTIPLE_MYELOMA_PLASMA_CELL	11	13098051	0.0638	NA	0.3509	Multiple myeloma and malignant plasma cell neoplasms || id:finn-b-CD2_MULTIPLE_MYELOMA_PLASMA_CELL	Multiple myeloma and malignant plasma cell neoplasms	Multiple myeloma and malignant plasma cell neoplasms || ||	TRUE	igd	NA	NA	NA	NA	NA	NA	NA	order.Bifidobacteriales.id.432	0.0123746	9.95e-06	TRUE	reported	g447hi	textfile	2	TRUE	0.0010278	18.8672
rs11655079	T	C	T	C	-0.0586146	-0.0252	NA	0.1862	FALSE	FALSE	FALSE	finn-b-CD2_MULTIPLE_MYELOMA_PLASMA_CELL	17	75348675	0.0749	NA	0.7363	Multiple myeloma and malignant plasma cell neoplasms || id:finn-b-CD2_MULTIPLE_MYELOMA_PLASMA_CELL	Multiple myeloma and malignant plasma cell neoplasms	Multiple myeloma and malignant plasma cell neoplasms || ||	TRUE	igd	NA	NA	NA	NA	NA	NA	NA	order.Bifidobacteriales.id.432	0.0129952	5.92e-06	TRUE	reported	g447hi	textfile	2	TRUE	0.00110807	20.3424
rs12446429	T	C	T	C	0.0810099	0.0326	NA	0.1952	FALSE	FALSE	FALSE	finn-b-CD2_MULTIPLE_MYELOMA_PLASMA_CELL	16	898055	0.0761	NA	0.6687	Multiple myeloma and malignant plasma cell neoplasms || id:finn-b-CD2_MULTIPLE_MYELOMA_PLASMA_CELL	Multiple myeloma and malignant plasma cell neoplasms	Multiple myeloma and malignant plasma cell neoplasms || ||	TRUE	igd	NA	NA	NA	NA	NA	NA	NA	order.Bifidobacteriales.id.432	0.019073	8.53e-06	TRUE	reported	g447hi	textfile	2	TRUE	0.000982677	18.0381
rs13020688	G	A	G	A	0.0584045	-0.0439	NA	0.3052	FALSE	FALSE	FALSE	finn-b-CD2_MULTIPLE_MYELOMA_PLASMA_CELL	2	192878532	0.0639	NA	0.4925	Multiple myeloma and malignant plasma cell neoplasms || id:finn-b-CD2_MULTIPLE_MYELOMA_PLASMA_CELL	Multiple myeloma and malignant plasma cell neoplasms	Multiple myeloma and malignant plasma cell neoplasms || ||	TRUE	igd	NA	NA	NA	NA	NA	NA	NA	order.Bifidobacteriales.id.432	0.0122081	1.57e-06	TRUE	reported	g447hi	textfile	2	TRUE	0.00124639	22.8847
rs182549	C	T	C	T	0.11707	-0.0018	NA	0.4026	FALSE	FALSE	FALSE	finn-b-CD2_MULTIPLE_MYELOMA_PLASMA_CELL	2	136616754	0.0599	NA	0.9757	Multiple myeloma and malignant plasma cell neoplasms || id:finn-b-CD2_MULTIPLE_MYELOMA_PLASMA_CELL	Multiple myeloma and malignant plasma cell neoplasms	Multiple myeloma and malignant plasma cell neoplasms || ||	TRUE	igd	NA	NA	NA	NA	NA	NA	NA	order.Bifidobacteriales.id.432	0.0126703	5.94e-20	TRUE	reported	g447hi	textfile	2	TRUE	0.00463338	85.3624
rs4957061	T	C	T	C	0.0569873	0.1791	NA	0.4227	FALSE	FALSE	FALSE	finn-b-CD2_MULTIPLE_MYELOMA_PLASMA_CELL	5	521096	0.06	NA	0.002844	Multiple myeloma and malignant plasma cell neoplasms || id:finn-b-CD2_MULTIPLE_MYELOMA_PLASMA_CELL	Multiple myeloma and malignant plasma cell neoplasms	Multiple myeloma and malignant plasma cell neoplasms || ||	TRUE	igd	NA	NA	NA	NA	NA	NA	NA	order.Bifidobacteriales.id.432	0.0116907	1.15e-06	TRUE	reported	g447hi	textfile	2	TRUE	0.00129393	23.7588
rs540489	T	G	T	G	-0.0632518	0.0074	NA	0.1759	FALSE	FALSE	FALSE	finn-b-CD2_MULTIPLE_MYELOMA_PLASMA_CELL	17	72897722	0.0771	NA	0.9235	Multiple myeloma and malignant plasma cell neoplasms || id:finn-b-CD2_MULTIPLE_MYELOMA_PLASMA_CELL	Multiple myeloma and malignant plasma cell neoplasms	Multiple myeloma and malignant plasma cell neoplasms || ||	TRUE	igd	NA	NA	NA	NA	NA	NA	NA	order.Bifidobacteriales.id.432	0.013817	5.37e-06	TRUE	reported	g447hi	textfile	2	TRUE	0.00114137	20.9544
rs55888705	A	G	A	G	0.053673	0.0626	NA	0.2817	FALSE	FALSE	FALSE	finn-b-CD2_MULTIPLE_MYELOMA_PLASMA_CELL	4	1517826	0.0648	NA	0.3344	Multiple myeloma and malignant plasma cell neoplasms || id:finn-b-CD2_MULTIPLE_MYELOMA_PLASMA_CELL	Multiple myeloma and malignant plasma cell neoplasms	Multiple myeloma and malignant plasma cell neoplasms || ||	TRUE	igd	NA	NA	NA	NA	NA	NA	NA	order.Bifidobacteriales.id.432	0.0120586	8.66e-06	TRUE	reported	g447hi	textfile	2	TRUE	0.00107907	19.8093
rs6723108	T	G	T	G	0.0727293	-0.0304	NA	0.546	FALSE	FALSE	FALSE	finn-b-CD2_MULTIPLE_MYELOMA_PLASMA_CELL	2	135479980	0.0589	NA	0.606301	Multiple myeloma and malignant plasma cell neoplasms || id:finn-b-CD2_MULTIPLE_MYELOMA_PLASMA_CELL	Multiple myeloma and malignant plasma cell neoplasms	Multiple myeloma and malignant plasma cell neoplasms || ||	TRUE	igd	NA	NA	NA	NA	NA	NA	NA	order.Bifidobacteriales.id.432	0.0121264	7.7e-10	TRUE	reported	g447hi	textfile	2	TRUE	0.00195753	35.9675
rs6899771	A	G	A	G	-0.0914312	0.0155	NA	0.1006	FALSE	FALSE	FALSE	finn-b-CD2_MULTIPLE_MYELOMA_PLASMA_CELL	6	97406220	0.0974	NA	0.8739	Multiple myeloma and malignant plasma cell neoplasms || id:finn-b-CD2_MULTIPLE_MYELOMA_PLASMA_CELL	Multiple myeloma and malignant plasma cell neoplasms	Multiple myeloma and malignant plasma cell neoplasms || ||	TRUE	igd	NA	NA	NA	NA	NA	NA	NA	order.Bifidobacteriales.id.432	0.0202604	7.28e-06	TRUE	reported	g447hi	textfile	2	TRUE	0.00110921	20.3633
rs7174549	C	T	C	T	0.0551726	-0.0131	NA	0.3586	FALSE	FALSE	FALSE	finn-b-CD2_MULTIPLE_MYELOMA_PLASMA_CELL	15	92463303	0.0611	NA	0.8301	Multiple myeloma and malignant plasma cell neoplasms || id:finn-b-CD2_MULTIPLE_MYELOMA_PLASMA_CELL	Multiple myeloma and malignant plasma cell neoplasms	Multiple myeloma and malignant plasma cell neoplasms || ||	TRUE	igd	NA	NA	NA	NA	NA	NA	NA	order.Bifidobacteriales.id.432	0.0124655	6.87e-06	TRUE	reported	g447hi	textfile	2	TRUE	0.00106701	19.5877
rs7322849	T	C	T	C	0.110676	-0.0539	NA	0.09215	FALSE	FALSE	FALSE	finn-b-CD2_MULTIPLE_MYELOMA_PLASMA_CELL	13	112859829	0.102	NA	0.5972	Multiple myeloma and malignant plasma cell neoplasms || id:finn-b-CD2_MULTIPLE_MYELOMA_PLASMA_CELL	Multiple myeloma and malignant plasma cell neoplasms	Multiple myeloma and malignant plasma cell neoplasms || ||	TRUE	igd	NA	NA	NA	NA	NA	NA	NA	order.Bifidobacteriales.id.432	0.0200996	1.74e-08	TRUE	reported	g447hi	textfile	2	TRUE	0.0016505	30.3169
rs73797465	T	G	T	G	-0.0942612	0.0623	NA	0.115	FALSE	FALSE	FALSE	finn-b-CD2_MULTIPLE_MYELOMA_PLASMA_CELL	5	142800289	0.0931	NA	0.5034	Multiple myeloma and malignant plasma cell neoplasms || id:finn-b-CD2_MULTIPLE_MYELOMA_PLASMA_CELL	Multiple myeloma and malignant plasma cell neoplasms	Multiple myeloma and malignant plasma cell neoplasms || ||	TRUE	igd	TRUE	rs73797465	rs6894830	T	G	T	C	order.Bifidobacteriales.id.432	0.0208421	4.85e-06	TRUE	reported	g447hi	textfile	2	TRUE	0.00111403	20.4519
rs7588568	A	C	A	C	-0.060716	0.0306	NA	0.2451	FALSE	FALSE	FALSE	finn-b-CD2_MULTIPLE_MYELOMA_PLASMA_CELL	2	189805077	0.0682	NA	0.654	Multiple myeloma and malignant plasma cell neoplasms || id:finn-b-CD2_MULTIPLE_MYELOMA_PLASMA_CELL	Multiple myeloma and malignant plasma cell neoplasms	Multiple myeloma and malignant plasma cell neoplasms || ||	TRUE	igd	NA	NA	NA	NA	NA	NA	NA	order.Bifidobacteriales.id.432	0.0130605	3.73e-06	TRUE	reported	g447hi	textfile	2	TRUE	0.001177	21.6092
rs857444	C	T	C	T	0.0553965	-0.0704	NA	0.3686	FALSE	FALSE	FALSE	finn-b-CD2_MULTIPLE_MYELOMA_PLASMA_CELL	6	14617591	0.0607	NA	0.2466	Multiple myeloma and malignant plasma cell neoplasms || id:finn-b-CD2_MULTIPLE_MYELOMA_PLASMA_CELL	Multiple myeloma and malignant plasma cell neoplasms	Multiple myeloma and malignant plasma cell neoplasms || ||	TRUE	igd	NA	NA	NA	NA	NA	NA	NA	order.Bifidobacteriales.id.432	0.0120669	3.82e-06	TRUE	reported	g447hi	textfile	2	TRUE	0.00114782	21.0729
rs10831953	G	A	G	A	0.0537537	-0.0595	NA	0.2999	FALSE	FALSE	FALSE	finn-b-CD2_MULTIPLE_MYELOMA_PLASMA_CELL	11	13098051	0.0638	NA	0.3509	Multiple myeloma and malignant plasma cell neoplasms || id:finn-b-CD2_MULTIPLE_MYELOMA_PLASMA_CELL	Multiple myeloma and malignant plasma cell neoplasms	Multiple myeloma and malignant plasma cell neoplasms || ||	TRUE	igd	NA	NA	NA	NA	NA	NA	NA	family.Bifidobacteriaceae.id.433	0.0123746	9.95e-06	TRUE	reported	MY5PMC	textfile	2	TRUE	0.0010278	18.8672
rs11655079	T	C	T	C	-0.0586146	-0.0252	NA	0.1862	FALSE	FALSE	FALSE	finn-b-CD2_MULTIPLE_MYELOMA_PLASMA_CELL	17	75348675	0.0749	NA	0.7363	Multiple myeloma and malignant plasma cell neoplasms || id:finn-b-CD2_MULTIPLE_MYELOMA_PLASMA_CELL	Multiple myeloma and malignant plasma cell neoplasms	Multiple myeloma and malignant plasma cell neoplasms || ||	TRUE	igd	NA	NA	NA	NA	NA	NA	NA	family.Bifidobacteriaceae.id.433	0.0129952	5.92e-06	TRUE	reported	MY5PMC	textfile	2	TRUE	0.00110807	20.3424
rs12446429	T	C	T	C	0.0810099	0.0326	NA	0.1952	FALSE	FALSE	FALSE	finn-b-CD2_MULTIPLE_MYELOMA_PLASMA_CELL	16	898055	0.0761	NA	0.6687	Multiple myeloma and malignant plasma cell neoplasms || id:finn-b-CD2_MULTIPLE_MYELOMA_PLASMA_CELL	Multiple myeloma and malignant plasma cell neoplasms	Multiple myeloma and malignant plasma cell neoplasms || ||	TRUE	igd	NA	NA	NA	NA	NA	NA	NA	family.Bifidobacteriaceae.id.433	0.019073	8.53e-06	TRUE	reported	MY5PMC	textfile	2	TRUE	0.000982677	18.0381
rs13020688	G	A	G	A	0.0584045	-0.0439	NA	0.3052	FALSE	FALSE	FALSE	finn-b-CD2_MULTIPLE_MYELOMA_PLASMA_CELL	2	192878532	0.0639	NA	0.4925	Multiple myeloma and malignant plasma cell neoplasms || id:finn-b-CD2_MULTIPLE_MYELOMA_PLASMA_CELL	Multiple myeloma and malignant plasma cell neoplasms	Multiple myeloma and malignant plasma cell neoplasms || ||	TRUE	igd	NA	NA	NA	NA	NA	NA	NA	family.Bifidobacteriaceae.id.433	0.0122081	1.57e-06	TRUE	reported	MY5PMC	textfile	2	TRUE	0.00124639	22.8847
rs182549	C	T	C	T	0.11707	-0.0018	NA	0.4026	FALSE	FALSE	FALSE	finn-b-CD2_MULTIPLE_MYELOMA_PLASMA_CELL	2	136616754	0.0599	NA	0.9757	Multiple myeloma and malignant plasma cell neoplasms || id:finn-b-CD2_MULTIPLE_MYELOMA_PLASMA_CELL	Multiple myeloma and malignant plasma cell neoplasms	Multiple myeloma and malignant plasma cell neoplasms || ||	TRUE	igd	NA	NA	NA	NA	NA	NA	NA	family.Bifidobacteriaceae.id.433	0.0126703	5.94e-20	TRUE	reported	MY5PMC	textfile	2	TRUE	0.00463338	85.3624
rs4957061	T	C	T	C	0.0569873	0.1791	NA	0.4227	FALSE	FALSE	FALSE	finn-b-CD2_MULTIPLE_MYELOMA_PLASMA_CELL	5	521096	0.06	NA	0.002844	Multiple myeloma and malignant plasma cell neoplasms || id:finn-b-CD2_MULTIPLE_MYELOMA_PLASMA_CELL	Multiple myeloma and malignant plasma cell neoplasms	Multiple myeloma and malignant plasma cell neoplasms || ||	TRUE	igd	NA	NA	NA	NA	NA	NA	NA	family.Bifidobacteriaceae.id.433	0.0116907	1.15e-06	TRUE	reported	MY5PMC	textfile	2	TRUE	0.00129393	23.7588
[truncated: 1,545 more rows]

## Sheet: Supplementary  Table 2
Table S2. Full result of MR estimates for the association between 211 gut microbiota and MM
[truncated: 1,056 more rows]

[truncated: 3 more sheets: Supplementary Table 3, Supplementary  Table 4, Supplementary Table 5]
